# Supplementary material for: PLK1 promotes the mitotic surveillance pathway by controlling cytosolic 53BP1 availability
Source: EMBO Rep. 2023 Oct 27;24(12):e57234. doi: 10.15252/embr.202357234 (PMC10702821; doi:10.15252/embr.202357234)
Supplement: Supplementary file 4 — Movie EV1 [file EMBR-24-e57234-s007.zip]

Archive with 5 entries (4 files):
- Movie EV1/
- Movie EV1/Movie EV1.avi
- __MACOSX/Movie EV1/._Movie EV1.avi
- Movie EV1/README.txt
- __MACOSX/Movie EV1/._README.txt
