# Supplementary material for: PLK1 promotes the mitotic surveillance pathway by controlling cytosolic 53BP1 availability
Source: EMBO Rep. 2023 Oct 27;24(12):e57234. doi: 10.15252/embr.202357234 (PMC10702821; doi:10.15252/embr.202357234)
Supplement: Supplementary file 4 — Movie EV1 [file EMBR-24-e57234-s007.zip › Movie EV1/README.txt]

Movie EV1
Representative time-lapse of asynchronously cycling RPE1 CENP-FWT (left panel) and CENP-FE564P (right panel) cells undergoing mitosis in the presence of SiR-DNA (grey). Time is expressed in minutes; t = 0 represents nuclear envelope breakdown (NEBD). Scale bar: 10 �m.
