# Supplementary material for: PLK1 promotes the mitotic surveillance pathway by controlling cytosolic 53BP1 availability
Source: EMBO Rep. 2023 Oct 27;24(12):e57234. doi: 10.15252/embr.202357234 (PMC10702821; doi:10.15252/embr.202357234)
Supplement: Supplementary file 6 — Dataset EV2 [file EMBR-24-e57234-s010.xlsx]

## Sheet: Legend
Dataset EV2
The dataset lists the gRNA, Ultramer DNA oligonucleotide homology template, and PCR primer sequences used in this study.

## Sheet: Sequences
	CRISPR/Cas9 sequences
	Target gene	Application	crRNA	Target exon	Ultramer DNA Oligonucleotide	PCR primers
						FW	RV
	TP53BP1	KO	CTGCTCAATGACCTGACTGA	4	n.a.	TATCCTTGGGATGAGGCAACA	CGAGGAGACGGTAATAGTGGG
	TP53BP1	V5-tag KI	TGTTTCTCACTAAAGATACT	28	G*A*ATTGGATTCAAGCAGCATCCAAAATATAAACACGATTATGTTTCTCACGGCAGCGGCAAGCCCATCCCCAACCCCCTGCTGGGCCTGGACAGCACCTAAAGATACTTGGTCTTACTGGTTTTATTCCCTGCTATCGTGGAGATT*G* T	GATGTGGTGGTGACGGACC	TGCAAGGAATCCAGTTACACAC
	CENPF	E564P KI	GAAGCTTGCTGTGGCTGATC	12	C*T*TGACTTTAGAAAAACTGAAGCTTGCTGTGGCTGATCTGCCAAAGCAGCGAGATTGTTCTCAAGACCTTTTGAAGAAAAGAG*A*A	AGCGAAGAATACCTCTCAGGAA	TGCAAGTTTTCCTTTTCTGATTCCA
					* represents a phosphorothioate bond modification

## Sheet: PCR primers
	Primers for site-directed mutagenesis
	Mutation	Primer	Sequence
	T4A	FW	CCG ACC ATG GAC CCT GCA GGA AGT CAG TTG GAT TC
	T4A	RV	GAATCCAACTGACTTCCTGCAGGGTCCATGGTCGG
	T163A	FW	CTT GGT GCT GAA GAT GCT GCC TCA TCA CAG TTG
	T163A	RV	CAACTGTGATGAGGCAGCATCTTCAGCACCAAG
	S345A	FW	CAT CTC CTG CAG CTA GCT GGT CAG AGG TCC CTT G
	S345A	RV	CAAGGGACCTCTGACCAGCTAGCTGCAGGAGATG
	S349A	FW	CTA GCT GGT CAG AGA GCG CTT GTT CAG GAC AGT C
	S349A	RV	GACTGTCCTGAACAAGCGCTCTCTGACCAGCTAG
	S354A	FW	GCG CTT GTT CAG GAC GCT CTT TCC ACG AAT TCT TC
	S354A	RV	GAAGAATTCGTGGAAAGAGCGTCCTGAACAAGCGC
	S395A	FW	GAT AAG CCA ATG GAC ACT GCA GTG TTA TCT GAA GAA G
	S395A	RV	CTTCTTCAGATAACACTGCAGTGTCCATTGGCTTATC
	S721A	FW	CT ATG GAA GTT GAA ACT GCA GTG ATT AGT ATT GAT TC
	S721A	RV	GAATCAATACTAATCACTGCAGTTTCAACTTCCATAG
	T1082A	FW	TTG GAG GGT GAC CAT GCA ATC AGG CAG AGT CAA C
	T1082A	RV	GTTGACTCTGCCTGATTGCATGGTCACCCTCCAA
	S1160A	FW	CAA ACC ATG GAG TGT GCC TTG AGG GTC CCA GAA AC
	S1160A	RV	GTTTCTGGGACCCTCAAGGCACACTCCATGGTTTG
	S1618A	FW	CA AAG GCA GCA GAT ATA GCG CTA GAC AAT TTG GTG G
	S1618A	RV	CCACCAAATTGTCTAGCGCTATATCTGCTGCCTTTG
	T1709A	FW	GAG AGT GGA GAC AAC GCC GGT GAA CCC TCT GCC
	T1709A	RV	GGCAGAGGGTTCACCGGCGTTGTCTCCACTCTC
	S1713A	FW	C AAC GCC GGT GAA CCC GCG GCC CTG GAA GAG CAG
	S1713A	RV	CTGCTCTTCCAGGGCCGCGGGTTCACCGGCGTTG
	S1727A	FW	CT TTG CCT CTC AAC AAA GCT TTG TTT CTG GGC TAC
	S1727A	RV	GTAGCCCAGAAACAAAGCTTTGTTGAGAGGCAAAG
