# Supplementary material for: PLK1 promotes the mitotic surveillance pathway by controlling cytosolic 53BP1 availability
Source: EMBO Rep. 2023 Oct 27;24(12):e57234. doi: 10.15252/embr.202357234 (PMC10702821; doi:10.15252/embr.202357234)
Supplement: Supplementary file 7 — Dataset EV3 [file EMBR-24-e57234-s008.xlsx]

## Sheet: Legend
Dataset EV3
The dataset lists the sample size and the exact p-values for all statistical tests performed.

## Sheet: n (exact values)
	Sample size
	Revised Figure	was Figure	Replicate	sample	n of values
	1D (CENP-F)	1F (CENP-F)	#1	siRNA GL2	341 KTs
				siRNA CENP-F	292 KTs
			#2	siRNA GL2	321 KTs
				siRNA CENP-F	295 KTs
	1D (53BP1)	1F (53BP1)	#1	siRNA GL2	341 KTs
				siRNA CENP-F	292 KTs
			#2	siRNA GL2	321 KTs
				siRNA CENP-F	295 KTs
	1F (CENP-F)	2F (CENP-F)	#1	WT	744 KTs
				BULK	920 KTs
				clone 1	788 KTs
				clone 2	976 KTs
			#2	WT	955 KTs
				BULK	904 KTs
				clone 1	865 KTs
				clone 2	1001 KTs
	1F (53BP1)	2F (53BP1)	#1	WT	744 KTs
				BULK	920 KTs
				clone 1	788 KTs
				clone 2	976 KTs
			#2	WT	955 KTs
				BULK	904 KTs
				clone 1	865 KTs
				clone 2	1001 KTs
	2B	3B	n/a	n/a	3 independent replicates
	2D	3C	n/a	n/a	3 independent replicates
	2E	3E	n/a	n/a	3 independent replicates
	2F	new panel	n/a	WT	100 cells
				E564P	77 cells
	3A	new panel	#1	DMSO	500 KTs
				ATM	500 KTs
				ATR	500 KTs
				AUR B	500 KTs
				BUB1	500 KTs
				MPS1	500 KTs
				PLK1	500 KTs
			#2	DMSO	500 KTs
				ATM	500 KTs
				ATR	500 KTs
				AUR B	500 KTs
				BUB1	500 KTs
				MPS1	500 KTs
				PLK1	500 KTs
	3B	4B	#1	ASYNC	316 KTs
				NOCO	297 KTs
				NOCO + MG132	315 KTs
				ATM	266 KTs
				ATR	165 KTs
				AUR B	222 KTs
				BUB1	224 KTs
				MPS1	204 KTs
				PLK1	250 KTs
			#2	ASYNC	1304 KTs
				NOCO	824 KTs
				NOCO + MG132	1034 KTs
				ATM	1226 KTs
				ATR	1345 KTs
				AUR B	1213 KTs
				BUB1	1561 KTs
				MPS1	1480 KTs
				PLK1	1092 KTs
	3C	new panel	#1	WT nocodazole M	500 KTs
				WT nocodazole M+2h	498 KTs
				WT nocodazole M+4h	500 KTs
				WT nocodazole M+6h	504 KTs
				WT nocodazole M (3MBPP1)	500 KTs
				WT nocodazole M+2h (3MBPP1)	498 KTs
				WT nocodazole M+4h (3MBPP1)	498 KTs
				WT nocodazole M+6h (3MBPP1)	500 KTs
				E564P nocodazole M	500 KTs
				E564P nocodazole M+2h	500 KTs
				E564P nocodazole M+4h	499 KTs
				E564P nocodazole M+6h	499 KTs
				E564P nocodazole M (3MBPP1)	500 KTs
				E564P nocodazole M+2h (3MBPP1)	500 KTs
				E564P nocodazole M+4h (3MBPP1)	500 KTs
				E564P nocodazole M+6h (3MBPP1)	500 KTs
			#2	WT nocodazole M	500 KTs
				WT nocodazole M+2h	500 KTs
				WT nocodazole M+4h	500 KTs
				WT nocodazole M+6h	500 KTs
				WT nocodazole M (3MBPP1)	500 KTs
				WT nocodazole M+2h (3MBPP1)	500 KTs
				WT nocodazole M+4h (3MBPP1)	500 KTs
				WT nocodazole M+6h (3MBPP1)	497 KTs
				E564P nocodazole M	500 KTs
				E564P nocodazole M+2h	500 KTs
				E564P nocodazole M+4h	500 KTs
				E564P nocodazole M+6h	500 KTs
				E564P nocodazole M (3MBPP1)	500 KTs
				E564P nocodazole M+2h (3MBPP1)	500 KTs
				E564P nocodazole M+4h (3MBPP1)	500 KTs
				E564P nocodazole M+6h (3MBPP1)	500 KTs
	4A	new panel	#1	ctrl M	25 cells
				ctrl M+2h	25 cells
				ctrl M+4h	25 cells
				ctrl M+6h	25 cells
				ctrl M (BI2536)	25 cells
				ctrl M+2h (BI2536)	25 cells
				ctrl M+4h (BI2536)	25 cells
				ctrl M+6h (BI2536)	25 cells
				WT M	25 cells
				WT M+2h	25 cells
				WT M+4h	25 cells
				WT M+6h	25 cells
				WT M (BI2536)	25 cells
				WT M+2h (BI2536)	25 cells
				WT M+4h (BI2536)	25 cells
				WT M+6h (BI2536)	25 cells
				E564P M	25 cells
				E564P M+2h	25 cells
				E564P M+4h	25 cells
				E564P M+6h	25 cells
				E564P M (BI2536)	25 cells
				E564P M+2h (BI2536)	25 cells
				E564P M+4h (BI2536)	25 cells
				E564P M+6h (BI2536)	24 cells
			#2	ctrl M	29 cells
				ctrl M+2h	29 cells
				ctrl M+4h	29 cells
				ctrl M+6h	29 cells
				ctrl M (BI2536)	29 cells
				ctrl M+2h (BI2536)	29 cells
				ctrl M+4h (BI2536)	29 cells
				ctrl M+6h (BI2536)	29 cells
				WT M	29 cells
				WT M+2h	29 cells
				WT M+4h	29 cells
				WT M+6h	29 cells
				WT M (BI2536)	29 cells
				WT M+2h (BI2536)	29 cells
				WT M+4h (BI2536)	29 cells
				WT M+6h (BI2536)	29 cells
				E564P M	29 cells
				E564P M+2h	29 cells
				E564P M+4h	29 cells
				E564P M+6h	29 cells
				E564P M (BI2536)	29 cells
				E564P M+2h (BI2536)	29 cells
				E564P M+4h (BI2536)	29 cells
				E564P M+6h (BI2536)	29 cells
	4C	4E	n/a	n/a	3 independent replicates
	EV1C	EV1C	#1	Prophase (53BP1)	360 KTs
				Prometaphase (53BP1)	385 KTs
				Metaphase (53BP1)	350 KTs
				Anaphase (53BP1)	349 KTs
				Telophase (53BP1)	349 KTs
				Prophase (V5)	370 KTs
				Prometaphase (V5)	1048 KTs
				Metaphase (V5)	459 KTs
				Anaphase (V5)	506 KTs
				Telophase (V5)	437 KTs
	EV2F	EV2C	#1	WT	199 KTs
				BULK	199 KTs
				clone 1	199 KTs
				clone 2	199 KTs
			#2	WT	576 KTs
				BULK	619 KTs
				clone 1	502 KTs
				clone 2	523 KTs
	EV3B	new panel	#1	saline G	37 spindles
				Az/DOG	50 spindles
			#2	saline G	41 spindles
				Az/DOG	39 spindles
			#3	saline G	41 spindles
				Az/DOG	56 spindles
	EV3D	EV3B	#1	async	500 KTs
				M	500 KTs
				M + 2h	500 KTs
				M + 4h	500 KTs
				M + 6h	500 KTs
			#2	async	300 KTs
				M	266 KTs
				M + 2h	301 KTs
				M + 4h	300 KTs
				M + 6h	300 KTs
	EV4B	new panel	#1	WT STLC M	500 KTs
				WT STLC M +2h	500 KTs
				WT STLC M + 4h	500 KTs
				WT STLC M + 6h	500 KTs
				WT STLC M (3MBPP1)	500 KTs
				WT STLC M + 2h (3MBPP1)	500 KTs
				WT STLC M + 4h (3MBPP1)	500 KTs
				WT STLC M + 6h (3MBPP1)	499 KTs
				E564P STLC M	499 KTs
				E564P STLC M + 2h	500 KTs
				E564P STLC M + 4h	500 KTs
				E564P STLC M + 6h	500 KTs
				E564P STLC M (3MBPP1)	500 KTs
				E564P STLC M + 2h (3MBPP1)	500 KTs
				E564P STLC M + 4h (3MBPP1)	501 KTs
				E564P STLC M + 6h (3MBPP1)	500 KTs
			#2	WT STLC M	500 KTs
				WT STLC M +2h	500 KTs
				WT STLC M + 4h	500 KTs
				WT STLC M + 6h	500 KTs
				WT STLC M (3MBPP1)	500 KTs
				WT STLC M + 2h (3MBPP1)	500 KTs
				WT STLC M + 4h (3MBPP1)	500 KTs
				WT STLC M + 6h (3MBPP1)	500 KTs
				E564P STLC M	500 KTs
				E564P STLC M + 2h	500 KTs
				E564P STLC M + 4h	500 KTs
				E564P STLC M + 6h	500 KTs
				E564P STLC M (3MBPP1)	500 KTs
				E564P STLC M + 2h (3MBPP1)	500 KTs
				E564P STLC M + 4h (3MBPP1)	500 KTs
				E564P STLC M + 6h (3MBPP1)	500 KTs
	EV5A	new panel	#1	untransduced	500 KTs
				WT M (nocodazole)	500 KTs
				WT M + 6h (nocodazole)	500 KTs
				WT M (nocodazole + 3MBPP1)	500 KTs
				WT M + 6h (nocodazole + 3MBPP1)	500 KTs
				13S/T-A M (nocodazole)	500 KTs
				13S/T-A M + 6h (nocodazole)	500 KTs
				13S/T-A M (nocodazole + 3MBPP1)	500 KTs
				13S/T-A M + 6h (nocodazole + 3MBPP1)	500 KTs
			#2	untransduced	500 KTs
				WT M (nocodazole)	500 KTs
				WT M + 6h (nocodazole)	500 KTs
				WT M (nocodazole + 3MBPP1)	500 KTs
				WT M + 6h (nocodazole + 3MBPP1)	500 KTs
				13S/T-A M (nocodazole)	500 KTs
				13S/T-A M + 6h (nocodazole)	500 KTs
				13S/T-A M (nocodazole + 3MBPP1)	500 KTs
				13S/T-A M + 6h (nocodazole + 3MBPP1)	500 KTs
	Appendix Fig S1B	Appendix Figure S1B	#1	WT NT	482 cells
				WT 2 Gy	432 cells
				53BP1-V5 NT	439 cells
				53BP1-V5 2 Gy	377 cells
				TP53BP1 KO NT	291 cells
				TP53BP1 KO 2 Gy	280 cells
	Appendix Fig S1D	EV1B	#1	WT NT	473 cells
				WT 2 Gy	565 cells
				53BP1-V5 NT	432 cells
				53BP1-V5 2 Gy	386 cells
				TP53BP1 KO NT	367 cells
				TP53BP1 KO 2 Gy	352 cells
	Appendix Fig S1F	Appendix Figure S1D	#1	WT NT	448 cells
				WT 2 Gy	506 cells
				53BP1-V5 NT	432 cells
				53BP1-V5 2 Gy	433 cells
				TP53BP1 KO NT	392 cells
				TP53BP1 KO 2 Gy	349 cells
	Appendix Fig S3A	new panel	#1	WT	80 cells
				E564P	80 cells
			#2	WT	80 cells
				E564P	80 cells
			#3	WT	80 cells
				E564P	80 cells
	Appendix Fig S3B	new panel	#1	WT	80 cells
				E564P	80 cells
			#2	WT	80 cells
				E564P	80 cells
			#3	WT	79 cells
				E564P	80 cells
	Appendix Fig S3C	new panel	#1	WT	60 cells
				E564P	60 cells
			#2	WT	60 cells
				E564P	60 cells
			#3	WT	60 cells
				E564P	60 cells
	Appendix Fig S4A	new panel	n/a	mock	77 cells
				siRNA CENP-F	48 cells
	Appendix Fig S4C	new panel	#1	mock	40 cells
				siRNA CENP-F	40 cells

## Sheet: statistical analyses
	Statistical analyses
	Figure	Normal distribution? (Shapiro-Wilk)	Test used	Multiple comparison procedure	p-value	exact value
	1D (CENP-F)	no	Mann-Whitney (2-tailed)	n/a	****	<0.0001
	1D (53BP1)	no	Mann-Whitney (2-tailed)	n/a	****	<0.0001
	1F (CENP-F)	no	Kruskal-Wallis	Dunn's test	WT vs BULK: ****	<0.0001
					WT vs clone 1: **	0.0019
					WT vs clone 2: ns	0.1061
	1F (53BP1)	no	Kruskal-Wallis	Dunn's test	WT vs BULK: ****	<0.0001
					WT vs clone 1: ****	<0.0001
					WT vs clone 2: ****	<0.0001
	2B	assumed normal	One-way ANOVA		WT centrinone vs TP53BP1 KO centrinone: ****	<0.0001
					WT centrinone vs E564P bulk centrinone: ns	0.5427
					WT centrinone vs E564P clone 1 centrinone: ns	0.2956
					WT centrinone vs E564P clone 2 centrinone: ns	0.6511
	2D	assuemed normal	One-way ANOVA		WT nocodazole vs TP53BP1 KO nocodazole: ****	<0.0001
					WT nocodazole vs E564P bulk nocodazole: ns	>0.9999
					WT nocodazole vs E564P clone 1 nocodazole: ns	>0.9999
					WT nocodazole vs E564P clone 2 nocodazole: ns	>0.9999
	2E	assumed normal	One-way ANOVA	Tukey's test	WT vs TP53BP1 KO: ****	<0.0001
					WT vs E564P bulk: ns	>0.9999
					WT vs E564P clone 1: ns	0.6754
					WT vs E564P clone 2: ns	0.8786
	3A	no	Kruskal-Wallis	Dunn's test	DMSO vs iATM: **	0.0074
					DMSO vs iATR: ****	<0.0001
					DMSO vs iAUR B: ns	>0.9999
					DMSO vs iBUB1: ****	<0.0001
					DMSO vs iMPS1: *	0.0333
					DMSO vs iPLK1: ns	0.6549
	3B	no	Kruskal-Wallis	Dunn's test	MG132 vs ATM: ns	>0.9999
					MG132 vs ATR: ns	0.441
					MG132 vs AUR B: ns	>0.9999
					MG132 vs BUB1: ns	>0.9999
					MG132 vs MPS1: ns	>0.9999
					MG132 vs PLK1: ****	<0.0001
	3C	no	Kruskal-Wallis	Dunn's test	WT M (DMSO) vs WT M + 6h (DMSO): ****	<0.0001
					WT M (3MBPP1) vs WT M + 6h (3MBPP1): ns	>0.9999
	4A	no	Kruskal-Wallis	Dunn's test	WT M (DMSO) vs WT M + 6h (DMSO): ****	<0.0001
					WT M (BI-2536) vs WT M + 6h (BI-2536): ns	>0.9999
					WT M (DMSO) vs WT M (BI-2536): ns	>0.9999
					WT M (DMSO) vs WT M + 2h (BI-2536): ns	>0.9999
					WT M (DMSO) vs WT M + 4h (BI-2536): ns	>0.9999
					WT M (DMSO) vs WT M + 6h (BI-2536): ns	>0.9999
					E564P M (DMSO) vs E564P M + 6h (DMSO): ****	<0.0001
					E564P M + 6h (DMSO) vs E564P M + 6h (BI-2536): ns	>0.9999
					E564P M (BI-2536) vs E564P M + 6h (BI-2536): ***	0.0009
	4C	assumed normal	One-way ANOVA	Tukey's test	WT M + 6h (DMSO) vs WT M + 6h (3MBPP1): *	0.0455
					E564P M + 6h (DMSO) vs E564P M + 6h (3MBPP1): ns	>0.9999
					TP53BP1 KO M + 6h (DMSO) vs TP53BP1 KO M + 6h (3MBPP1): ns	0.3403
	EV2F	no	Kruskal-Wallis	Dunn's test	WT vs BULK: ns	0.9395
					WT vs clone 1: ns	0.8737
					WT vs clone 2: ns	0.0978
	EV3B	yes	unpaired t-test (2-tailed)	n/a	****	<0.0001
	EV3D	no	Kruskal-Wallis	Dunn's test	M vs M + 2h: ****	<0.0001
					M vs M + 4h: ****	<0.0001
					M vs M + 6h: ****	<0.0001
	EV4B	no	Kruskal-Wallis	Dunn's test	WT M (DMSO) vs WT M + 6h (DMSO): ****	<0.0001
					WT M (3MBPP1) vs WT M + 6h (3MBPP1): ns	>0.9999
	EV5A	no	Kruskal-Wallis	Dunn's test	WT vs 13 S/T-A; M (DMSO): ns	0.0804
					WT vs 13 S/T-A; M (3MBPP1): ns	>0.9999
					WT vs 13 S/T-A; M + 6h (DMSO): ns	>0.9999
					WT vs 13 S/T-A; M + 6h (3MBPP1): ns	>0.9999
	Appendix Fig S1B	no	Kruskal-Wallis	Dunn's test	WT NT vs 53BP1-V5 NT: ns	>0.9999
					WT IR vs 53BP1-V5 IR: ns	0.0963
	Appendix Fig S1D	no	Kruskal-Wallis	Dunn's test	WT NT vs 53BP1-V5 NT: ns	>0.9999
					WT IR vs 53BP1-V5 IR: ns	>0.9999
	Appendix Fig S1F	no	Kruskal-Wallis	Dunn's test	V5 NT vs V5 IR: ****	<0.0001
	Appendix Fig S3A	no	Mann-Whitney (2-tailed)	n/a	ns	0.2999
	Appendix Fig S3B	no	Mann-Whitney (2-tailed)	n/a	ns	>0.9999
	Appendix Fig S3C	no	Mann-Whitney (2-tailed)	n/a	ns	0.3805
	Appendix Fig S4C	yes	unpaired t-test (2-tailed)	n/a	****	<0.0001
