# Supplementary material for: PLK1 promotes the mitotic surveillance pathway by controlling cytosolic 53BP1 availability
Source: EMBO Rep. 2023 Oct 27;24(12):e57234. doi: 10.15252/embr.202357234 (PMC10702821; doi:10.15252/embr.202357234)
Supplement: Supplementary file 9 — Source Data for Figure 1 [file EMBR-24-e57234-s006.zip]

Archive with 12 entries (8 files):
- Figure 1/1C/
- Figure 1/1C/HeLa_siRNA_CENPF.tif
- Figure 1/1C/HeLa_siRNA_GL2.tif
- Figure 1/1D/
- Figure 1/1D/1D_quantification.xlsx
- Figure 1/1E/
- Figure 1/1E/E564P BULK.tif
- Figure 1/1E/E564P clone 1.tif
- Figure 1/1E/E564P clone 2.tif
- Figure 1/1E/WT.tif
- Figure 1/1F/
- Figure 1/1F/1F_quantification.xlsx
