# Supplementary material for: PLK1 promotes the mitotic surveillance pathway by controlling cytosolic 53BP1 availability
Source: EMBO Rep. 2023 Oct 27;24(12):e57234. doi: 10.15252/embr.202357234 (PMC10702821; doi:10.15252/embr.202357234)
Supplement: Supplementary file 9 — Source Data for Figure 1 [file EMBR-24-e57234-s006.zip › Figure 1/1D/1D_quantification.xlsx]

## Sheet: Replicate 1
									normalized values
siRNA GL2		siRNA CENP-F			siRNA GL2	CENPF average	7621.47		siRNA GL2		siRNA CENP-F
CENP-F	53BP1	CENP-F	53BP1			53BP1 average	24225		CENP-F	53BP1	CENP-F	53BP1
7974.33	154	-196	-366.333						1.0463	0.00635706	-0.0257168	-0.0151221
5853.33	24396	-144	-2914.33						0.768006	1.00706	-0.018894	-0.120303
8374.33	8996	552	-7667.33						1.09878	0.371351	0.072427	-0.316504
12778.3	2574	156	8455.67						1.67662	0.106254	0.0204685	0.349047
5739.33	4719	855	-12665.3						0.753048	0.194798	0.112183	-0.52282
11461.3	-3257	858	-34.3333						1.50382	-0.134448	0.112577	-0.00141727
7220.33	8794	1564	6272.67						0.947368	0.363013	0.20521	0.258933
15814.3	18994	-220	17473.7						2.07497	0.784065	-0.0288658	0.721306
6348.33	25258	42	15399.7						0.832954	1.04264	0.00551075	0.635692
6402.33	28787	1138	4586.67						0.840039	1.18832	0.149315	0.189336
5526.33	17091	1852	5982.67						0.725101	0.70551	0.242998	0.246962
10846.3	10580	948	-2975.33						1.42313	0.436738	0.124385	-0.122821
9584.33	-1757	2237	548.667						1.25754	-0.0725283	0.293513	0.0226487
7556.33	-8821	1602	28112.7						0.991454	-0.364127	0.210196	1.16048
9456.33	10224	1621	-2621.67						1.24075	0.422043	0.212689	-0.108221
4398.33	13279	-221	-9727.67						0.577098	0.548152	-0.028997	-0.401554
8268.33	15664	51	-12850.7						1.08487	0.646604	0.00669162	-0.53047
6056.33	25988	215	-1338.67						0.794641	1.07277	0.0282098	-0.0552596
14116.3	10094	727	-6859.67						1.85218	0.416676	0.0953884	-0.283164
8752.33	19446	99	-2093.67						1.14838	0.802723	0.0129896	-0.0864257
5296.33	14435	704	2586.33						0.694923	0.595871	0.0923707	0.106763
10344.3	8657	516	-4102.67						1.35726	0.357358	0.0677035	-0.169356
1871.33	104	2480	-3216.67						0.245534	0.00429308	0.325397	-0.132783
1603.33	16436	1481.67	10935.3						0.210371	0.678472	0.194407	0.451406
5345.33	18307	695.667	10787.3						0.701352	0.755706	0.0912773	0.445297
4815.33	21947	1801.67	9883.33						0.631812	0.905963	0.236394	0.40798
10165.3	19533	528.667	5212.33						1.33378	0.806314	0.0693655	0.215163
8629.33	14184	583.667	8859.33						1.13224	0.58551	0.0765819	0.36571
7076.33	23327	778.667	3608.33						0.928474	0.962929	0.102168	0.148951
6082.33	11095	976.667	-4794.67						0.798053	0.457997	0.128147	-0.197922
5730.33	860	184.667	-3967.67						0.751867	0.0355005	0.0242298	-0.163784
3661.33	45114	-149.333	-8221.67						0.480397	1.86229	-0.0195938	-0.339387
6382.33	23953	414.667	-1811.67						0.837415	0.98877	0.0544077	-0.0747849
1895.33	13289	-131.333	2526.33						0.248683	0.548565	-0.017232	0.104286
2145.33	21824	922.667	-1331.67						0.281486	0.900886	0.121062	-0.0549707
12460.3	40097.3	1642.67	-4379.67						1.6349	1.6552	0.215532	-0.180791
8974.33	44393.3	2551.67	-189.667						1.17751	1.83254	0.3348	-0.00782936
5020.33	42280.3	267.667	-5763.67						0.658709	1.74532	0.0351201	-0.237922
9406.33	20132.3	410.667	7395.33						1.23419	0.831055	0.0538829	0.305276
6603.33	11183.3	300.667	-1529.67						0.866412	0.461644	0.03945	-0.063144
4600.33	10382.3	881.667	-2800.67						0.603602	0.428579	0.115682	-0.11561
4045.33	26119.3	-272.333	-348.667						0.530781	1.0782	-0.0357324	-0.0143928
7740.33	31077.3	-423.333	-5193.67						1.0156	1.28286	-0.0555449	-0.214392
2712.33	26876.3	323.667	-7396.67						0.355881	1.10944	0.0424678	-0.305331
6745.33	21220.3	1239.67	4509.33						0.885044	0.875967	0.162655	0.186143
8264.33	40489.3	509.667	3842.33						1.08435	1.67138	0.0668725	0.15861
3225.33	31016.3	247.667	-1121.67						0.423191	1.28034	0.0324959	-0.046302
6832.33	9875.33	721.667	11158.3						0.896459	0.40765	0.0946887	0.460612
5015.33	41045.3	525.667	-8674.67						0.658053	1.69434	0.0689718	-0.358087
9974.33	46364.3	1009.67	-13427.7						1.30872	1.9139	0.132477	-0.554289
12126.7	14724.3	1012.67	-10072.7						1.59112	0.607815	0.13287	-0.415796
10019.7	24460.3	1135.67	-3439.67						1.31466	1.00971	0.149009	-0.141988
7501.67	20906.3	1231.67	12059.3						0.984281	0.863005	0.161605	0.497804
7036.67	42048.3	1852.67	10689.3						0.923269	1.73574	0.243085	0.441251
7569.67	40538.3	296.667	7588.33						0.993203	1.67341	0.0389251	0.313243
6496.67	25846.3	2422.67	177.333						0.852417	1.06693	0.317874	0.00732025
1689.67	16675.3	474.667	2779.33						0.221698	0.688351	0.0622802	0.11473
6569.67	20247.3	1421.67	-9130.67						0.861995	0.835802	0.186534	-0.37691
6353.67	29332.3	-152.333	-5074.67						0.833654	1.21083	-0.0199874	-0.20948
14619.7	27979.3	676.667	-7178.67						1.91822	1.15498	0.0887843	-0.296332
2158.67	29309.3	140.667	-8732.67						0.283235	1.20988	0.0184566	-0.360481
4385.67	35372.3	1347.67	-5940.67						0.575436	1.46016	0.176825	-0.245228
9567.67	31964.3	313.667	-2786.67						1.25536	1.31947	0.0411557	-0.115032
4842.67	22346.3	530.667	-9039.67						0.635398	0.922448	0.0696279	-0.373154
5921.67	24544.3	415.667	2314.33						0.776972	1.01318	0.0545389	0.0955348
3588.67	45688.3	290.667	-2485.67						0.470863	1.886	0.0381379	-0.102607
3896.67	25577	664.667	-2661.67						0.511275	1.05581	0.0872098	-0.109873
4591.67	9602	664.667	1760.33						0.602465	0.396367	0.0872098	0.0726659
5373.67	23567	184.667	9771.33						0.70507	0.972836	0.0242298	0.403357
3402.67	24024	676.667	15953.3						0.446458	0.991701	0.0887843	0.658547
5896.67	16373	1002.67	12664.3						0.773692	0.675871	0.131558	0.522779
4434.67	24576	933.667	7812.33						0.581865	1.01449	0.122505	0.32249
6792.67	18811	989.667	-10143.7						0.891254	0.776511	0.129852	-0.418727
4675.67	7414	1789.67	6894.33						0.613486	0.306047	0.234819	0.284595
-1522.33	-1127	1402.67	-5566.67						-0.199743	-0.0465221	0.184042	-0.22979
8969.67	58569	348.667	-9180.67						1.17689	2.4177	0.045748	-0.378974
5550.67	11957	1418.67	-3274.67						0.728294	0.49358	0.186141	-0.135177
832.667	17341	738.667	10283.3						0.109253	0.71583	0.0969192	0.424492
949.667	27706	659.667	-2727.67						0.124604	1.14369	0.0865538	-0.112597
2764.67	22035	2256.67	5311.33						0.362747	0.909596	0.296093	0.21925
5443.67	20025	1280.67	2696.33						0.714254	0.826624	0.168034	0.111304
4151.67	10386	3132.67	8028.33						0.544733	0.42873	0.411032	0.331406
1730.67	13196	296.667	9388.33						0.227078	0.544726	0.0389251	0.387547
4980.67	28726	415.667	3899.33						0.653505	1.1858	0.0545389	0.160963
888.667	7817	1152.67	-1359.67						0.1166	0.322683	0.151239	-0.0561265
1313.67	28427	2009.67	-2996.67						0.172364	1.17346	0.263685	-0.123701
1160.67	28975	2.66667	3074.33						0.152289	1.19608	0.000349889	0.126907
1026.67	20504	428.667	-647.667						0.134707	0.846397	0.0562446	-0.0267354
2720.67	21972	1244.67	3268.33						0.356974	0.906995	0.163311	0.134915
2228.67	11900	503.667	-2033.67						0.29242	0.491227	0.0660853	-0.0839489
2849.67	27175	-1486.33	-668.667						0.3739	1.12177	-0.195019	-0.0276023
9876.67	11666	119.667	4721.33						1.2959	0.481568	0.0157013	0.194895
5451.67	22968	615.667	1724.33						0.715304	0.94811	0.0807806	0.0711798
5178.67	33425	-469.333	20466.3						0.679484	1.37977	-0.0615804	0.844842
4722.67	8497	-185.333	15155.3						0.619653	0.350753	-0.0243173	0.625606
1868.67	27266	-735.333	15747.3						0.245185	1.12553	-0.0964818	0.650044
1138.67	13938	-61.3333	31136.3						0.149403	0.575355	-0.00804744	1.2853
6582.67	26793	1583.67	12885.3						0.863701	1.106	0.20779	0.531901
8459.67	10065	1422.67	17680.3						1.10998	0.415479	0.186666	0.729837
9811.67	14175	283.667	-4716.67						1.28737	0.585138	0.0372194	-0.194702
6623.67	24147	231.667	3720.33						0.86908	0.996779	0.0303966	0.153574
2230.67	12715	171.667	7131.33						0.292682	0.52487	0.0225241	0.294379
4086.67	26791	88.6667	3623.33						0.536205	1.10592	0.0116338	0.14957
2459.67	22182	1149.67	16672.3						0.322729	0.915664	0.150846	0.688227
5315.67	33566	776.667	9157.33						0.69746	1.38559	0.101905	0.378011
9301.67	34795	241.667	13539.3						1.22046	1.43632	0.0317087	0.558898
4436.67	27027	-364.333	14745.3						0.582128	1.11566	-0.0478036	0.608681
4620.67	15970	-604.333	12095.3						0.60627	0.659235	-0.0792936	0.499291
7385.67	31553	81.6667	21095.3						0.969061	1.3025	0.0107153	0.870807
1001.67	30496.7	-13.3333	18074.3						0.131427	1.25889	-0.00174944	0.746101
2343.67	40804.7	17.6667	-17742.7						0.307509	1.6844	0.00231801	-0.73241
4564.67	46258.7	175.667	-6723.67						0.598922	1.90954	0.0230489	-0.27755
4019.67	25651.7	1021.67	313283						0.527414	1.05889	0.134051	12.9322
1238.67	25933.7	1768.67	-10387.7						0.162523	1.07053	0.232064	-0.428799
1001.67	20219.7	987.667	317621						0.131427	0.83466	0.12959	13.1113
2106.67	13255.7	567.667	-16583.7						0.276412	0.547189	0.0744826	-0.684567
4217.67	24322.7	-61.3333	256.333						0.553393	1.00403	-0.00804744	0.0105813
3561.67	53529.7	296.667	1696.33						0.46732	2.20968	0.0389251	0.070024
2016.67	28478.7	1896.67	2099.33						0.264603	1.17559	0.248858	0.0866596
-529.333	20711.7	678.667	1585.33						-0.0694529	0.854969	0.0890467	0.0654419
4090.67	46489.7	1161.67	261653						0.536729	1.91907	0.15242	10.8009
3060.67	49395.7	346.667	-3988.67						0.401585	2.03903	0.0454855	-0.164651
5965.67	34256.7	604.667	10323.3						0.782745	1.4141	0.0793373	0.426143
1110.67	42035.7	2233.67	5311.33						0.145729	1.73522	0.293076	0.21925
4206.67	44826.7	-716.333	2953.33						0.55195	1.85043	-0.0939889	0.121912
1701.67	12590.7	4653.67	-7103.67						0.223273	0.519738	0.6106	-0.293237
1079.67	20828.7	2255.67	-12702.7						0.141661	0.859799	0.295962	-0.524361
1252.67	27409.7	7327.67	-11607.7						0.16436	1.13146	0.961451	-0.47916
8246.67	35896.7	5549.67	20322.7						1.08203	1.4818	0.728162	0.838912
3816.67	39719.7	6544.67	24666.7						0.500778	1.63961	0.858715	1.01823
4764.67	37032.7	3995.67	17798.7						0.625164	1.52869	0.524265	0.734722
3405.67	16556.7	-23.3333	-11892.3						0.446852	0.683453	-0.00306153	-0.490911
2908.67	8705.67	2933.67	-7774.33						0.381641	0.359366	0.384921	-0.320921
-206.333	51630.7	2632.67	-10490.3						-0.0270726	2.13129	0.345428	-0.433037
4204.67	21060.7	5868.67	-13942.3						0.551687	0.869376	0.770018	-0.575534
8827.67	50583.7	1513.67	2367.67						1.15826	2.08807	0.198606	0.0977363
3654.67	40463.7	-691.333	1891.67						0.479523	1.67032	-0.0907087	0.0780872
5318.67	24222.7	-1302.33	-9523.33						0.697853	0.999902	-0.170877	-0.393119
10241.7	31363.7	-706.333	-1865.33						1.34379	1.29468	-0.0926768	-0.0770002
1765.67	9780.67	4336.67	15051.7						0.23167	0.403742	0.569007	0.621327
4953.67	17793.7	2025.67	23219.7						0.649962	0.734515	0.265784	0.958499
4586.67	31622.7	245.667	3149.67						0.601809	1.30537	0.0322335	0.130017
4266.67	28861.7	3641.67	-16077.3						0.559822	1.1914	0.477817	-0.663666
3416.67	29423.7	2730.67	7205.67						0.448295	1.2146	0.358286	0.297447
4418.67	51214.7	3637.67	12887.7						0.579766	2.11412	0.477292	0.531998
7780.67	27697.7	1238.67	14616.7						1.02089	1.14335	0.162523	0.60337
8513.67	59301	1067.67	467.667						1.11706	2.44792	0.140087	0.0193051
13960.7	30643	4037.67	-9097.33						1.83176	1.26493	0.529775	-0.375534
4100.67	20663	1679.67	5858.67						0.538042	0.85296	0.220386	0.241843
5502.67	25878	1785.67	1277.67						0.721996	1.06823	0.234294	0.0527416
7338.67	23345	2329.67	9991.67						0.962894	0.963672	0.305672	0.412452
2320.67	17868	1143.67	-12858.3						0.304491	0.737584	0.150059	-0.530787
3568.67	37817	25.6667	-11161.3						0.468239	1.56107	0.00336768	-0.460735
5929.67	28303	5480.67	263.667						0.778022	1.16834	0.719109	0.0108841
11373.7	23108	2541.67	10451.7						1.49232	0.953889	0.333488	0.431441
4305.67	21294	2710.67	-7039.33						0.564939	0.879008	0.355662	-0.290581
6803	16590	8049.67	-3550.33						0.89261	0.684829	1.05618	-0.146556
15795	15414	1342.67	14412.7						2.07244	0.636284	0.176169	0.594949
7281	26697	-81.3333	14829.7						0.955328	1.10204	-0.0106716	0.612163
5691	43795	389.667	9872.67						0.746707	1.80784	0.0511275	0.40754
8911	49254	287.667	-2047.33						1.1692	2.03319	0.0377443	-0.0845131
4307	16657	1407.67	10969.7						0.565114	0.687594	0.184698	0.452823
5532	30957	309.667	6967.67						0.725844	1.27789	0.0406308	0.287623
6027	39054	16.6667	32944.7						0.790793	1.61213	0.00218681	1.35994
3490	37219	862.667	25863.7						0.457917	1.53639	0.113189	1.06764
9578	29801	637.667	-11934.3						1.25671	1.23017	0.0836672	-0.492645
9166	27157	2013.67	1482.67						1.20266	1.12103	0.26421	0.0612039
5112	32885	1931.67	22945.7						0.670737	1.35748	0.253451	0.947188
12022	27948	1099.67	-3911.33						1.57739	1.15368	0.144285	-0.161458
5589	15086	689.667	-14839.3						0.733323	0.622744	0.09049	-0.612562
3091	19549	517.667	31741.7						0.405565	0.806975	0.0679222	1.31028
4266	30670	2012.67	15206.7						0.559735	1.26605	0.264079	0.627725
7178	12624	840.667	-8492.33						0.941813	0.521114	0.110302	-0.35056
6932	6066	1729.67	-6106.33						0.909536	0.250402	0.226947	-0.252067
10537	35821	792.667	-10341						1.38254	1.47868	0.104004	-0.426872
7278	48782	1171.67	-2380						0.954934	2.0137	0.153732	-0.0982455
6050	13828	217.667	5147						0.79381	0.570814	0.0285597	0.212466
4697	17024	156.667	-1156						0.616285	0.702744	0.020556	-0.0477192
21051.3	36406	137.667	-4499						2.76211	1.50283	0.018063	-0.185717
17594.3	46738	1081.67	-10322						2.30852	1.92933	0.141924	-0.426088
8806.33	11527	895.667	-9990						1.15546	0.47583	0.117519	-0.412383
10862.3	25894	623.667	874						1.42523	1.06889	0.0818303	0.0360784
7761.33	2156.67	1364.67	-4582						1.01835	0.0890263	0.179056	-0.189143
9348.33	-1156.33	2363.67	5530						1.22658	-0.047733	0.310133	0.228276
9455.33	10270.7	766.667	-2156						1.24062	0.423969	0.100593	-0.0889988
9064.33	18967.7	2441.67	-4719						1.18932	0.782978	0.320367	-0.194798
7577.33	10868.7	1838.67	-2329						0.994209	0.448654	0.241248	-0.0961402
10365.3	17386.7	1171.67	4672						1.36002	0.717715	0.153732	0.192858
6843.33	13165.7	2745.67	18424						0.897902	0.543473	0.360254	0.760535
8744.33	17823.7	1094.67	21650						1.14733	0.735754	0.143629	0.893703
16484.3	25622.7	1327.67	12341						2.16288	1.05769	0.174201	0.509432
13680.3	17483.7	962.667	-6437						1.79497	0.721719	0.12631	-0.265717
10415.3	2698.67	536.667	-7924						1.36658	0.1114	0.0704151	-0.3271
7118.33	12806.7	686.667	-15798						0.933985	0.528654	0.0900964	-0.652135
9907.33	11304.7	373.667	-7957						1.29992	0.466652	0.0490282	-0.328462
13390.3	-182.333	605.667	-10067						1.75692	-0.00752665	0.0794685	-0.415562
12571.3	2814.67	1910.67	-11367						1.64946	0.116188	0.250695	-0.469225
6528.33	13737.7	752.667	-10972						0.856572	0.567085	0.0987561	-0.45292
14604.3	21963.7	302.667	382						1.91621	0.906651	0.0397124	0.0157688
12182.3	15579.7	171.667	23105						1.59842	0.643122	0.0225241	0.953765
12407.3	19422.7	891.667	-4872						1.62795	0.80176	0.116994	-0.201114
4309.33	37902.7	946.667	-6106						0.56542	1.56461	0.124211	-0.252053
7619.33	16639.7	754.667	30994						0.99972	0.686879	0.0990185	1.27942
14111.3	16273.7	519.667	-4677						1.85152	0.67177	0.0681846	-0.193065
2723.33	4271.67	752.667	3948						0.357324	0.176333	0.0987561	0.162972
9646.33	13769.7	1386.67	14409						1.26568	0.568406	0.181942	0.594798
18014.3	8449.67	827.667	8026						2.36363	0.348799	0.108597	0.33131
20098.3	20844.7	1383.67	24011						2.63707	0.86046	0.181549	0.991165
5948.33	19471.7	2527.67	-2116						0.780471	0.803783	0.331651	-0.0873476
13650.3	17429.7	972.667	2342						1.79104	0.71949	0.127622	0.0966768
11610.3	3384.67	814.667	-5705						1.52337	0.139718	0.106891	-0.2355
10549.3	15810.7	2075.67	-34						1.38416	0.652658	0.272345	-0.00140351
10361.3	16109.7	551.667	2826.67						1.35949	0.665001	0.0723833	0.116684
13134.3	7762.67	501.667	7678.67						1.72333	0.32044	0.0658228	0.316972
13362	17716.7	1304.67	3105.67						1.75321	0.731337	0.171183	0.128201
10713	21875.7	1348.67	25584.7						1.40563	0.903019	0.176956	1.05612
11454	25000.7	1322.67	23747.7						1.50286	1.03202	0.173545	0.980294
11266	14474.7	949.667	13959.7						1.47819	0.597508	0.124604	0.576249
9054	23097.7	1164.67	39006.7						1.18796	0.953462	0.152814	1.61018
7173	17741.7	1233.67	26456.7						0.941157	0.732369	0.161867	1.09212
9123	38181.7	1946.67	23624.7						1.19701	1.57612	0.255419	0.975217
6104	17474.7	1011.67	21322.7						0.800896	0.721347	0.132739	0.880191
12345	7312.67	1869.67	19643.7						1.61977	0.301864	0.245316	0.810883
9276	25074.7	224.333	-334.333						1.21709	1.03507	0.0294344	-0.0138011
12586	1713.67	930.333	9913.67						1.65139	0.0707395	0.122067	0.409232
10142	20687.7	72.3333	-501.333						1.33071	0.853979	0.00949073	-0.0206948
13481	12224.7	670.333	-10272.3						1.76882	0.504629	0.0879533	-0.424038
8519	25862.7	184.333	-15769.3						1.11776	1.0676	0.0241861	-0.650952
8470	2230.67	103.333	-12201.3						1.11133	0.092081	0.0135582	-0.503666
11625	134695	579.333	28671.7						1.5253	5.56016	0.0760134	1.18355
8726	20088	900.333	34496.7						1.14492	0.829225	0.118131	1.42401
10295	14982	-233.667	37932.7						1.35079	0.618451	-0.030659	1.56585
15998	6963	-552.667	29887.7						2.09907	0.28743	-0.0725145	1.23375
8012	9847	182.333	30035.7						1.05124	0.40648	0.0239236	1.23986
11515	1718	-340.667	19858.7						1.51086	0.0709184	-0.0446983	0.819758
10588	2184	-437.667	14437.7						1.38923	0.0901546	-0.0574255	0.595981
10009	20919	-412.667	11877.7						1.31326	0.863528	-0.0541453	0.490305
8327	-440	-169.667	23179.7						1.09257	-0.018163	-0.0222617	0.956847
10308	9235	-221.667	12127.7						1.3525	0.381217	-0.0290845	0.500625
9904	17586	555.333	13986.7						1.29949	0.725943	0.0728644	0.577364
8887	12238	-364.667	16671.7						1.16605	0.50518	-0.0478473	0.6882
10478	31221	324.333	32386.7						1.3748	1.28879	0.0425552	1.33691
9059	10734	495.333	-1202.33						1.18862	0.443095	0.0649919	-0.0496318
14093	3989	318.333	17785.7						1.84912	0.164664	0.041768	0.734185
4611	10834	523.333	3907.67						0.605002	0.447223	0.0686657	0.161307
6623	36350	22.3333	17980.7						0.868993	1.50051	0.00293032	0.742235
6790	34344	-502.667	7428.67						0.890904	1.41771	-0.065954	0.306652
8337	22303	21.3333	-6016.33						1.09388	0.920659	0.00279911	-0.248352
8146	21630	-132.667	-7570						1.06882	0.892878	-0.017407	-0.312487
18777	11338	-218.667	-8243						2.4637	0.468028	-0.0286909	-0.340268
13662	7118	-538.667	-1637						1.79257	0.293828	-0.0706775	-0.0675747
7216	34434.7	-123.667	-4354						0.946799	1.42145	-0.0162261	-0.179731
7409	28686.7	-162.667	-1055						0.972122	1.18417	-0.0213432	-0.04355
13834	34924.7	341.333	-956						1.81514	1.44168	0.0447858	-0.0394633
12324	46324.7	-172.667	4266						1.61701	1.91226	-0.0226553	0.176099
9454	12522.7	-235.667	88						1.24044	0.516931	-0.0309214	0.0036326
7366	12576.7	801.333	4543						0.96648	0.51916	0.105142	0.187533
316	5901.67	-320	25582						0.0414618	0.243618	-0.0419867	1.05601
2089	5989.67	-375	-4236						0.274094	0.247251	-0.0492031	-0.17486
7385	17493.7	124	8670						0.968973	0.722132	0.0162698	0.357894
7394	3686.67	-367	-4995						0.970154	0.152184	-0.0481535	-0.206192
15518	36711.7	-242	-1673						2.03609	1.51544	-0.0317524	-0.0690608
17431	44560.7	129	-1218						2.28709	1.83945	0.0169259	-0.0502786
13890	42136.7	1767	-7155						1.82248	1.73938	0.231845	-0.295356
9971	26484.7	182	-10480						1.30828	1.09328	0.0238799	-0.43261
11625	27690.7	381	-10222						1.5253	1.14306	0.0499904	-0.42196
5828	22060.7	1246	-12472						0.764682	0.910656	0.163486	-0.514839
7207	23850.7	392	-13732						0.945618	0.984546	0.0514337	-0.566851
2904	32275.7	623	6219						0.381029	1.33233	0.0817428	0.256718
8439	26159.7	1453	1488						1.10727	1.07986	0.190646	0.061424
4740	17842.7	727	-4229						0.621927	0.736538	0.0953884	-0.174571
12511	46341.7	73	8065						1.64155	1.91297	0.00957821	0.33292
13065	48538.7	-214	19123						1.71424	2.00366	-0.0280786	0.78939
9761	30207.7	-95	21271						1.28072	1.24696	-0.0124648	0.878058
10489	22868.7	88	6560						1.37624	0.944009	0.0115463	0.270794
4935	17703.7	-396	18370						0.647513	0.7308	-0.0519585	0.758306
6557	19310.7	-535	-3835						0.860333	0.797137	-0.0701964	-0.158307
11388	30484.7	-275	-5431						1.4942	1.25839	-0.0360823	-0.22419
19570	55478.7	-476	1537						2.56775	2.29014	-0.0624552	0.0634467
8483	21957.7	-48	-1185						1.11304	0.906404	-0.006298	-0.0489163
12514	28899.7	-575	-1639						1.64194	1.19297	-0.0754448	-0.0676573
17923	39152.7	88	6321						2.35165	1.61621	0.0115463	0.260928
8341.67	15495.3	214	16030						1.0945	0.639641	0.0280786	0.661712
4795.67	12511.3	286	641						0.629231	0.516463	0.0375256	0.0264602
3479.67	1077.33	-380	-15747						0.456561	0.0444719	-0.0498592	-0.65003
7955.67	27532.3	1779	-7318						1.04385	1.13652	0.23342	-0.302084
9777.67	28959.3	495	33877						1.28291	1.19543	0.0649481	1.39843
10092.7	34508.3	-146	3819						1.32424	1.42449	-0.0191564	0.157647
10302.7	21072.3	-63	-2904						1.3518	0.869858	-0.00826612	-0.119876
7403.67	17267.3	-221	3618						0.971423	0.712789	-0.028997	0.14935
8895.67	25581.3	-59	3452						1.16719	1.05599	-0.00774129	0.142497
4205.67	26062.3	-280	5060						0.551818	1.07584	-0.0367383	0.208875
6274.67	8740.33								0.823288	0.360797
1327.67	8761.33								0.174201	0.361664
5281.67	11905.3								0.692999	0.491447
4886.67	19749.3								0.641171	0.815245
6107.67	11929.3								0.801377	0.492438
10821.7	22822.3								1.41989	0.942097
14246.7	48249.3								1.86928	1.99171
578.667	16350.3								0.0759259	0.674935
4775.67	21989.3								0.626607	0.907711
9455.67	50390.3								1.24066	2.08009
8308.67	32872.3								1.09017	1.35696
5614.67	16831.3								0.736691	0.694791
3790.67	3419.33								0.497367	0.141149
5427.67	5393.33								0.712155	0.222635
3856.67	8608.33								0.506027	0.355349
4954.67	4116.33								0.650093	0.169921
12089.7	33581.3								1.58626	1.38622
11115.7	39227.3								1.45847	1.61929
4616.67	17003.3								0.605745	0.701891
16756.7	72535.7								2.19861	2.99424
12699.7	56655.7								1.6663	2.33872
8345.67	38996.7								1.09502	1.60977
12607.7	45661.7								1.65423	1.8849
16438.7	43267.7								2.15689	1.78607
20670.7	72234.7								2.71216	2.98182
5221.67	40358.7								0.685126	1.66599
9832.67	42956.7								1.29013	1.77323
5902.67	22032.7								0.774479	0.9095
7566.67	53133.7								0.99281	2.19334
6845.67	26593.7								0.898208	1.09778
8887.67	47427.7								1.16614	1.9578
10955.7	28898.7								1.43747	1.19293
16944.7	37570.7								2.22328	1.5509
6099.67	24721.7								0.800327	1.0205
11219.7	41560.7								1.47211	1.71561
14886.7	65120.7								1.95325	2.68816
11875.7	36672.7								1.55819	1.51383
7944.67	33476.7								1.04241	1.3819
6627.67	10158.7								0.869605	0.419346
6843.67	35878.7								0.897946	1.48106
4769.67	31848.7								0.62582	1.3147
7955.67	39277.7								1.04385	1.62137
15522.7	37551.7								2.0367	1.55012
15401.7	65019.7								2.02083	2.68399
7563.67	59236.7								0.992416	2.44527
14721.7	34617.7								1.93161	1.429
13729.7	37689.7								1.80145	1.55581
5540.67	24986.7								0.726982	1.03144
6916.67	13264.7								0.907524	0.54756

## Sheet: Replicate 2
									normalized values
siRNA GL2		siRNA CENP-F			siRNA GL2	CENPF average	382.09		siRNA GL2		siRNA CENP-F
CENP-F	53BP1	CENP-F	53BP1			53BP1 average	9354.07		CENP-F	53BP1	CENP-F	53BP1
443.444	5454.67	-11.8257	4563.86						1.16058	0.583133	-0.0309499	0.487901
241.254	1452.95	1.50733	6426.71						0.631407	0.155328	0.00394497	0.68705
283.349	2324.19	3.98433	3896.52						0.741577	0.248468	0.0104277	0.416559
615.158	6402.1	9.22233	-2562.62						1.60998	0.684418	0.0241365	-0.273958
388.635	4703.67	-9.73067	-5132.43						1.01713	0.502847	-0.0254669	-0.548684
231.587	6876.43	1.60333	1407.19						0.606107	0.735127	0.00419622	0.150436
134.873	1363.67	14.2223	-2341.29						0.352988	0.145783	0.0372225	-0.250296
335.968	8893.24	14.7933	-2662.19						0.879291	0.950734	0.0387169	-0.284602
534.349	5400.29	26.7933	-2116.29						1.39849	0.577319	0.0701231	-0.226242
716.444	9765.33	7.50733	-3482.76						1.87507	1.04397	0.0196481	-0.372326
251.206	6784.76	20.9363	-3756.24						0.657453	0.725327	0.0547942	-0.401562
189.587	2488.86	15.0793	-4062.52						0.496185	0.266072	0.0394654	-0.434305
232.349	5177.86	7.17433	-2718.57						0.608101	0.55354	0.0187766	-0.29063
343.111	1946.86	25.9363	-4046.38						0.897986	0.208129	0.0678802	-0.43258
661.635	7882.71	38.9363	-2266.62						1.73162	0.842704	0.101904	-0.242314
285.063	3873.95	7.03133	-2689.38						0.746063	0.414146	0.0184023	-0.287509
280.778	7652.33	18.6033	-3989.14						0.734849	0.818075	0.0486883	-0.426461
555.968	6855.81	-1.15867	-2543.52						1.45507	0.732922	-0.00303244	-0.271916
361.73	6495.76	27.6983	-3402.67						0.946715	0.694431	0.0724916	-0.363763
51.1583	2017.43	-9.58767	-3289.81						0.133891	0.215674	-0.0250927	-0.351698
60.0633	2706.81	10.8883	-1379						0.157197	0.289372	0.0284968	-0.147422
240.254	8585.43	1.12633	1455.52						0.62879	0.917828	0.00294782	0.155603
388.301	5119.05	-0.873667	-1996.19						1.01626	0.547253	-0.00228655	-0.213403
336.682	6341.48	12.5553	-2830.91						0.88116	0.677937	0.0328596	-0.302639
378.921	8726.89	-0.0636667	-1697.14						0.991706	0.932951	-0.000166627	-0.181434
625.064	14074.6	19.2693	-536.857						1.63591	1.50464	0.0504314	-0.0573929
226.302	5568.98	-1.079	-4227.52						0.592274	0.595354	-0.00282394	-0.451945
572.349	14927.7	12.254	-5209.57						1.49794	1.59585	0.032071	-0.556931
360.873	7268.37	27.397	-2988.19						0.944471	0.777027	0.071703	-0.319453
544.873	13929.5	-0.793	-5235.52						1.42603	1.48913	-0.00207543	-0.559705
544.397	12536.5	30.397	-794.762						1.42479	1.34021	0.0795545	-0.0849643
612.778	14067.3	61.349	-1712.43						1.60375	1.50387	0.160562	-0.183068
953.444	18902.1	31.111	-2488.19						2.49534	2.02074	0.0814232	-0.266001
582.921	13011.1	36.302	-1364.19						1.52561	1.39096	0.095009	-0.145839
189.349	10282.3	20.778	-3773.48						0.495561	1.09923	0.0543799	-0.403405
680.635	9838.08	65.54	-632.952						1.78135	1.05174	0.17153	-0.067666
742.492	13612.5	47.921	-3595.86						1.94324	1.45524	0.125418	-0.384416
367.921	9039.32	22.254	-3991.57						0.962917	0.966351	0.0582428	-0.42672
488.635	13018.7	21.159	-2842.57						1.27885	1.39177	0.055377	-0.303886
718.587	16320.2	169.207	-1971.43						1.88067	1.74472	0.442846	-0.210756
623.206	13444.8	73.397	-2558.19						1.63104	1.43732	0.192093	-0.273484
493.921	9334.94	101.397	227.334						1.29268	0.997954	0.265375	0.0243032
578.302	9445.79	47.683	558.429						1.51352	1.00981	0.124795	0.059699
683.54	14704.3	58.254	-592.476						1.78895	1.57197	0.152461	-0.0633389
585.444	10627.9	27.302	-2346.1						1.53221	1.13618	0.0714544	-0.25081
604.921	12342	12.921	-2362.67						1.58319	1.31942	0.0338166	-0.252582
771.254	12507.3	82.73	949.905						2.01851	1.3371	0.21652	0.10155
810.54	14888.7	59.969	-520						2.12133	1.59168	0.15695	-0.0555908
569.921	12129.1	27.873	-876.571						1.49159	1.29667	0.0729488	-0.0937101
721.111	19550.6	106.54	1728.86						1.88728	2.09006	0.278835	0.184824
680.968	12998.2	93.969	530.572						1.78222	1.38957	0.245934	0.0567209
721.778	8820.84	92.921	-3649.81						1.88903	0.942995	0.243191	-0.390184
741.111	9854.03	2.635	-6661.95						1.93962	1.05345	0.00689628	-0.712198
1245.63	19923.5	9.397	-2899.62						3.26006	2.12993	0.0245937	-0.309985
514.73	10046	9.588	-5408.9						1.34714	1.07397	0.0250936	-0.578241
569.016	9191.03	55.826	-2870.67						1.48922	0.98257	0.146107	-0.306889
460.587	6292.08	-12.047	-732.699						1.20544	0.672657	-0.0315292	-0.0783294
510.064	11228.5	-36.523	-451.699						1.33493	1.20039	-0.0955874	-0.048289
764.778	11260.6	-1	1253.83						2.00156	1.20381	-0.00261718	0.134041
569.778	8879.37	14.572	1615.92						1.49121	0.949251	0.0381376	0.172751
439.444	8296.46	30.762	2578.87						1.15011	0.886936	0.0805098	0.275695
411.174	10416.7	-3.714	324.73						1.07612	1.1136	-0.00972022	0.0347154
393.698	6991.89	-21.333	115.921						1.03038	0.74747	-0.0558324	0.0123926
298.126	8733.56	-27.571	489.063						0.780252	0.933663	-0.0721584	0.0522835
309.317	9618.56	26.429	2140.49						0.80954	1.02827	0.0691696	0.22883
573.46	14661.1	-2.142	1567.16						1.50085	1.56735	-0.00560601	0.167538
164.46	7603.7	-33.809	762.397						0.430423	0.812876	-0.0884844	0.0815043
65.9363	5114.56	-19.047	-516.032						0.172568	0.546773	-0.0498495	-0.0551665
200.888	6515.56	-43.857	-513.318						0.525762	0.696547	-0.114782	-0.0548764
235.698	6323.98	-46.047	-388.937						0.616866	0.676067	-0.120513	-0.0415794
423.745	12190.9	-43.238	-1636.75						1.10902	1.30327	-0.113162	-0.174977
506.555	10077.9	-3.428	357.492						1.32575	1.07738	-0.00897171	0.0382178
493.031	9767.41	-4.095	-802.365						1.29035	1.04419	-0.0107174	-0.085777
491.364	17148.5	18.191	-781.079						1.28599	1.83327	0.0476092	-0.0835015
389.364	10538	34.191	3355.68						1.01904	1.12657	0.0894841	0.35874
188.126	8110.51	-6.857	-805.079						0.492361	0.867056	-0.017946	-0.0860672
215.412	7456.98	6.572	2626.83						0.563774	0.797191	0.0172001	0.280822
387.174	11577.2	32.572	1378.97						1.01331	1.23766	0.0852469	0.147419
234.936	8481.7	2.381	313.968						0.614872	0.906739	0.00623152	0.0335649
330.222	9913.51	-21.095	-144.175						0.864253	1.05981	-0.0552095	-0.015413
440.603	9270.36	-35.238	-1463.75						1.15314	0.991051	-0.0922243	-0.156482
526.317	11201.1	-4	567.301						1.37747	1.19745	-0.0104687	0.0606475
194.46	6740.79	35.858	1834.21						0.508939	0.720627	0.093847	0.196086
266.126	7616.75	-8	-754.365						0.696502	0.814271	-0.0209375	-0.0806456
258.793	7723.79	-21.571	498.492						0.67731	0.825715	-0.0564553	0.0532915
126.984	3325.56	12.143	1866.16						0.332341	0.35552	0.0317805	0.199502
221.174	7852.32	3.143	433.365						0.578854	0.839454	0.00822581	0.046329
307.317	8348.08	11	188.032						0.804306	0.892454	0.028789	0.0201016
260.65	9662.89	24.572	602.413						0.68217	1.03301	0.0643094	0.0644011
407.46	9981.79	-14.333	1434.17						1.0664	1.06711	-0.0375121	0.153321
419.031	10020.3	42.429	816.508						1.09668	1.07122	0.111045	0.087289
636.364	14072.8	-11.524	1312.56						1.66548	1.50446	-0.0301604	0.140319
473.222	12169.2	17.286	271.46						1.23851	1.30095	0.0452406	0.0290205
155.698	6384.13	2.762	524.841						0.407491	0.682497	0.00722866	0.0561083
256.603	7839.46	-13.381	421.651						0.671578	0.83808	-0.0350205	0.0450767
161.492	4154.03	-7.19	-419.492						0.422655	0.444088	-0.0188176	-0.0448459
321.349	4602.6	-4.047	766.794						0.84103	0.492043	-0.0105917	0.0819743
388.73	7839.13	-14.809	-44.349						1.01738	0.838044	-0.0387579	-0.00474114
377.825	7013.84	-9.809	476.413						0.988838	0.749817	-0.025672	0.0509311
249.444	8854.56	1.476	612.079						0.652842	0.946599	0.00386296	0.0654345
305.063	7672.46	-33.619	-491.445						0.798407	0.820227	-0.0879871	-0.0525381
163.397	3265.27	-5.952	545.079						0.427641	0.349075	-0.0155775	0.0582718
456.063	4274.32	-4.428	516.032						1.1936	0.456947	-0.0115889	0.0551666
486.063	4303.13	-22.238	750.936						1.27212	0.460027	-0.0582009	0.080279
321.397	4562.94	8.048	-496.873						0.841156	0.487802	0.0210631	-0.0531184
250.873	5764.56	-15.381	-1035.92						0.656582	0.616262	-0.0402549	-0.110745
482.444	9181.03	-29.952	72.794						1.26265	0.981501	-0.0783899	0.00778206
420.539	9428.65	-8.333	3272.36						1.10063	1.00797	-0.021809	0.349833
331.111	4761.56	-1.428	-554.111						0.866579	0.509036	-0.00373734	-0.0592374
465.825	7194.32	-16.524	-1495.49						1.21915	0.769111	-0.0432464	-0.159876
385.254	7114.6	-18.095	950.365						1.00828	0.760589	-0.0473579	0.101599
428.825	6681.32	10.667	-380.064						1.12231	0.714268	0.0279175	-0.0406309
369.301	6570.7	10.143	19913						0.96653	0.702442	0.0265461	2.1288
328.254	5496.41	-17.571	144.46						0.859102	0.587596	-0.0459865	0.0154435
299.444	4031.08	-3.524	-182.778						0.783701	0.430944	-0.00922296	-0.0195399
351.825	10571.9	-19.286	-336.269						0.920792	1.13019	-0.050475	-0.035949
377.016	3928.98	-5.857	-1010.27						0.986721	0.420029	-0.0153288	-0.108003
327.397	6296.56	-12.286	2651.78						0.856859	0.673135	-0.0321547	0.283489
447.682	13068.7	21.429	-268.507						1.17167	1.39711	0.0560836	-0.0287049
322.873	5770.65	21.381	542.064						0.845019	0.616913	0.055958	0.0579495
168.682	695.937	-4.286	1117.73						0.441473	0.0743993	-0.0112173	0.119491
404.778	8186.65	33.381	3138.97						1.05938	0.875196	0.0873642	0.335572
312.968	12838.3	34.429	2202.87						0.819096	1.37248	0.090107	0.235499
290.063	4292.94	-21.143	-196.269						0.759149	0.458938	-0.0553351	-0.0209822
223.587	5469.84	10.667	527.207						0.585169	0.584755	0.0279175	0.0563612
354.508	5970.46	11.048	-626.174						0.927813	0.638274	0.0289147	-0.0669414
413.555	9232.32	6.286	145.921						1.08235	0.986984	0.0164516	0.0155997
377.936	7645.32	2.857	664.254						0.989128	0.817325	0.0074773	0.0710122
228.936	7577.7	-6.429	2284.87						0.599168	0.810096	-0.0168259	0.244265
292.079	2332.17	26.095	884.064						0.764425	0.249322	0.0682954	0.0945111
183.555	4513.75	6.619	-611.317						0.480397	0.482543	0.0173231	-0.0653531
475.984	8186.36	2.952	1338.63						1.24574	0.875166	0.00772593	0.143107
419.365	7024.79	27.191	1257.97						1.09756	0.750988	0.0711639	0.134484
252.698	3616.65	18.81	171.064						0.661357	0.386639	0.0492292	0.0182876
136.555	1090.17	-22.809	-234.698						0.35739	0.116545	-0.0596954	-0.0250905
133.793	2057.51	15.238	781.731						0.350161	0.219959	0.0398807	0.0835712
250.412	7296.32	27.667	-607.269						0.655374	0.780015	0.0724096	-0.0649203
291.508	4784.56	-6.143	345.54						0.76293	0.511494	-0.0160774	0.03694
475.222	5303.08	-4.095	2700.92						1.24374	0.566927	-0.0107174	0.288743
379.174	7005.51	1.381	433.683						0.992368	0.748926	0.00361433	0.046363
289.317	5100.79	-2.571	2665.21						0.757196	0.545302	-0.00672878	0.284925
184.936	1506.51	-34.524	2000.21						0.484012	0.161054	-0.0903557	0.213833
342.222	5114.22	9.952	664.683						0.895658	0.546737	0.0260462	0.0710581
736.936	9894.32	11.429	2661.25						1.9287	1.05776	0.0299118	0.284502
577.936	10538.9	10.2063	-4.25433						1.51256	1.12667	0.0267119	-0.000454811
164.365	3406.22	20.4443	-713.397						0.430173	0.364143	0.0535066	-0.076266
392.651	6719.41	-4.22267	-74.3973						1.02764	0.718341	-0.0110515	-0.00795347
579.936	7682.79	7.44433	-2270.06						1.5178	0.821331	0.0194832	-0.242682
291.651	6797.51	6.06333	804.937						0.763304	0.72669	0.0158689	0.086052
224.889	6047.89	19.9683	185.365						0.588576	0.646551	0.0522608	0.0198165
299.936	5323.36	24.3963	-149.111						0.784988	0.569096	0.0638497	-0.0159408
302.651	6607.75	-0.0316667	-961.016						0.792093	0.706403	-8.28775e-05	-0.102738
302.508	2739.36	18.1583	-542.063						0.791719	0.292853	0.0475237	-0.0579494
371.365	7326.27	2.96833	-68.9203						0.971931	0.783217	0.00776867	-0.00736795
238.555	4244.6	40.5873	200.365						0.624342	0.453771	0.106225	0.02142
76.9527	4994.46	-0.841667	-2334.92						0.201399	0.533934	-0.0022028	-0.249615
94.3337	5648.79	25.4913	1253.46						0.246889	0.603886	0.0667155	0.134002
627.382	17397.8	35.3013	28.6027						1.64197	1.85992	0.0923901	0.00305778
836.572	14729.3	17.0633	-1498.02						2.18946	1.57464	0.0446579	-0.160146
260.62	8292.51	-8.12767	-626.778						0.68209	0.886513	-0.0212716	-0.0670059
195.667	6751.27	6.30133	-2185.06						0.512096	0.721747	0.0164917	-0.233595
355.62	8724.27	-2.69867	-274.587						0.930722	0.932671	-0.00706291	-0.0293548
636.239	14726.6	-5.74667	-1658.83						1.66515	1.57435	-0.0150401	-0.177337
785.429	1426.56	20.5873	-274.682						2.05561	0.152506	0.0538808	-0.029365
211.429	7345.75	4.11133	-257.111						0.553348	0.785299	0.0107601	-0.0274866
201.096	3022.32	-14.5557	-2004.87						0.526304	0.323102	-0.0380949	-0.214332
175.858	4464.32	29.3013	-1599.4						0.460252	0.477259	0.076687	-0.170984
256.096	6944.46	2.34933	-832.587						0.67025	0.7424	0.00614864	-0.089008
339.001	12232.3	10.3963	134.937						0.887227	1.3077	0.0272091	0.0144254
337.905	8268.94	2.34933	-1777.73						0.884359	0.883993	0.00614864	-0.190049
482.953	8698.13	-6.98467	-38.4443						1.26398	0.929876	-0.0182802	-0.0041099
283.715	9272.79	-9.03167	130.27						0.742534	0.991311	-0.0236375	0.0139265
258.048	10269.7	24.9683	793.651						0.675358	1.09789	0.0653467	0.0848455
143.667	6665.89	9.15833	635.937						0.376002	0.712619	0.023969	0.067985
246.001	6853.46	12.7933	1120.79						0.643829	0.732671	0.0334825	0.119819
257.953	8841.22	28.2703	-2833.78						0.67511	0.945174	0.0739887	-0.302946
526.429	12109.1	18.3653	-1299.54						1.37776	1.29452	0.0480655	-0.138928
380.858	9203.84	28.9363	633.556						0.996775	0.983939	0.0757317	0.0677305
176.525	8722.84	3.31733	-963.159						0.461998	0.932518	0.00868207	-0.102967
330.905	8620.32	9.17433	2260.94						0.866038	0.921558	0.0240109	0.241706
207.62	5419.13	-8.53967	-327.492						0.543379	0.579333	-0.0223499	-0.0350106
185.382	5473.84	23.1273	-1091.35						0.485178	0.585183	0.0605285	-0.116671
344.001	8309.46	25.2223	-1688.59						0.900313	0.888325	0.0660115	-0.180519
408.096	10076.3	3.46033	-1831.54						1.06806	1.07721	0.00905633	-0.195801
356.382	9564.94	63.3173	358.365						0.932716	1.02254	0.165713	0.0383111
373.048	11932.9	27.8413	2745.65						0.976334	1.27569	0.0728659	0.293525
259.334	6585.56	19.2703	-617.349						0.678724	0.704031	0.050434	-0.0659979
181.81	3266.51	-5.53967	-1239.02						0.475829	0.349207	-0.0144983	-0.132457
292.525	7761.41	10.8893	-148.444						0.765591	0.829736	0.0284994	-0.0158695
443.763	9224.6	2.50833	-1136.78						1.16141	0.986159	0.00656477	-0.121528
98.9843	3972.17	-16.3017	-2417.54						0.25906	0.424647	-0.0426645	-0.258448
107.793	6477.17	-12.8257	-1901.25						0.282115	0.692444	-0.0335671	-0.203254
173.746	3092.6	-15.7777	394.698						0.454726	0.330616	-0.0412931	0.0421953
170.222	8665.84	52.3173	165.746						0.445503	0.926424	0.136924	0.0177191
392.174	6864.94	2.55533	-90.873						1.02639	0.733898	0.00668778	-0.00971481
160.127	7206.89	25.7463	676.889						0.419083	0.770455	0.0673829	0.072363
73.7463	8405.51	6.84133	-666.54						0.193008	0.898593	0.017905	-0.0712567
450.936	10855	1.17433	-910.682						1.18018	1.16046	0.00307345	-0.0973567
461.031	11929.5	14.9843	2257.17						1.2066	1.27532	0.0392168	0.241304
480.603	10014.9	33.3173	1533.13						1.25783	1.07064	0.0871976	0.163899
126.889	2591.32	7.93633	-946.682						0.332093	0.277026	0.0207708	-0.101205
93.9843	6010.27	12.0323	-64.587						0.245974	0.64253	0.0314908	-0.00690469
283.365	10289	12.6513	1000.32						0.741619	1.09995	0.0331109	0.106939
280.365	8199.27	13.2223	2119.89						0.733768	0.876545	0.0346053	0.226627
45.7463	1904.37	55.5553	-213.111						0.119727	0.203587	0.145399	-0.0227827
243.984	7080.98	15.3653	1239.98						0.638552	0.756995	0.0402139	0.132561
367.317	7399.13	30.6503	3137.22						0.961337	0.791006	0.0802176	0.335386
277.793	2944.13	27.6983	246.412						0.727036	0.314743	0.0724916	0.0263428
304.27	6898.89	71.6033	2458.22						0.796331	0.737528	0.187399	0.262797
359.031	5239.98	9.84133	2700.27						0.939651	0.560182	0.0257566	0.288673
296.698	6424.75	53.0793	2704.79						0.776514	0.686839	0.138918	0.289157
125.65	4466.37	16.8893	1701.22						0.32885	0.477478	0.0442025	0.18187
457.079	9637.84	33.6033	1978.41						1.19626	1.03034	0.0879461	0.211503
325.936	6608.37	11.9363	2391.98						0.853035	0.706469	0.0312396	0.255716
361.031	5149.17	12.9363	825.603						0.944885	0.550474	0.0338568	0.0882614
478.079	7366.94	28.6983	1940.22						1.25122	0.787565	0.0751088	0.20742
275.603	3289.89	44.4123	1536.22						0.721305	0.351707	0.116235	0.16423
407.793	11091.8	17.1273	2215.65						1.06727	1.18577	0.0448254	0.236865
287.555	5138.22	77.6033	1606.75						0.752585	0.549303	0.203102	0.17177
149.079	2899.84	23.3653	1636.37						0.390168	0.310008	0.0611514	0.174936
416.746	9076.37	41.7463	2884.37						1.0907	0.970312	0.109258	0.308354
293.174	4547.98	17.0313	3118.37						0.767291	0.486204	0.0445741	0.33337
346.413	5296.43	48.6503	946.698						0.906626	0.566216	0.127327	0.101207
353.889	6867.9	12.7463	1095.37						0.926192	0.734215	0.0333595	0.1171
710.508	12615.4	33.1273	2355.6						1.85953	1.34865	0.0867003	0.251826
320.08	5314.67	66.6983	1867.27						0.837707	0.568166	0.174562	0.199621
302.604	4395.81	48.0793	3014.41						0.79197	0.469935	0.125832	0.322257
623.127	9171.29	26.6033	1998.22						1.63084	0.980459	0.0696258	0.213621
923.08	12606.1	9.31733	3652.17						2.41587	1.34766	0.0243852	0.390437
293.889	4860.29	26.8893	2938.51						0.769161	0.51959	0.0703743	0.314142
262.746	5193.71	58.5083	3377.84						0.687654	0.555236	0.153127	0.361109
918.556	16647.2	26.3653	1837.84						2.40403	1.77967	0.0690029	0.196475
165.318	2596.62	34.8893	1384.94						0.432667	0.277592	0.0913118	0.148057
558.318	6937.57	11.5083	1132.84						1.46122	0.741663	0.0301194	0.121107
415.985	7486.86	34.4603	1402.6						1.08871	0.800385	0.090189	0.149946
546.175	7707.43	-1.556	-749.032						1.42944	0.823965	-0.00407234	-0.0800755
686.08	10247	55.492	-2747.94						1.7956	1.09546	0.145233	-0.293769
420.318	9590.71	-13.841	-2649.79						1.10005	1.0253	-0.0362244	-0.283277
312.746	5885.14	15.492	-1723.56						0.818513	0.629153	0.0405454	-0.184257
412.08	8392.43	-7.651	-1464.65						1.07849	0.897195	-0.0200241	-0.156579
347.461	6002.71	18.302	-1170.32						0.909369	0.641722	0.0478997	-0.125113
438.746	10186.7	18.778	-1964.56						1.14828	1.08901	0.0491455	-0.210021
242.889	8541.19	11.921	-1908.27						0.635684	0.913099	0.0311995	-0.204004
588.889	11865	17.492	-2412.79						1.54123	1.26843	0.0457798	-0.25794
522.413	7754.91	28.302	-1144.7						1.36725	0.82904	0.0740715	-0.122374
293.508	6581.33	-4.413	-1436.17						0.768164	0.703579	-0.0115496	-0.153535
491.223	7449.57	30.825	517.492						1.28562	0.796399	0.0806747	0.0553227
212.032	3544.76	9.159	-542.461						0.554926	0.378954	0.0239708	-0.0579919
192.937	3547.57	-0.175	-2798.13						0.504951	0.379254	-0.000458007	-0.299135
481.365	12097.7	26.159	-2377.13						1.25982	1.2933	0.0684629	-0.254127
759.746	15387.4	-10.27	-913.937						1.98839	1.64499	-0.0268785	-0.0977047
536.08	12341.4	-12.698	-2208.65						1.40302	1.31936	-0.033233	-0.236116
201.461	4949.86	4.873	-1726.7						0.52726	0.529166	0.0127535	-0.184593
666.365	9743.48	5.349	-1063.41						1.744	1.04163	0.0139993	-0.113684
228.556	4348.9	13.921	214.682						0.598172	0.464921	0.0364338	0.0229507
899.81	20776.7	43.54	-810.556						2.35497	2.22114	0.113952	-0.0866527
760.048	27330.4	1.254	-2585.08						1.98919	2.92176	0.00328195	-0.276359
609.381	17679.9	37.302	-1248.89						1.59486	1.89008	0.0976262	-0.133513
448.429	14941.7	20.254	-1939.79						1.17362	1.59735	0.0530084	-0.207374
477.143	15813.3	25.825	-1745.65						1.24877	1.69052	0.0675888	-0.186619
531.095	24425.5	13.349	-2043.32						1.38997	2.61122	0.0349368	-0.218441
585.857	20675	-5.746	698.539						1.5333	2.21027	-0.0150383	0.0746776
781.381	28412.5	4.302	-2554.6						2.04502	3.03744	0.0112591	-0.273101
531.81	23135.7	-0.508	-2352.27						1.39184	2.47333	-0.00132953	-0.25147
444.333	21087.1	-4.317	-1342.7						1.1629	2.25433	-0.0112984	-0.143542
387.667	19866.3	-12.5083	110.047						1.0146	2.12381	-0.0327366	0.0117646
436.619	17792	-22.8413	-696.858						1.14271	1.90206	-0.05978	-0.0744978
361.81	13528.2	54.6827	-456.477						0.946923	1.44624	0.143115	-0.0487998
491.619	13808.6	34.1107	702.952						1.28666	1.47621	0.0892739	0.0751493
532.714	15786.3	47.5397	1150.38						1.39421	1.68764	0.12442	0.122982
399.191	14322.2	7.73067	926.809						1.04476	1.53112	0.0202326	0.0990808
631.191	27478.1	47.6827	-520.905						1.65194	2.93755	0.124794	-0.0556875
820.524	23997.7	34.9207	-1201.43						2.14746	2.56549	0.0913938	-0.128439
547.952	17824.4	15.2537	-1841.57						1.43409	1.90552	0.0399217	-0.196874
528.714	15879.7	-3.93633	-1503.33						1.38374	1.69763	-0.0103021	-0.160714
760.048	27330.4	24.5877	-305.048						1.98919	2.92176	0.0643505	-0.0326112
899.81	20776.7	43.6827	410.952						2.35497	2.22114	0.114326	0.043933
470.286	19180.7	49.5877	5844.24						1.23083	2.05051	0.12978	0.62478
382.381	15903.3	14.0637	-1714.19						1.00076	1.70014	0.0368072	-0.183256
539.381	19456.9	16.1107	647.952						1.41166	2.08005	0.0421646	0.0692695
682.191	21468	19.7307	-508.143						1.78542	2.29504	0.0516388	-0.0543231
436.619	17792	16.2537	-2033.14						1.14271	1.90206	0.0425388	-0.217354
531.381	16539.1	1.92067	-792.477						1.39072	1.76812	0.00502674	-0.08472
453	17220.5	14.3497	486.238						1.18558	1.84096	0.0375557	0.0519815
282	16164.4	25.3017	-526.191						0.738046	1.72806	0.0662191	-0.0562526
688.905	29662.7	28.0637	1101						1.80299	3.1711	0.0734478	0.117703
519.476	22496	6.82567	-1842.67						1.35956	2.40495	0.017864	-0.196991
531.81	23135.7	-10.3653	-2002.33						1.39184	2.47333	-0.027128	-0.21406
678.714	24172.5	18.9687	-637.239						1.77632	2.58416	0.0496445	-0.0681242
44.7297	6453.62	14.3967	2594.48						0.117066	0.689926	0.0376787	0.277363
176.016	10689	-32.4123	-1083.67						0.460665	1.14271	-0.084829	-0.11585
89.5867	7174.95	12.4447	552.142						0.234465	0.76704	0.03257	0.0590269
278.587	6992.14	38.7777	1445.33						0.729113	0.747497	0.101488	0.154514
154.73	9844.29	3.58767	-1357.38						0.404956	1.05241	0.00938958	-0.145111
111.254	7205.71	39.0157	-1223.86						0.291171	0.770329	0.102111	-0.130837
411.968	13209								1.0782	1.41212
175.349	11507.6								0.45892	1.23022
98.7297	7327.48								0.258394	0.783346
104.159	8567.76								0.272602	0.915939
84.7297	6997.86								0.221753	0.748108
126.064	5577.52								0.329932	0.596267
376.254	13819.2								0.984725	1.47735
41.9677	6776.43								0.109837	0.724436
90.7297	8096.62								0.237456	0.865571
205.826	9644.57								0.538684	1.03106
378.778	17839.9								0.991331	1.90718
134.016	15766.8								0.350744	1.68555
123.159	9448.52								0.322329	1.0101
335.587	9884.76								0.878292	1.05673
72.6827	9019.52								0.190224	0.964235
408.064	12063								1.06798	1.28959
313.73	11104.6								0.821088	1.18714
214.159	8497.33								0.560493	0.90841
327.349	12672.8								0.856732	1.35479
211.111	6706.71								0.552515	0.716983
80.4447	4565.33								0.210539	0.488058
62.5867	3170.43								0.163801	0.338936
324.683	7901.19								0.849754	0.844679
161.587	7045.24								0.422902	0.753173
402.445	11443.2								1.05327	1.22334
474.492	12567.5								1.24183	1.34353
