# Supplementary material for: PLK1 promotes the mitotic surveillance pathway by controlling cytosolic 53BP1 availability
Source: EMBO Rep. 2023 Oct 27;24(12):e57234. doi: 10.15252/embr.202357234 (PMC10702821; doi:10.15252/embr.202357234)
Supplement: Supplementary file 9 — Source Data for Figure 1 [file EMBR-24-e57234-s006.zip › Figure 1/1F/1F_quantification.xlsx]

## Sheet: Replicate 1
CENP-F					53BP1						WT AVERAGE				CENP-F					53BP1
WT	E564P BULK	E564P clone1	E564P clone 2		WT	E564P BULK	E564P clone1	E564P clone 2			CENP-F	53BP1			WT	E564P BULK	E564P clone1	E564P clone 2		WT	E564P BULK	E564P clone1	E564P clone 2
1327.89	1138.63	993.476	357.794		3771.09	-399.714	224.381	-1464.37			1113.15	4788.07			1.19291	1.02289	0.892489	0.321424		0.787603	-0.0834813	0.0468626	-0.305836
1560.32	1618.35	955.857	878.413		3540.48	515.762	-234.524	-3927.75							1.40171	1.45384	0.858694	0.789122		0.739438	0.107718	-0.0489809	-0.82032
640.222	1115.63	574.619	706.413		-401.81	11.857	-52.143	-3434.03							0.575143	1.00223	0.516209	0.634606		-0.0839191	0.00247637	-0.0108902	-0.717206
910.175	2209.11	1272.29	871.508		2759.43	1754.9	-693.476	64.397							0.817656	1.98455	1.14296	0.782919		0.576314	0.366516	-0.144834	0.0134495
2592.41	644.635	1051.86	640.27		8798.95	2141.48	-174.619	-1598.17							2.32889	0.579108	0.944936	0.575187		1.83768	0.447253	-0.0364696	-0.333783
2177.18	654.778	911.048	361.937		6688.95	742.048	412.143	531.349							1.95587	0.58822	0.81844	0.325146		1.397	0.154979	0.0860771	0.110974
1586.27	1393.78	964.429	1184.79		5601.43	710	-1284.14	191.921							1.42503	1.2521	0.866395	1.06436		1.16987	0.148285	-0.268197	0.0400832
912.413	938.825	1218.48	356.651		1582.81	1218.62	-1649.43	2044.11							0.819666	0.843393	1.09462	0.320397		0.330574	0.254512	-0.344488	0.426918
1231.46	1487.59	355.81	738.46		3148.19	1517.1	-1680.1	-1500.41							1.10628	1.33637	0.319642	0.663396		0.657508	0.316849	-0.350892	-0.313365
1511.89	1124.44	1028.48	1263.6		3755.43	2028.14	-1365.14	134.444							1.35821	1.01014	0.923931	1.13516		0.784331	0.423583	-0.285114	0.028079
1111.46	1148.11	665.667	1140.84		-256.048	-788.762	-586.095	-859.46							0.99848	1.03141	0.598002	1.02487		-0.0534763	-0.164735	-0.122407	-0.1795
1791.22	714.063	1304.43	308.556		2579.57	-985.81	-1647.43	-2948.56							1.60914	0.641479	1.17183	0.277191		0.53875	-0.205889	-0.34407	-0.615814
1238.98	2056.11	1212.76	739.841		2713.24	-168.19	-387.095	-1927.98							1.11304	1.84711	1.08948	0.664636		0.566667	-0.0351269	-0.0808458	-0.402664
720.556	922.016	751.905	812.841		-747.476	1514.9	-493.476	-2089.36							0.647312	0.828293	0.675474	0.730216		-0.156112	0.316392	-0.103064	-0.436369
274.746	596.968	823.381	445.746		344.81	695.762	-282.857	-883.937							0.246818	0.536286	0.739684	0.400436		0.0720145	0.145312	-0.0590754	-0.184613
1106.98	758.825	678.286	894.794		3205.81	1222.1	-29.476	-477.698							0.994459	0.68169	0.609338	0.803838		0.669542	0.255238	-0.00615614	-0.0997685
903.317	949.397	162.524	1577.37		2173.52	-489	891.19	-653.937							0.811495	0.852891	0.146003	1.41703		0.453946	-0.102129	0.186127	-0.136576
764.794	1717.02	603.571	700.079		2941.52	-78.857	919	-428.317							0.687053	1.54248	0.542218	0.628916		0.614345	-0.0164695	0.191936	-0.0894551
1391.7	829.159	935.714	1531.03		5307.81	297.905	163.667	44.254							1.25023	0.744875	0.840599	1.3754		1.10855	0.0622182	0.0341823	0.00924256
800.032	698.683	1051.05	1530.08		1967.9	651.857	100.524	-153.603							0.718709	0.627662	0.944209	1.37455		0.411002	0.136142	0.0209947	-0.0320804
2222.7	1550.3	1256.9	632.698		5322	148.619	1475.62	-1713.89							1.99676	1.39271	1.12914	0.568384		1.11151	0.0310395	0.308187	-0.35795
1450.22	713.825	1370.14	477.603		6509.67	-11.429	-762.762	-2360.41							1.30281	0.641265	1.23087	0.429055		1.35956	-0.00238698	-0.159305	-0.492978
1606.41	1760.63	683.714	346.365		6983.1	1129.48	-1.619	-298.127							1.44312	1.58167	0.614215	0.311157		1.45844	0.235894	-0.000338132	-0.0622646
1344.6	605.254	1210	366.508		3596.52	-15.476	1176.95	-663.032							1.20792	0.54373	1.087	0.329252		0.751143	-0.0032322	0.245809	-0.138476
763.317	470.397	1367.29	661.937		2458.52	409.381	1759.48	-1947.84							0.685726	0.422581	1.2283	0.594651		0.513469	0.0855003	0.367471	-0.406812
777.222	709.635	648.476	960.508		547	372	1063.62	158.778							0.698217	0.637501	0.582558	0.862872		0.114242	0.0776932	0.22214	0.0331612
2193.84	531.635	1655.57	785.984		5439.48	1674.67	1019.95	707.159							1.97084	0.477594	1.48728	0.706089		1.13605	0.349759	0.21302	0.147692
1252.94	1062.21	158.524	826.556		7820.81	-869.952	-776.571	-142.841							1.12558	0.954233	0.14241	0.742537		1.6334	-0.181692	-0.162189	-0.0298327
674.841	1482.68	1206.62	1064.51		5060.24	-743.952	-574.524	-58.365							0.606243	1.33197	1.08397	0.956301		1.05684	-0.155376	-0.119991	-0.0121897
969.079	784.063	1801.81	1142.75		4780	-385.476	-814.714	-1163.7							0.870572	0.704363	1.61866	1.02659		0.998315	-0.0805077	-0.170155	-0.243041
134.079	650.254	1202.33	1091.37		1805.24	1515.57	-1955.19	87.73							0.12045	0.584156	1.08012	0.980428		0.377029	0.316531	-0.408347	0.0183226
544.889	1153.16	1923.19	697.175		4626.81	203	-885.857	-142.127							0.489501	1.03594	1.7277	0.626307		0.966321	0.0423971	-0.185014	-0.0296836
1177.79	923.159	1564.1	1008.6		7722.86	205.048	-538.476	-19.841							1.05807	0.82932	1.4051	0.906079		1.61294	0.0428248	-0.112462	-0.00414384
913.841	620.159	1038.1	1004.03		2759.67	-48.238	215.81	-1958.17							0.820949	0.55712	0.932573	0.901972		0.576364	-0.0100746	0.0450725	-0.40897
2343.32	354.587	1541.1	105.984		11239.1	-623.619	-1188.57	-3783.08							2.10512	0.318543	1.38444	0.0952107		2.34732	-0.130244	-0.248236	-0.790106
1727.17	651.016	996.19	815.46		5782.24	89	-1014.86	-616.46							1.55161	0.58484	0.894927	0.732569		1.20764	0.0185879	-0.211956	-0.128749
895.984	698.587	989.714	1084.7		2808.86	92.143	-927	25.683							0.804907	0.627576	0.88911	0.974439		0.586637	0.0192443	-0.193606	0.00536396
1048.03	804.968	709.095	1252.84		3892.29	469.143	444.524	-395.841							0.9415	0.723143	0.637016	1.12549		0.812914	0.0979817	0.09284	-0.0826724
587.032	695.73	673.905	1087.13		4567.81	-1023.29	342	-1409.51							0.52736	0.625009	0.605403	0.976621		0.953999	-0.213716	0.0714276	-0.294379
1034.27	332.492	1030.62	1036.03		2676.71	-1465.71	-1527.81	-339.603							0.929137	0.298694	0.925857	0.930719		0.559039	-0.306118	-0.319087	-0.070927
1543.98	815.444	1546.95	774.746		5942.24	-784.667	-1165.24	-350.556							1.38704	0.732554	1.3897	0.695993		1.24105	-0.16388	-0.243363	-0.0732145
625.651	849.492	655.952	524.175		1286.14	-258.667	-2507.91	559.873							0.562054	0.763141	0.589275	0.470893		0.268614	-0.0540233	-0.523782	0.116931
996.984	460.873	1080.95	1153.22		7897.52	-71	-2202.29	-287.603							0.895641	0.414025	0.971073	1.036		1.64942	-0.0148285	-0.459953	-0.0600666
1553.32	446.873	359.762	597.175		8674.57	-900.952	-2360.52	-2707.08							1.39542	0.401448	0.323192	0.536472		1.81171	-0.188166	-0.493002	-0.56538
1202.32	1160.44	967.857	138.508		3537.81	-89	-744.714	1173.73							1.0801	1.04248	0.869474	0.124429		0.738881	-0.0185879	-0.155535	0.245137
877.556	808.397	645.429	265.603		803	-604.905	-664.095	1077.83							0.788352	0.726223	0.579821	0.238604		0.167709	-0.126336	-0.138698	0.225107
1184.41	930.73	288.143	83.222		1145.1	159.524	-1426.29	-2553.13							1.06402	0.836121	0.258853	0.0747625		0.239156	0.033317	-0.297884	-0.533227
854.079	872.54	1104.35	843.651		2904.48	2111.48	280.032	-1315.79							0.767262	0.783846	0.992092	0.757894		0.606607	0.440987	0.0584854	-0.274807
1894.65	978.921	1225.49	86.27		6173.62	-879.524	730.984	130.444							1.70206	0.879414	1.10092	0.0775007		1.28938	-0.183691	0.152668	0.0272436
3140.22	323.635	420.825	148.556		9762.52	-318.286	-365.016	-954.746							2.82102	0.290738	0.378048	0.133455		2.03893	-0.0664749	-0.0762345	-0.199401
1745.89	847.143	380.159	1591.56		7100.19	942.635	-669.635	-629.762							1.56842	0.761031	0.341516	1.42977		1.48289	0.196872	-0.139855	-0.131527
817.508	328.762	480.54	700.841		3084.76	229.54	971.508	-531.143							0.734408	0.295343	0.431693	0.629601		0.644261	0.04794	0.202902	-0.110931
969.794	1235.57	1000.4	681.222		4187.9	3249.59	369.603	-162.762							0.871214	1.10998	0.898707	0.611976		0.874655	0.678685	0.0771925	-0.0339933
971.317	882.667	606.444	482.222		4000.43	453.54	313.937	1086.71							0.872583	0.792944	0.544799	0.433204		0.8355	0.094723	0.0655666	0.226963
1371.92	1276.76	864.206	656.937		3317.16	-36.508	464.937	970.238							1.23247	1.14698	0.77636	0.590159		0.692797	-0.00762479	0.0971033	0.202637
1691.54	1530.29	657.016	876.365		3886.78	-991.46	-407.159	785.476							1.5196	1.37473	0.59023	0.787283		0.811764	-0.207069	-0.0850362	0.164049
929.683	1484	1985.78	700.27		767.73	335.968	-1641.92	1539.86							0.835181	1.33315	1.78392	0.629088		0.160342	0.0701678	-0.342919	0.321603
454.111	1323.62	490.159	232.841		603.635	77.206	-2258.78	-1019.38							0.407951	1.18907	0.440334	0.209173		0.126071	0.0161247	-0.471752	-0.2129
471.73	611.81	1664.4	1753.03		-327.27	-572.079	-1361.16	-1438.19							0.423779	0.54962	1.49521	1.57484		-0.0683512	-0.11948	-0.284282	-0.30037
796.397	400.19	848.444	1075.69		3601.54	-707.175	174.317	-1142.13							0.715443	0.359511	0.7622	0.966343		0.752191	-0.147695	0.0364066	-0.238536
2187.87	423.143	173.349	1013.32		8326.3	-1377.22	-2979.11	-2529.67							1.96548	0.380131	0.155728	0.910313		1.73897	-0.287636	-0.622195	-0.528328
1000.35	126.095	508.159	259.27		3823.82	771.873	-820.825	-2218.38							0.898664	0.113277	0.456505	0.232915		0.798616	0.161208	-0.171431	-0.463315
935.968	851.619	90.683	698.746		2705.02	-1232.75	2095.6	-1059.29							0.840827	0.765052	0.0814651	0.627719		0.56495	-0.257462	0.437672	-0.221235
472.016	1470.9	546.302	969.841		-1256.41	-1744.17	-589.825	-116.524							0.424036	1.32139	0.49077	0.871257		-0.262405	-0.364275	-0.123186	-0.0243363
1842.49	816.429	701.206	957.317		9010.68	62.968	232.841	-777.429							1.6552	0.733439	0.629928	0.860006		1.8819	0.013151	0.0486294	-0.162368
1003.87	485.762	1678.83	1609.51		2701.92	1001.83	555.46	-703.667							0.901829	0.436384	1.50817	1.4459		0.564303	0.209234	0.116009	-0.146963
1781.06	553.524	592.016	1133.27		6386.87	1373.3	305.746	-769.524							1.60002	0.497258	0.531838	1.01807		1.33391	0.286818	0.0638558	-0.160717
1446.16	800.905	802.54	676.175		5221.25	650.873	-1738.16	1029.67							1.29916	0.719493	0.720962	0.607442		1.09047	0.135937	-0.363019	0.215049
1597.06	1217.9	390.206	1097.89		8048.68	-1070.65	-93.111	306							1.43472	1.09411	0.350542	0.986289		1.68099	-0.223608	-0.0194465	0.0639089
2836.4	416.905	841.778	753.746		5934.35	-961.365	196.556	561.905							2.54808	0.374527	0.756211	0.677128		1.2394	-0.200784	0.0410512	0.117355
1097.35	1341.9	306.968	1047.65		5092.82	2385.82	-1825.68	470.476							0.985804	1.2055	0.275765	0.941157		1.06365	0.498286	-0.381299	0.0982601
691.635	861.762	790.921	1059.7		11018.3	-368.032	649.603	-108.048							0.62133	0.774164	0.710524	0.95198		2.30119	-0.0768644	0.135671	-0.0225661
282.254	1365.48	679.54	1309.65		-1519.56	-1637.51	-1680.21	-939.381							0.253563	1.22668	0.610465	1.17653		-0.317363	-0.341998	-0.350915	-0.196192
934.778	927.857	1375.16	961.984		2067.78	-2793.98	-1501.73	1190.86							0.839758	0.83354	1.23537	0.864198		0.431861	-0.583531	-0.31364	0.248714
1435.44	414.333	793.683	1017.79		4581.3	-966.556	-88.873	1786.19							1.28953	0.372216	0.713005	0.914335		0.956817	-0.201868	-0.0185614	0.37305
1002.97	1070.9	966.063	612.651		4554.92	-2015.17	155.365	711.19							0.901016	0.962048	0.867863	0.550375		0.951307	-0.420875	0.0324484	0.148534
1947.68	1818.81	407.778	797.889		6424.54	-412.175	-1388.25	1261.62							1.7497	1.63393	0.366327	0.716784		1.34178	-0.0860838	-0.28994	0.263492
330.587	1488.57	1956.83	777.603		-331.556	-1306.41	-1249.78	223.143							0.296983	1.33726	1.75791	0.69856		-0.0692463	-0.272848	-0.261019	0.046604
470.302	2100	1545.54	1380.6		157.444	-1457.94	112.651	695.476							0.422496	1.88654	1.38844	1.24026		0.0328826	-0.304494	0.0235275	0.145252
1201.78	893.095	406.111	783.27		4097.59	915.492	-103.349	111.381							1.07962	0.802312	0.36483	0.703651		0.855792	0.191203	-0.0215847	0.0232622
436.873	1818.71	617.159	807.937		119.635	-2705.03	312.222	1080.52							0.392465	1.63384	0.554425	0.72581		0.0249861	-0.564953	0.0652084	0.22567
1345.73	298.381	445.492	1138.32		3841.64	-1366.17	537.984	1556.1							1.20894	0.268051	0.400208	1.02261		0.802335	-0.285329	0.112359	0.324994
1901.16	1102.52	359.587	1964.41		7254.16	307.063	597.222	-18.095							1.70791	0.990452	0.323035	1.76473		1.51505	0.0641309	0.124731	-0.00377919
2656.78	484.619	284.825	1452.65		11870	1408.59	150.937	-261.762							2.38672	0.435358	0.255873	1.30499		2.47907	0.294187	0.0315236	-0.0546697
2183.97	351.952	359.54	1519.37		7216.64	2167.02	-153.254	-960.81							1.96197	0.316176	0.322993	1.36492		1.50721	0.452587	-0.0320075	-0.200668
1724.54	257	463.635	2560.41		5549.73	2766.3	2445.36	-867.81							1.54924	0.230876	0.416507	2.30015		1.15908	0.577749	0.510721	-0.181244
451.016	674.762	269.397	829.127		2373.62	923.063	559.698	-1170.86							0.40517	0.606172	0.242013	0.744846		0.495736	0.192784	0.116894	-0.244537
171.587	220	415.444	1967.56		-441.857	1504.11	940.032	-945.095							0.154145	0.197637	0.373214	1.76755		-0.092283	0.314137	0.196328	-0.197386
-137.127	595.048	853.492	774.556		999.286	962.825	-4.857	980.476							-0.123188	0.534561	0.766735	0.695822		0.208703	0.201088	-0.0010144	0.204775
490.016	1620	664.921	605.746		902.143	142.825	130.667	685.762							0.440206	1.45533	0.597332	0.544172		0.188415	0.0298294	0.0272901	0.143223
169.635	832.905	583.111	532.222		2763.09	1491.59	1276.86	-74.238							0.152392	0.74824	0.523838	0.478122		0.57708	0.311522	0.266675	-0.0155048
330.825	2446.78	708.683	1336.41		-1661.19	5273.64	367.81	-483.286							0.297197	2.19806	0.636645	1.20057		-0.346944	1.10141	0.0768181	-0.100936
83.444	1277.49	782.016	756.413		-1082.95	4585.11	-320.667	-2032.24							0.0749619	1.14764	0.702524	0.679524		-0.226177	0.957612	-0.0669721	-0.424438
1644.97	1352.68	996.587	1067.46		1339.24	3698.3	-1487.52	-1547.24							1.47776	1.21518	0.895284	0.958953		0.279703	0.7724	-0.310673	-0.323145
272.492	1909.11	350.683	823.365		1989	7261.73	514.381	931.238							0.244793	1.71505	0.315036	0.73967		0.415408	1.51663	0.10743	0.194491
663.206	2080.44	1296.3	2567.73		2708.91	4832.3	116.19	111.27							0.595791	1.86897	1.16453	2.30672		0.565762	1.00924	0.0242666	0.023239
346.444	544.635	486.349	611.063		1439.19	1285.78	745.714	2021.32							0.311228	0.489273	0.436912	0.548948		0.300579	0.268538	0.155744	0.422157
42.214	1948.35	602.778	1022.68		-725.751	5120.25	-1969.48	1906.7							0.0379229	1.7503	0.541506	0.918727		-0.151575	1.06938	-0.41133	0.398219
416.73	1627.63	424.063	746.016		783.429	3176.3	-2397.19	2655.03							0.374369	1.46219	0.380957	0.670184		0.163621	0.663379	-0.500659	0.55451
818.254	1026.44	366.206	1391.02		1914.81	1577.92	-864.81	1382.13							0.735079	0.922106	0.328981	1.24962		0.399913	0.329553	-0.180618	0.288661
372.635	902.73	334.825	1224.73		1282.43	530.873	-1616.81	-1302.97							0.334757	0.810968	0.30079	1.10024		0.267839	0.110874	-0.337675	-0.272128
846.206	831.397	302.54	1335.83		3419.38	1910.54	-569.762	-859.302							0.760189	0.746886	0.271787	1.20004		0.714147	0.399021	-0.118996	-0.179467
355.635	1746.06	157.683	844.492		1588.57	5508.68	426.238	-721.921							0.319485	1.56858	0.141655	0.758649		0.331777	1.1505	0.0890209	-0.150775
975.444	1787.78	916.016	1002.02		2421.52	3689.64	-30.238	-906.778							0.87629	1.60605	0.822903	0.900161		0.505742	0.77059	-0.00631528	-0.189383
820.397	2256.3	558.54	1204.4		3674.14	2212.16	1321.9	-1418.68							0.737004	2.02695	0.501764	1.08197		0.767354	0.462015	0.276083	-0.296296
797.492	1285.78	1116.44	1441.11		3527.86	3346.68	1925.48	38.984							0.716427	1.15508	1.00296	1.29462		0.736802	0.698963	0.402141	0.00814191
719.968	1546.4	489.111	2417.73		2896.24	4289.16	-1223.62	-56.73							0.646783	1.38921	0.439393	2.17197		0.604887	0.895802	-0.255556	-0.0118482
728.254	1088.73	-33.698	901.254		309.333	3925.06	-706.571	-453.873							0.654227	0.978061	-0.0302726	0.809642		0.064605	0.81976	-0.147569	-0.0947926
797.825	1059.3	688.54	1161.11		-163.333	3145.11	-1707.1	-648.206							0.716726	0.951624	0.61855	1.04308		-0.0341125	0.656865	-0.356531	-0.13538
125.159	1227.21	425.254	936.159		927	1948.68	-438.714	-755.587							0.112437	1.10246	0.382027	0.840998		0.193606	0.406987	-0.0916266	-0.157806
317.921	1514.35	428.492	828.873		1132.52	2594.82	-400.19	-2001.92							0.285604	1.36042	0.384936	0.744618		0.236531	0.541936	-0.0835807	-0.418106
-453.032	963.111	615.444	910.635		-4166.1	2711.78	-445.238	-53.492							-0.406981	0.865211	0.552884	0.818069		-0.8701	0.566362	-0.0929891	-0.0111719
-444.032	1491.97	1056.3	1037.59		-3483.48	5071.92	890.905	283.556							-0.398896	1.34031	0.948929	0.932116		-0.727533	1.05928	0.186068	0.0592214
125.063	1566.4	863.683	562.825		-2247.86	4715.3	1615.57	-65.254							0.11235	1.40717	0.77589	0.505614		-0.469471	0.984803	0.337416	-0.0136285
1250.35	696.825	-15.937	150.206		2620	1349.06	-657.143	1228.65							1.12325	0.625993	-0.014317	0.134938		0.547194	0.281755	-0.137246	0.256607
821.968	810.492	75.683	650.444		2367.81	1864.83	-2574.95	881.603							0.738415	0.728106	0.0679898	0.584326		0.494523	0.389474	-0.537785	0.184125
220.254	1765.3	484.587	755.016		72.381	2419.3	-2388.09	489.794							0.197865	1.58586	0.435329	0.678269		0.015117	0.505277	-0.49876	0.102295
320.587	1908.73	558.349	350.778		1732.29	3421.68	-996.81	1352.6							0.287999	1.71471	0.501593	0.315121		0.361792	0.714627	-0.208186	0.282495
267.016	886.206	719.778	545.111		1425.71	2695.11	-1446	-1790.4							0.239874	0.796123	0.646613	0.4897		0.297764	0.562881	-0.302001	-0.373929
67.873	1632.54	50.778	535.683		-29	2836.54	-2600.95	-3844.49							0.0609737	1.46659	0.0456164	0.481231		-0.00605673	0.592419	-0.543216	-0.802932
224.73	2354.92	220.349	995.397		2752.29	6597.54	-1782.76	-619.159							0.201886	2.11554	0.197951	0.894215		0.574822	1.37791	-0.372334	-0.129313
414.063	1041.59	438.159	176.873		1559.86	3670.97	-885.095	-652.587							0.371974	0.93571	0.39362	0.158894		0.32578	0.766691	-0.184854	-0.136294
786.206	1481.06	349.206	1274.73		4991	4416.06	-294.762	609.841							0.706288	1.33051	0.313709	1.14515		1.04238	0.922306	-0.0615618	0.127367
969.683	627.968	588.873	588.444		1095.79	2739.54	-909.619	1037.27							0.871115	0.564135	0.529014	0.528629		0.228859	0.57216	-0.189976	0.216637
938.683	1979.16	787.968	1625.4		1803.7	2546.4	710.952	-1764.11							0.843266	1.77798	0.707871	1.46018		0.376707	0.531822	0.148484	-0.368439
1649.8	661.349	1226.63	523.921		7615.27	-819.889	267.048	-2443.82							1.4821	0.594123	1.10195	0.470664		1.59047	-0.171236	0.0557737	-0.510399
1413.59	1491.35	1013.78	1566.49		7717.7	4604.97	1128.71	-1847.78							1.2699	1.33975	0.910728	1.40726		1.61186	0.96176	0.235735	-0.385913
1012.87	1088.16	1524.68	1237.48		4947.32	2371.87	473.714	1030.41							0.909915	0.977548	1.3697	1.11169		1.03326	0.495372	0.0989364	0.215204
1737.03	269.444	984.063	786.286		8620.46	312.778	345.238	-1498.21							1.56046	0.242055	0.884033	0.70636		1.80041	0.0653245	0.0721039	-0.312904
1046.06	2044.02	1137.25	2036.95		3982.41	2590.92	205.952	1095.37							0.939731	1.83624	1.02165	1.8299		0.831737	0.541121	0.0430136	0.22877
971.034	1139.68	1017.35	986.476		4079.81	710.159	782.095	-1019.02							0.872328	1.02383	0.913936	0.886201		0.852078	0.148319	0.163343	-0.212824
932.778	928.73	773.111	1713.19		1506.37	1857.11	168.095	-1316.73							0.837961	0.834325	0.694524	1.53904		0.314608	0.387862	0.0351071	-0.275002
928.683	1431.25	689.206	669.524		3362.36	3487.35	-804.571	704.984							0.834282	1.28577	0.619148	0.601467		0.702239	0.728342	-0.168037	0.147238
595.587	897.683	575.302	1152.43		2067.46	2827.21	-547.667	1516.32							0.535046	0.806434	0.516823	1.03528		0.431794	0.590469	-0.114382	0.316687
1039.97	1108.21	711.714	1163.67		3576.84	4890.11	-579.54	-199.54							0.934255	0.995557	0.639368	1.04538		0.747033	1.02131	-0.121038	-0.0416744
837.397	1547.73	1315.19	1931.52		522.889	4591.3	-741.73	-1739.44							0.752276	1.3904	1.1815	1.73518		0.109207	0.958905	-0.154912	-0.363287
883.825	953.159	509.857	2112.71		3858.94	3063.97	-1272.06	-377.73							0.793984	0.85627	0.45803	1.89796		0.805949	0.639918	-0.265674	-0.0788899
1137.11	1660.49	541.476	1550.81		5648.65	4583.73	800.127	-1417.68							1.02152	1.4917	0.486435	1.39317		1.17974	0.957324	0.167109	-0.296087
1452.06	1094.33	517.857	1964.38		6722.03	2710.43	1670.37	-347.063							1.30446	0.983094	0.465217	1.7647		1.40391	0.56608	0.34886	-0.072485
483.016	451.095	448.714	1370.71		2133.22	939.714	1199.22	-976.492							0.433917	0.405241	0.403102	1.23138		0.445529	0.196262	0.250461	-0.203943
1806.97	1171.67	1088.33	1045.48		9068.79	2534.91	-665.063	1596.65							1.62329	1.05257	0.977704	0.939203		1.89404	0.529421	-0.1389	0.333465
1070.02	1060.57	1178.95	1242.1		6304.65	2967.05	1243.84	2013.08							0.961249	0.952764	1.05911	1.11584		1.31674	0.619676	0.259779	0.420437
2560.16	852.429	810.762	1318.24		14364.1	3358.57	-609.254	200.937							2.29992	0.76578	0.728348	1.18424		2.99999	0.701446	-0.127244	0.0419662
1529.78	784.952	852.286	797.095		6575.13	2673.52	612.508	-678.254							1.37428	0.705162	0.765651	0.71607		1.37323	0.558372	0.127924	-0.141655
1753.92	844.667	1447.19	1422.14		7108.7	2842.57	1339.6	-1749.97							1.57564	0.758807	1.30008	1.27758		1.48467	0.593678	0.27978	-0.365485
833.635	955.667	1141.86	1950.48		3147.89	2905.86	1161.32	965.889							0.748896	0.858524	1.02579	1.75221		0.657445	0.606896	0.242544	0.201728
1058.25	1163.95	890.286	1699.33		5542.18	3427.71	-23.587	-646.968							0.950683	1.04564	0.799788	1.5266		1.1575	0.715887	-0.00492621	-0.135121
1298.25	453.762	446.333	1042.38		6101.7	970.476	1120.75	-1349.87							1.16629	0.407637	0.400963	0.936423		1.27436	0.202686	0.234071	-0.281924
1014.73	1234.95	2271.38	1131.86		4477.65	3437.67	1934.03	-1054.97							0.911583	1.10942	2.0405	1.0168		0.935169	0.717966	0.403928	-0.220333
1866.16	1803.24	827.429	1485.52		9057.56	3648.62	1983.22	-696.111							1.67646	1.61994	0.743321	1.33452		1.89169	0.762024	0.414201	-0.145385
213.15	979.571	101.476	1965		646.691	1691.62	822.603	139.603							0.191483	0.879998	0.091161	1.76526		0.135063	0.353299	0.171803	0.0291564
786.254	454.667	1486.71	1478		3107.98	543.762	1356.75	-1722.44							0.706331	0.40845	1.33559	1.32776		0.649111	0.113566	0.28336	-0.359737
904.444	1065.57	1249.48	662.667		4165.75	2060.14	800.365	246.603							0.812507	0.957256	1.12247	0.595307		0.870027	0.430266	0.167158	0.0515037
1533.35	1773.29	1010.81	849.095		5732.6	4017.71	1166.98	-586.063							1.37748	1.59303	0.908061	0.762785		1.19727	0.83911	0.243728	-0.122401
457.968	970.81	848.238	1944.1		3295.13	2470.81	-214.111	-1315.92							0.411416	0.872127	0.762015	1.74648		0.688196	0.516035	-0.0447176	-0.274834
745.873	721.095	425.81	1799.24		3799.65	2895.19	-156.54	-1647.02							0.670055	0.647796	0.382526	1.61635		0.793567	0.604668	-0.0326938	-0.343984
407.921	1143.24	665.238	2465.95		1347.13	3486.57	393.46	539.841							0.366456	1.02703	0.597617	2.21529		0.281351	0.728179	0.0821751	0.112747
938.492	1707.05	1279.29	1133.19		5886.7	4151.38	2632.46	-1702.3							0.843094	1.53353	1.14925	1.018		1.22945	0.867027	0.549796	-0.35553
665.556	498	582.333	1039.14		1796.05	2091.52	649.365	-2533.64							0.597902	0.447378	0.523139	0.933514		0.375109	0.43682	0.135622	-0.529156
598.889	522.619	2336.05	1470.38		1571.48	2194.52	1682.27	-1393.73							0.538012	0.469495	2.09859	1.32092		0.328207	0.458332	0.351346	-0.291084
647.413	207.619	1257.86	900.714		1086.71	1986.57	623.651	-1256.68							0.581604	0.186515	1.13	0.809156		0.226963	0.414901	0.130251	-0.262462
323.27	808.095	1660.52	1880		1306.1	1396.24	700.556	-763.397							0.29041	0.725952	1.49173	1.6889		0.272781	0.291608	0.146313	-0.159437
693.889	1618.52	2089.33	526.571		1676.86	4262.24	-191.73	-1348.21							0.623355	1.454	1.87695	0.473045		0.350216	0.890179	-0.0400433	-0.281576
890.841	1264.9	1541.67	1611.38		1987.86	1100.29	-1471.25	-1537.49							0.800287	1.13633	1.38496	1.44758		0.415169	0.229798	-0.307275	-0.321109
394.27	1610.62	897.619	469.048		509	2737.05	-1544.78	-86.397							0.354192	1.4469	0.806376	0.421369		0.106306	0.57164	-0.322631	-0.0180442
888.937	998.381	1213.76	1354.67		1978.57	4083.24	1989.75	-790.159							0.798577	0.896896	1.09038	1.21697		0.41323	0.852795	0.415564	-0.165027
778.651	1814.33	399.095	659.524		1400.52	4908.81	-431.921	54.317							0.699501	1.62991	0.358527	0.592483		0.292503	1.02522	-0.0902078	0.0113442
728.079	2380.43	643.476	563		2479.14	5713.24	-116.111	-1391.3							0.65407	2.13846	0.578067	0.505771		0.517775	1.19322	-0.0242501	-0.290577
630.175	1111.43	1330.81	532.667		2145.48	3079.76	-90.397	784.841							0.566118	0.998452	1.19553	0.478521		0.448088	0.643216	-0.0188796	0.163916
552.937	755.333	379.333	856.127		1693.95	3015.81	1528.22	-2772.08							0.496731	0.678553	0.340774	0.769102		0.353786	0.62986	0.319173	-0.578956
726.746	727.524	995.381	1065.65		2098.67	2227.71	558.175	-1229.7							0.652872	0.653571	0.894201	0.957328		0.438312	0.465264	0.116576	-0.256826
580.794	2198.67	1337.27	838.127		1908.14	4325.29	840.222	307.206							0.521756	1.97517	1.20134	0.752931		0.398521	0.903347	0.175483	0.0641608
363.889	2553.86	767.032	482.222		1068.43	4706.19	-514.397	142.921							0.3269	2.29426	0.689063	0.433204		0.223144	0.9829	-0.107433	0.0298494
1487.17	2408.05	853.365	766.698		2481.76	5371.57	-854.444	-72.175							1.336	2.16327	0.76662	0.688763		0.518322	1.12187	-0.178453	-0.0150739
1373.22	1576.67	1304.79	182.46		1698.1	4556.05	688.27	59.111							1.23363	1.4164	1.17216	0.163913		0.354652	0.951542	0.143747	0.0123455
394.508	319.238	1035.51	1237.37		1565.33	1735.19	-271.206	-570.603							0.354406	0.286787	0.930249	1.11159		0.326924	0.362399	-0.0566421	-0.119172
1090.51	1289.29	661.841	465.46		3624.76	1851	121.556	-694.365							0.979658	1.15823	0.594565	0.418146		0.757041	0.386586	0.0253873	-0.14502
866.079	1242.92	1011.84	429.413		619.524	831.889	-167.063	-2069.27							0.778042	1.11658	0.908987	0.385763		0.129389	0.173742	-0.0348915	-0.432172
870.651	1156.54	846.841	1201.37		829.857	271.889	-668.063	-2346.18							0.782149	1.03898	0.76076	1.07925		0.173318	0.0567847	-0.139527	-0.490005
911.127	956.73	316.46	895.317		1716.24	221.794	1136.17	-1937.84							0.818511	0.859478	0.284292	0.804308		0.358441	0.0463223	0.237293	-0.404723
414.317	911.254	684.937	412.794		-328.286	-1776.59	1323.13	-414.27							0.372202	0.818625	0.615313	0.370834		-0.0685634	-0.371045	0.276339	-0.0865214
653.079	242.683	754.27	1105.84		2562.19	-2680.59	1252.89	-1697.37							0.586694	0.218014	0.677598	0.993432		0.53512	-0.559848	0.261669	-0.354499
430.651	633.635	1311.08	754.937		1064.48	-3559.16	975.698	-977.984							0.386875	0.569226	1.17781	0.678198		0.222319	-0.74334	0.203777	-0.204254
536.841	1061.63	1455.84	643.413		163.429	-512.206	1468.37	-268.127							0.482271	0.95372	1.30785	0.57801		0.0341326	-0.106976	0.306672	-0.055999
577.603	1131.3	1674.7	517.413		700.429	155.746	538.222	-624.508							0.51889	1.01631	1.50447	0.464818		0.146286	0.032528	0.112409	-0.13043
748.238	738.825	1279.08	380.841		2078.6	17.127	80.651	213.016							0.67218	0.663723	1.14906	0.342129		0.434122	0.00357702	0.0168442	0.0444889
876.714	352.54	1459.51	768.175		2052.41	-1776.92	524.317	657.254							0.787596	0.316704	1.31115	0.69009		0.428652	-0.371115	0.109505	0.137269
629.095	1297.02	1339.6	441.127		1399.08	-678.302	-106.778	-1228.37							0.565148	1.16517	1.20343	0.396286		0.292201	-0.141665	-0.0223009	-0.256547
630.286	1351.63	1011.56	645.032		2579.7	-686.825	-630.778	-909.079							0.566217	1.21424	0.908731	0.579465		0.538777	-0.143445	-0.13174	-0.189864
608.905	1163.64	1345.65	629.365		3174.51	-573.38	131.032	170.159							0.54701	1.04536	1.20887	0.56539		0.663004	-0.119752	0.0273664	0.0355381
1511.43	444.302	1602.98	908.984		6120.6	-1548.73	-951.73	-1881.98							1.35779	0.399139	1.44004	0.816586		1.2783	-0.323456	-0.198771	-0.393057
866.81	400.683	1683.75	789.079		3805.46	-1119.06	2000.46	-1667.89							0.778699	0.359954	1.51259	0.708869		0.79478	-0.233719	0.417801	-0.348343
433.381	443.683	1103.41	719.46		4034.03	-819.54	-166.635	-1399.94							0.389328	0.398583	0.991251	0.646327		0.842518	-0.171163	-0.0348022	-0.29238
850.667	431.635	1324.79	1593.13		3634.41	-1387.06	523.079	-156.508							0.764197	0.387759	1.19013	1.43119		0.759057	-0.289692	0.109246	-0.0326871
908.81	728.111	891.984	840.794		3374.6	-214.587	-1216.4	467.492							0.81643	0.654099	0.801314	0.755327		0.704795	-0.0448171	-0.254048	0.0976369
1403.86	797.492	1238.94	704.032		3428.22	1860.13	-272.016	232.873							1.26116	0.716427	1.113	0.632467		0.715993	0.388492	-0.0568112	0.0486361
902.571	738.873	750.508	877.413		1267.41	-506.825	-489.254	-941.746							0.810825	0.663767	0.674219	0.788224		0.264702	-0.105852	-0.102182	-0.196686
997.333	455.825	800.032	757.698		4628.22	1045.65	-89.397	215.825							0.895954	0.40949	0.718709	0.680678		0.966616	0.218387	-0.0186708	0.0450756
497.905	786.968	455.27	691.556		-1136.44	-1157.16	964.746	-1410.22							0.447293	0.706973	0.408992	0.621259		-0.237349	-0.241676	0.20149	-0.294529
723.286	1741.44	301.603	961.032		2830.65	-235.73	363.175	-1246.17							0.649764	1.56443	0.270945	0.863343		0.591189	-0.0492328	0.07585	-0.260267
555.286	561.492	518.175	1041.75		1400.41	1181.22	16.079	-392.698							0.498841	0.504416	0.465503	0.935853		0.29248	0.246701	0.00335814	-0.082016
2542.43	938.492	652.317	972.984		5279.79	-151.111	945.46	-675.984							2.28399	0.843094	0.586009	0.87408		1.1027	-0.0315599	0.197462	-0.141181
981.524	874.159	627.175	880.937		4050.98	-2494.68	244.079	512.444							0.881752	0.785301	0.563423	0.79139		0.846059	-0.521021	0.0509765	0.107025
1263.1	459.159	379.556	780.27		3848.7	-1717.25	1568.08	57.635							1.1347	0.412486	0.340974	0.700956		0.803811	-0.358653	0.327497	0.0120372
2585.29	332.635	855.46	1568.7		6018.65	-965.825	525.651	-714.222							2.32249	0.298823	0.768503	1.40924		1.25701	-0.201715	0.109784	-0.149167
1192.67	1153.25	1006.6	1186.7		1745.6	-216.349	366.937	-1845.03							1.07143	1.03603	0.904282	1.06607		0.364574	-0.045185	0.0766357	-0.38534
914.048	674.921	1143.98	93.889		1933.37	630.127	150.889	-2378.46							0.821135	0.606315	1.0277	0.0843452		0.403788	0.131604	0.0315136	-0.496748
1309.38	734.063	236.889	375.175		4907.56	-72.063	-376.73	-77.413							1.17628	0.659446	0.212809	0.337038		1.02496	-0.0150505	-0.078681	-0.0161679
1155.81	955.635	1365.65	971.651		4699.03	370.365	143.841	-384.175							1.03832	0.858495	1.22683	0.872883		0.981405	0.0773517	0.0300416	-0.0802359
1185.24	556.397	763.222	1495.65		2139.41	406.746	-99.73	-346.175							1.06476	0.499839	0.685641	1.34362		0.446822	0.08495	-0.0208289	-0.0722995
747.81	764.016	933.365	732.127		1965.79	127.698	1588.46	-467.603							0.671795	0.686354	0.838489	0.657706		0.410561	0.0266701	0.331754	-0.0976601
1422.48	764.921	957.032	1283.08		1748.56	-322.302	413.27	-627.175							1.27788	0.687167	0.85975	1.15265		0.36519	-0.0673136	0.0863125	-0.130987
1566.86	494.73	965.937	-36.587		2588.22	-229.54	165.27	2.778							1.40759	0.444441	0.86775	-0.0328679		0.540557	-0.04794	0.0345171	0.000580193
1121.1	801.349	1499.41	527.365		2420.79	-730.968	511.27	791.206							1.00714	0.719892	1.347	0.473758		0.505589	-0.152665	0.10678	0.165245
1265.33	716.54	502.937	390.937		2488.7	-21.825	1049.37	167.016							1.13671	0.643704	0.451813	0.351198		0.519771	-0.00455821	0.219163	0.0348817
824.333	1813.3	473.651	139.556		2599.46	55.841	-611.492	-920.175							0.74054	1.62898	0.425504	0.12537		0.542904	0.0116625	-0.127712	-0.192181
858.095	1426.87	607.746	920.413		3297.56	1500.94	-673.111	289.159							0.77087	1.28183	0.545969	0.826853		0.688703	0.313475	-0.140581	0.0603916
1106.95	521.968	920.746	25.175		3112.94	1199.7	-159.968	-3718.46							0.99443	0.46891	0.827152	0.022616		0.650145	0.25056	-0.0334097	-0.77661
1867.14	1285.02	588.032	16.079		4027.79	-360.016	297.079	-747.222							1.67735	1.15439	0.528259	0.0144446		0.841215	-0.0751903	0.0620457	-0.156059
832.889	1908.97	1802.67	258.714		1920.43	-2413.78	1832.35	-694.032							0.748226	1.71492	1.61943	0.232416		0.401087	-0.504124	0.382691	-0.14495
718.27	778.111	1490.95	391.333		234.762	929.984	2356.87	-2444.36							0.645258	0.699016	1.3394	0.351554		0.0490307	0.19423	0.492239	-0.510512
565.508	800.444	502.143	317.333		1022.86	1152.94	35.016	-3221.18							0.508024	0.719079	0.4511	0.285076		0.213626	0.240794	0.00731318	-0.672751
597.175	1093.4	1347.9	329.905		-585.905	-452.683	1591.11	-1648.65							0.536472	0.982253	1.21089	0.29637		-0.122368	-0.094544	0.332308	-0.344325
379.032	1137.25	943.048	268.667		338.81	-200.587	915.873	-1086.08							0.340503	1.02165	0.847187	0.241357		0.0707613	-0.0418931	0.191282	-0.22683
1400.6	102.444	1095.62	756.905		3721.19	-2737.73	2570.25	-4351.46							1.25823	0.0920306	0.984249	0.679966		0.77718	-0.571782	0.536804	-0.908814
753.937	855.873	1049.38	1275.9		2337.19	-3255.44	1901.78	-2805.41							0.677299	0.768874	0.942711	1.14621		0.488128	-0.679908	0.397191	-0.585918
1203.37	653.778	1049.95	693.905		5064.33	-522.968	1642.3	-3017.75							1.08104	0.587322	0.943224	0.62337		1.0577	-0.109223	0.342999	-0.630264
969.46	307.492	1340.95	440		3549.05	448.46	1911.83	-708.603							0.870914	0.276235	1.20464	0.395274		0.741228	0.093662	0.39929	-0.147994
1413.13	838.651	721.81	634.095		3809.19	312.349	1342.02	1316.73							1.26948	0.753402	0.648438	0.569639		0.795559	0.0652349	0.280284	0.275002
2179.79	727.365	883.714	568.762		4893.19	2608.92	1975.68	120.063							1.95822	0.653428	0.793885	0.510947		1.02196	0.54488	0.412627	0.0250755
1433.94	981.556	1137.67	664.381		3376.19	1349.92	2218.73	-1336.32							1.28818	0.881781	1.02202	0.596847		0.705126	0.281935	0.463388	-0.279093
1709.46	814.794	1216.67	699.143		5704.67	265.587	1298.06	-2480.13							1.53569	0.73197	1.09299	0.628075		1.19143	0.0554685	0.271104	-0.517981
839.603	1434.56	1106.14	1267.29		2670.38	1727.63	1477.83	-1435.56							0.754257	1.28873	0.993704	1.13847		0.557716	0.360821	0.308648	-0.29982
986.603	1514.56	1118.19	1244.52		2578	3730.4	1451.83	-1432.08							0.886315	1.3606	1.00453	1.11802		0.538422	0.779103	0.303217	-0.299093
711.032	1303.7	1040.33	855.286		1619.24	2474.97	-590.46	589.635							0.638756	1.17118	0.934583	0.768346		0.338182	0.516903	-0.123319	0.123147
277.841	1705.27	332.81	977.571		-253.286	3283.02	-963.317	868.254							0.249598	1.53193	0.29898	0.878201		-0.0528994	0.685666	-0.201191	0.181337
86.079	638.603	1319.9	222.048		-2678.81	1329.25	-609.365	-2159.84							0.0773291	0.573689	1.18574	0.199477		-0.559476	0.277618	-0.127267	-0.451088
786.984	409.937	956.286	668.429		1171.52	-657.651	-384.079	-3448.22							0.706987	0.368267	0.85908	0.600483		0.244676	-0.137352	-0.0802159	-0.72017
840.27	445.032	1139.81	1162.67		2319.38	-518.175	288.206	-2321.36							0.754857	0.399795	1.02395	1.04448		0.484409	-0.108222	0.0601926	-0.484823
221.841	791.841	1076.71	1273.95		-448	931.349	571.635	-1320.32							0.199291	0.71135	0.967266	1.14445		-0.093566	0.194515	0.119387	-0.275752
666.413	660.127	581.476	1510.14		-226.429	1808.3	-140.413	-645.603							0.598672	0.593025	0.522369	1.35664		-0.0472903	0.377669	-0.0293256	-0.134836
879.46	1049.79	636.381	535.952		3006.71	2084.64	1165.83	-2149.65							0.790063	0.943083	0.571693	0.481473		0.62796	0.435381	0.243486	-0.44896
1142.94	760.508	1429.24	732.333		2322.52	1769.3	1100.21	-1552.75							1.02676	0.683202	1.28396	0.657891		0.485065	0.369523	0.229781	-0.324295
990.889	735.27	913.476	895.095		3491.76	1948.06	-236.651	-1845.89							0.890165	0.66053	0.820621	0.804109		0.729264	0.406858	-0.0494252	-0.385519
771.937	859.984	1167.52	594.857		2882.81	521.492	-87.175	-824.413							0.69347	0.772567	1.04885	0.53439		0.602082	0.108915	-0.0182067	-0.172181
771.365	733.937	399	772.143		468.524	723.635	-1392.13	-2368.75							0.692956	0.659332	0.358442	0.693655		0.0978525	0.151133	-0.290749	-0.494719
738.841	314.603	786.143	634.667		279.762	385.73	373.159	-791.222							0.663738	0.282624	0.706232	0.570153		0.058429	0.0805607	0.0779352	-0.165249
572.937	80.984	942.81	235.286		2758.81	-1656.03	-821.937	-394.984							0.514698	0.072752	0.846973	0.211369		0.576185	-0.345867	-0.171664	-0.0824934
331.127	-37.825	886.619	518.095		1824.52	-2436.75	-1490.84	-1167.7							0.297468	-0.0339801	0.796494	0.465431		0.381057	-0.508921	-0.311366	-0.243877
318.222	732.508	2069.14	204.857		871.286	626.683	288.254	-1110.27							0.285875	0.658049	1.85881	0.184033		0.18197	0.130884	0.0602026	-0.231883
613.302	1508.32	1072.62	379.667		1106.1	4322.44	-47.222	-3077.65							0.55096	1.355	0.963587	0.341074		0.231011	0.902754	-0.00986244	-0.642775
2140.02	502.27	1831.81	-225.667		10333.8	-1627.56	1703.83	-2571.08							1.92248	0.451214	1.64561	-0.202728		2.15823	-0.339919	0.355848	-0.536977
1348.11	784.651	1896.19	81.476		6350.81	925.921	1028.3	-2261.56							1.21108	0.704891	1.70344	0.073194		1.32638	0.193381	0.214764	-0.472332
284.206	1321.98	1381.48	893.381		1326.48	1536.87	-488.746	1051.11							0.255316	1.1876	1.24105	0.802569		0.277038	0.32098	-0.102076	0.219527
1459.25	983.889	1318.81	802.619		6943.48	1441.87	1402.02	1271.92							1.31092	0.883877	1.18475	0.721033		1.45016	0.301139	0.292815	0.265644
1565.11	996.508	1478.19	1263.29		6381.95	1624.54	1689.63	-1500.65							1.40602	0.895213	1.32793	1.13487		1.33289	0.339289	0.352885	-0.313415
1073.59	1483.27	732.429	1146.19		4281.29	2517.87	2478.02	-1810.51							0.964457	1.3325	0.657978	1.02968		0.894158	0.525864	0.51754	-0.378129
979.635	1671.17	709.635	875.048		3926.67	3489.4	-1548.48	-839.032							0.880055	1.5013	0.637501	0.786099		0.820095	0.72877	-0.323403	-0.175234
1292.3	987.841	-15.937	617.238		4315.67	1599.59	-1973.9	-848.603							1.16094	0.887427	-0.014317	0.554496		0.901338	0.334078	-0.412255	-0.177233
2316.25	292.698	-92.317	1052.9		9060.71	802.016	-1205.67	-3065.94							2.08081	0.262945	-0.082933	0.945877		1.89235	0.167503	-0.251807	-0.640329
1840.25	341.556	92.54	429.238		9088.67	-103.794	-1851.05	-3163.41							1.65319	0.306837	0.0831333	0.385606		1.89819	-0.0216776	-0.386596	-0.660687
1709.4	562.508	418.397	448.857		8511.52	483.968	-1106.43	-1745.79							1.53564	0.505329	0.375867	0.403231		1.77765	0.101078	-0.231081	-0.364614
1383.87	242.413	138.921	672.857		6334.76	1128.83	-1479.52	-2448.89							1.2432	0.217772	0.1248	0.604461		1.32303	0.235758	-0.309002	-0.511457
1616.83	-175.825	759.635	520		6982.05	-2198.75	-2231.67	-2153.18							1.45247	-0.157952	0.682418	0.467142		1.45822	-0.459214	-0.466089	-0.449696
937.302	885.603	1114.54	758.667		5047.24	1291.49	-2816.81	-3183.13							0.842025	0.795582	1.00125	0.681549		1.05413	0.269731	-0.588298	-0.664804
1026.21	1096.03	591.302	1645.43		6555.71	1964.4	-2140.48	-462.984							0.921892	0.98462	0.531196	1.47817		1.36918	0.410269	-0.447044	-0.0966954
1436.63	540.46	1438.3	1668.1		8810.95	1379.16	-3141.95	-389.556							1.2906	0.485522	1.2921	1.49853		1.84019	0.288041	-0.656205	-0.0813598
1292.16	1102.17	847.492	668.238		6598.67	760.873	-2367.33	1116.68							1.16081	0.990139	0.761344	0.600312		1.37815	0.15891	-0.494424	0.233222
1190.21	670.317	1651.54	772.571		6831.33	1666.97	-1430.52	-598.317							1.06922	0.602179	1.48366	0.694039		1.42674	0.348151	-0.298769	-0.12496
1160.92	417.524	711.159	325.286		5884.71	-3938	-1594.67	-595.365							1.04291	0.375083	0.63887	0.292221		1.22904	-0.822462	-0.33305	-0.124344
1888.59	533.905	284.778	131.238		6997.76	-3564.24	-603.238	-1616.65							1.69661	0.479634	0.25583	0.117898		1.4615	-0.7444	-0.125988	-0.337642
1564.78	663.238	584.349	351.143		5653.71	-4554.19	-1554.57	-2119.51							1.40572	0.59582	0.52495	0.315449		1.18079	-0.951154	-0.324676	-0.442665
1765.78	363.095	560.444	111.524		6066.1	-3551.86	-843.619	-1045.65							1.58629	0.326186	0.503475	0.100188		1.26692	-0.741815	-0.176192	-0.218387
1159.73	860.286	1841.16	229.81		5803.24	-1893.29	-523.143	-1831.6							1.04184	0.772838	1.65401	0.20645		1.21202	-0.395418	-0.10926	-0.382535
1056.35	1136.52	1396.06	-139		3530.38	-431.095	-1669.86	-2523.36							0.948971	1.021	1.25415	-0.124871		0.737329	-0.0900353	-0.348754	-0.527011
524.444	511.81	728.587	-151.714		1773.05	60.429	-1478.29	-2444.03							0.471134	0.459785	0.654526	-0.136292		0.370306	0.0126208	-0.308744	-0.510442
733.778	356.571	78.825	-124.19		4713.33	7.714	-1247.14	-1025.27							0.65919	0.320326	0.0708124	-0.111566		0.984392	0.00161109	-0.260469	-0.21413
1363.21	508	421.206	1563.35		7722.48	-815.048	-1419.43	-1215.63							1.22464	0.456362	0.37839	1.40443		1.61286	-0.170225	-0.296451	-0.253889
951.651	838.667	900.778	804.873		1291.67	-2072.05	119.857	9.222							0.854916	0.753417	0.809214	0.723058		0.269768	-0.432753	0.0250324	0.00192604
671.317	-87.143	1154.3	776.159		714.333	-3184.62	-1994.52	1345.65							0.603078	-0.0782849	1.03697	0.697262		0.14919	-0.665116	-0.416562	0.281043
2118.41	473.905	758.683	453.254		6844.86	-3231.09	-1538.05	-1082.87							1.90308	0.425733	0.681563	0.407181		1.42957	-0.674823	-0.321225	-0.226161
815.698	186.524	1214.68	1398.25		2805	-3402.43	-570	-430.063							0.732782	0.167564	1.09121	1.25612		0.585832	-0.710606	-0.119046	-0.0898198
1825.84	750.524	1216.59	1295.44		5316.43	-2760.19	-1784.86	632.556							1.64024	0.674233	1.09292	1.16376		1.11035	-0.576473	-0.372772	0.132111
1623.79	989.857	1624.59	1962.78		6774.95	-2382.86	-2839.09	782.841							1.45874	0.889238	1.45945	1.76326		1.41497	-0.497666	-0.592952	0.163498
883.46	1041.24	709.444	1608.59		5339.95	-1410.14	-1775.1	414.46							0.793656	0.935396	0.637329	1.44507		1.11526	-0.294512	-0.370733	0.086561
1310.03	996.095	312.54	841.302		5734.62	-750.524	-2354.29	-229.111							1.17687	0.894842	0.28077	0.755784		1.19769	-0.156749	-0.491699	-0.0478504
1617.65	390.381	813.778	1612.16		3722.43	-641.905	-3242.09	-62.063							1.45322	0.350699	0.731058	1.44828		0.777439	-0.134064	-0.67712	-0.012962
1134.56	915.476	1552.4	1139.54		2356.09	-1997.29	-3164.86	-561.397							1.01923	0.822418	1.3946	1.02371		0.492077	-0.417138	-0.660989	-0.117249
1761.08	1431.9	933.111	427.111		3395.14	-1705.29	-2640.33	-998.111							1.58207	1.28635	0.83826	0.383695		0.709084	-0.356153	-0.55144	-0.208458
1698.79	1424.71	960.397	631.397		3522.43	-959.238	-1266.67	-1240.21							1.52611	1.27989	0.862773	0.567216		0.735668	-0.200339	-0.264547	-0.25902
579.079	1205.14	388.73	514.254		4035.57	-1688.1	-33.857	378.175							0.520216	1.08264	0.349216	0.46198		0.842839	-0.352563	-0.00707112	0.0789828
1465.27	932.714	756.492	637.159		6786.14	-1943.76	-1009.1	-754.444							1.31633	0.837904	0.679595	0.572392		1.4173	-0.40596	-0.210752	-0.157568
1885.75	1214.62	409.063	1654.92		8387.38	-2014.62	-132.667	-684.444							1.69406	1.09115	0.367482	1.4867		1.75173	-0.420758	-0.0277078	-0.142948
1655.17	626.714	341.159	974.873		5151.38	-1828.43	628.333	-141.206							1.48693	0.563009	0.30648	0.875777		1.07588	-0.381872	0.131229	-0.0294912
1772.08	697.238	524.254	632.397		3718.48	-1604.1	-790.143	-1128.4							1.59195	0.626364	0.470964	0.568114		0.776613	-0.335019	-0.165023	-0.235669
811.127	455.762	1217.11	1127.11		4198.57	-1472.52	-480.429	-981.016							0.728676	0.409434	1.09339	1.01254		0.876882	-0.30754	-0.100339	-0.204888
923.222	727.238	825.921	341.73		5579.81	-728.857	-886.381	-1543.54							0.829377	0.653314	0.741966	0.306993		1.16536	-0.152224	-0.185123	-0.322372
786.365	681.095	813.683	800.063		3035.86	-1401.1	970.19	-712.492							0.706431	0.611862	0.730972	0.718737		0.634047	-0.292622	0.202627	-0.148806
126.46	555.714	345.921	148.492		-1667.38	-1044.48	-1678.1	-1799.06							0.113605	0.499226	0.310758	0.133398		-0.348237	-0.218142	-0.350474	-0.375739
1459.51	729.476	743.968	536.635		4820.1	-821.095	-1300.48	-938.159							1.31115	0.655325	0.668344	0.482086		1.00669	-0.171488	-0.271608	-0.195937
1057.32	658.619	517.683	1044.78		4625.57	-2813.14	-724.095	-77.159							0.949841	0.59167	0.465061	0.938576		0.966062	-0.587532	-0.151229	-0.0161149
1941.08	806.571	455.206	1030.16		4469	452.381	-691.524	-78.968							1.74377	0.724583	0.408934	0.925443		0.933362	0.0944809	-0.144427	-0.0164927
701.889	586.714	875.587	1754.73		974.381	-152.667	-1632.62	515.175							0.630542	0.527075	0.786584	1.57636		0.203502	-0.0318849	-0.340977	0.107596
1177.08	346.667	616.159	2508.4		6389	-610.619	-1573.62	910.746							1.05743	0.311428	0.553526	2.25342		1.33436	-0.127529	-0.328654	0.190212
965.175	644.524	397.635	1068.59		3829.24	-900.286	-3015.71	1770.37							0.867065	0.579008	0.357215	0.959965		0.799746	-0.188027	-0.62984	0.369745
1164.27	700.429	19.302	1032.06		5367.95	225.857	-3009.43	1172.32							1.04592	0.62923	0.01734	0.927154		1.12111	0.0471708	-0.628527	0.244841
1886.08	334.571	456.825	1244.49		4869.24	-2176.24	-2223.33	377.698							1.69436	0.300562	0.410389	1.11799		1.01695	-0.454513	-0.464349	0.0788832
1120.13	253.286	19.302	1326.35		4666.95	-1635.19	-2594.95	-634.016							1.00627	0.227539	0.01734	1.19153		0.974705	-0.341514	-0.541962	-0.132416
1050.62	747.238	378.206	1717.02		5328.86	-309.476	-2180.57	596.127							0.943824	0.671281	0.339761	1.54248		1.11295	-0.0646349	-0.455418	0.124503
337.81	1366.4	64.825	1197.06		-712.571	-797.81	-1193.81	2712.03							0.303472	1.2275	0.0582355	1.07538		-0.148822	-0.166625	-0.24933	0.566415
936.429	826.54	296.73	1057.73		6485.43	964.571	-1262.29	6078.08							0.841241	0.742522	0.266567	0.950212		1.3545	0.201453	-0.263632	1.26942
653.762	522.016	326.302	2039.02		3201.05	-1040.81	-372.762	2477.13							0.587307	0.468953	0.293133	1.83175		0.668547	-0.217376	-0.0778523	0.517354
432.762	1070.11	719.73	924.206		4470.9	-1434.81	-666.905	-1329.44							0.388772	0.961334	0.646569	0.830261		0.93376	-0.299664	-0.139285	-0.277658
1362.33	410.111	188.206	939.825		7322.33	-1159.33	-909.381	-285.254							1.22385	0.368423	0.169075	0.844292		1.52929	-0.24213	-0.189927	-0.059576
988.429	391.73	974.063	688.873		9496.05	-701.381	420.143	-628.016							0.887955	0.351911	0.87505	0.618849		1.98327	-0.146485	0.087748	-0.131163
1088.9	906.825	1119.35	494.778		7437.57	84.143	480.524	-1572.83							0.978218	0.814646	1.00557	0.444484		1.55336	0.0175735	0.100359	-0.328489
870.333	1092.73	780.921	733.635		6762.81	200	583	286.175							0.781864	0.981654	0.70154	0.659061		1.41243	0.0417705	0.121761	0.0597684
683.19	1603.44	787.54	704.206		6565.48	133.429	967.857	1172.65							0.613744	1.44045	0.707487	0.632624		1.37122	0.027867	0.202139	0.244911
426.476	1063.06	707.825	571.73		3094.86	-350.667	-131.81	725.127							0.383125	0.955003	0.635875	0.513614		0.646369	-0.0732377	-0.0275289	0.151445
514.238	944.063	925.825	1467.67		1829.71	-111.429	-889.429	-38.629							0.461966	0.848099	0.831715	1.31848		0.382141	-0.0232722	-0.18576	-0.00806777
427.048	863.063	138.968	652.206		5368.48	-412	-63.524	578.127							0.383639	0.775333	0.124842	0.585909		1.12122	-0.0860473	-0.0132672	0.120743
492.857	1014.06	1205.68	1193.49		5576.67	-99.095	-334.81	1015.94							0.442758	0.910984	1.08313	1.07217		1.1647	-0.0206962	-0.0699259	0.212181
804.095	508.492	967.825	799.73		3949.57	391.762	-227.381	3293.56							0.722359	0.456804	0.869446	0.718437		0.824878	0.0818205	-0.0474891	0.687868
576.619	770.063	854.063	518.254		-161.238	317.714	-220.19	847.079							0.518006	0.691786	0.767248	0.465574		-0.033675	0.0663554	-0.0459873	0.176915
600.095	908.778	377.683	831.492		4415.67	-298.143	204.19	-545.349							0.539095	0.816401	0.339292	0.746971		0.922224	-0.0622679	0.0426456	-0.113898
969.19	495.492	1097.21	895.635		5488.9	5.762	-425.524	1940.79							0.870672	0.445125	0.985675	0.804594		1.14637	0.00120341	-0.0888718	0.40534
408.857	1164.73	878.302	1589.35		5265.48	798.381	477.571	2728.18							0.367297	1.04634	0.789023	1.42779		1.09971	0.166744	0.0997419	0.569786
300.048	817.873	875.73	1133.06		2966.43	1168.57	-668.524	742.222							0.269548	0.734736	0.786712	1.01789		0.619546	0.244059	-0.139623	0.155015
642.857	737.825	1132.25	332.159		4592.1	-106.667	-230.095	675.175							0.577511	0.662825	1.01716	0.298395		0.959071	-0.0222777	-0.0480559	0.141012
593.143	940.873	346.492	336.254		4346.38	487.571	-176.333	1838.03							0.53285	0.845233	0.311271	0.302074		0.907753	0.10183	-0.0368276	0.383878
1432.9	915.492	896.73	1216.35		6657.71	13.524	509.952	1735.56							1.28725	0.822432	0.805577	1.09271		1.39048	0.00282452	0.106505	0.362475
868.81	592.349	581.921	966.968		5267.48	-785.286	-319.857	1096.46							0.780496	0.532137	0.522769	0.868676		1.10013	-0.164009	-0.066803	0.228999
819.333	506.254	1142.49	1701.25		9689.09	-556.524	-454.095	1055.94							0.736048	0.454793	1.02636	1.52832		2.02359	-0.116231	-0.0948389	0.220535
960.952	882.444	850.968	1177.49		7253.29	-70.571	108.333	162.937							0.863271	0.792744	0.764467	1.0578		1.51487	-0.0147389	0.0226256	0.0340298
666.714	1121.16	1286.44	383.921		11072.7	1008.43	777.19	3.365							0.598943	1.00719	1.15568	0.344895		2.31256	0.210613	0.162318	0.000702789
1385.05	713.159	401.873	876.016		14279.8	-483.857	-1454.48	676.937							1.24426	0.640666	0.361023	0.786969		2.98237	-0.101055	-0.303771	0.14138
1550.9	785.111	123.063	437.016		15660.8	-612.048	-3063.05	-807.873							1.39326	0.705305	0.110554	0.392593		3.27079	-0.127828	-0.639726	-0.168726
1043.57	972.206	930.921	578.54		4181.24	409.381	-2481	-531.825							0.937492	0.873381	0.836293	0.519731		0.873262	0.0855003	-0.518163	-0.111073
988.667	746.016	987.254	324.016		7027.95	-266.048	-1444.67	937.127							0.888169	0.670184	0.8869	0.29108		1.46781	-0.0555648	-0.301722	0.195721
754.333	903.825	1289.11	622.349		2094.57	-386.952	-1902	-1115.11							0.677655	0.811951	1.15807	0.559087		0.437457	-0.0808159	-0.397238	-0.232894
1071.9	734.254	1055.06	1308.87		7835.95	-419	-986.714	-545.54							0.962946	0.659617	0.947816	1.17583		1.63656	-0.0875092	-0.206078	-0.113937
632.19	520.635	1040.78	538.492		3647.95	-627.238	176.048	-922.635							0.567928	0.467712	0.934983	0.483754		0.761884	-0.131	0.0367681	-0.192695
1048	1161.54	903.587	1291.3		10601.3	-281.571	-211.286	-4.825							0.941471	1.04347	0.811737	1.16004		2.21412	-0.0588068	-0.0441276	-0.00100771
714.952	1318.78	931.349	942.825		436.429	-1134.95	-331.619	68.222							0.642277	1.18472	0.836677	0.846987		0.0911493	-0.237038	-0.0692595	0.0142483
1438.48	568.635	849.587	503.921		7300.38	-1776.71	-2660.14	54.27							1.29225	0.510833	0.763227	0.452697		1.5247	-0.371071	-0.555578	0.0113344
1521.14	365.968	396.492	1762.49		9606.43	-1696.1	517.667	2513.46							1.36652	0.328767	0.356189	1.58333		2.00633	-0.354234	0.108116	0.524943
754.143	836.206	788.683	1970.78		3960.14	346.81	-2499.19	496.079							0.677484	0.751206	0.708513	1.77045		0.827086	0.0724322	-0.521962	0.103607
1089.76	216.921	559.73	998.921		4030.33	-1610.24	-711.81	291.46							0.978988	0.194871	0.502833	0.897381		0.841745	-0.336302	-0.148663	0.0608722
707.857	75.111	972.159	1565.02		2118.62	-480.143	489.714	-482.968							0.635903	0.067476	0.873339	1.40593		0.442479	-0.100279	0.102278	-0.100869
561.905	575.254	893.921	725.302		1631.57	-1399.48	652.286	-276.921							0.504787	0.516779	0.803054	0.651575		0.340758	-0.292284	0.136232	-0.0578357
513.857	895.587	592.444	778.254		6582.43	-1424.86	222.19	94.984							0.461623	0.804551	0.532222	0.699145		1.37476	-0.297585	0.046405	0.0198377
752.19	1266.49	1078.54	896.921		5722.05	133.571	137.286	956.603							0.67573	1.13775	0.968906	0.805749		1.19506	0.0278966	0.0286725	0.199789
568	850.921	1247.25	1262.35		6664.95	546.81	-1042.86	1273.94							0.510263	0.764425	1.12047	1.13403		1.39199	0.114203	-0.217803	0.266065
950.286	814.54	717.397	660.444		6459.52	685.762	-176.333	1247.65							0.853689	0.731742	0.644474	0.59331		1.34909	0.143223	-0.0368276	0.260575
370.476	910.778	938.016	658.302		3951.33	-250.81	-507.286	3000.79							0.332817	0.818197	0.842667	0.591386		0.825246	-0.0523823	-0.105948	0.626724
1138.95	1038.21	1788.63	510.825		12656	-364.286	-23.619	2102.79							1.02318	0.932672	1.60682	0.4589		2.64325	-0.0760821	-0.00493289	0.439174
1657.14	824.778	1469.44	497.968		10822.8	341.905	-568.429	1909.65							1.48869	0.740939	1.32008	0.44735		2.26036	0.0714077	-0.118718	0.398836
771.381	637.254	1717.49	1022.87		7234.19	655.381	402.905	331.984							0.69297	0.572477	1.54291	0.918898		1.51088	0.136878	0.0841478	0.0693357
877.238	613.063	1394.25	877.778		13596.5	3410.11	602.238	323.937							0.788067	0.550745	1.25253	0.788552		2.83967	0.712211	0.125779	0.0676551
744.095	745.921	605.349	819.444		5063.1	1051.49	1672.52	313.698							0.668458	0.670098	0.543815	0.736148		1.05744	0.219607	0.349311	0.0655166
1556.05	353.492	1063.73	1026.83		13790	-429.032	129.048	227.413							1.39788	0.31756	0.955602	0.922448		2.88007	-0.0896044	0.026952	0.0474958
716.667	719.73	1039.78	1070.06		6726.52	-343.746	1522.24	1068.17							0.643818	0.646569	0.934085	0.961291		1.40485	-0.0717922	0.317923	0.223091
682.619	760.683	844.683	1142.73		9243.24	766.921	532.857	1628.13							0.613231	0.68336	0.758821	1.02657		1.93047	0.160173	0.111289	0.340039
686.762	722.921	1258.87	1534.02		6839.1	-951.889	54.619	626.937							0.616953	0.649436	1.13091	1.37808		1.42836	-0.198804	0.0114073	0.130937
1519.05	173.73	1166.16	527.349		16253.6	1012.92	-286	-959.444							1.36464	0.15607	1.04762	0.473744		3.3946	0.211551	-0.0597318	-0.200382
837.429	173.73	1202.54	1816.59		9616.76	1012.92	-20.762	2398.18							0.752304	0.15607	1.0803	1.63193		2.00849	0.211551	-0.0043362	0.500865
1092.05	234.778	1093.4	1952.16		9180.38	261.587	465.19	97.841							0.981041	0.210913	0.982253	1.75372		1.91735	0.0546331	0.0971561	0.0204343
458.19	788.968	539.111	1457.73		5685.76	2445.68	-131.286	255.46							0.411615	0.708769	0.48431	1.30955		1.18749	0.510787	-0.0274194	0.0533535
1243.86	722.778	879.302	1160.4		6923.57	1451.49	1011.1	542.317							1.11742	0.649308	0.789921	1.04244		1.44601	0.303148	0.21117	0.113264
525.857	543.635	764.349	1225.16		7711.33	198.444	462.81	694.508							0.472404	0.488375	0.686653	1.10062		1.61053	0.0414455	0.0966591	0.14505
766.524	389.73	1366.78	786.73		5953	1271.02	85	-2.54							0.688607	0.350114	1.22785	0.706759		1.2433	0.265455	0.0177525	-0.000530486
534.048	543.778	500.159	711.778		4206.86	1238.44	-159	429.175							0.479762	0.488503	0.449318	0.639426		0.878613	0.258652	-0.0332076	0.0896343
1727.48	742.683	476.397	1270.87		9132.05	1641.35	199.429	-85.54							1.55188	0.667189	0.427971	1.14169		1.90725	0.3428	0.0416513	-0.0178653
592.19	1518.06	326.159	727.905		6478.24	2594.64	317	-1685.37							0.531994	1.36375	0.293005	0.653913		1.353	0.541896	0.0662063	-0.351993
948.19	1622.02	698.635	1062.33		11712.6	4483.44	310.048	-1286.13							0.851807	1.45714	0.627619	0.954347		2.44621	0.936379	0.0647543	-0.268611
942.619	581.73	1083.02	2277		8806.14	2021.63	663.19	-811.603							0.846802	0.522597	0.972927	2.04554		1.83919	0.422224	0.138509	-0.169505
1800.33	858.254	808.778	1830.19		13855	2918.87	2679.86	-37.032							1.61733	0.771013	0.726566	1.64415		2.89365	0.609614	0.559695	-0.00773423
1306.48	687.349	664.063	2009.24		13264.2	2619.16	211.476	-318.032							1.17367	0.61748	0.596561	1.805		2.77027	0.547018	0.0441673	-0.0664218
1053.38	533.111	832.825	960.619		9887.09	2754.02	200.476	344.587							0.946305	0.47892	0.748168	0.862972		2.06495	0.575183	0.0418699	0.0719679
281.19	937.159	310.063	762.333		2357	2799.54	583.381	2981.11							0.252607	0.841897	0.278545	0.684842		0.492266	0.584691	0.121841	0.622613
1744.33	1878.92	277.111	896.381		17216.7	3901.35	-174	1100.21							1.56702	1.68793	0.248943	0.805264		3.59576	0.814807	-0.0363404	0.229781
476.714	789.492	781.111	902.476		6199.33	1837.06	1081.19	-47.317							0.428256	0.70924	0.701711	0.810739		1.29475	0.383675	0.225809	-0.00988228
1179.76	1366.49	1228.02	1286.67		9140.71	5131.44	1874.19	-407.175							1.05984	1.22759	1.10319	1.15588		1.90906	1.07172	0.391429	-0.0850396
1263.81	991.921	408.492	1291.62		10969.8	3333.49	1809	-260.937							1.13534	0.891092	0.366969	1.16033		2.29107	0.696208	0.377814	-0.0544974
1365.05	1456.73	1458.21	771.238		12273.9	3147.11	85.238	-96.556							1.22629	1.30865	1.30998	0.692842		2.56343	0.657282	0.0178022	-0.020166
1277.67	1422.06	1457.11	1476.1		10919.9	3481.02	-395.381	-888.841							1.14779	1.27751	1.309	1.32605		2.28065	0.727019	-0.0825763	-0.185637
256.19	1392.73	54.206	1321.19		2680.71	2692.49	663.81	-1469.51							0.230148	1.25116	0.048696	1.18689		0.559874	0.562334	0.138638	-0.306911
778.143	1000.16	1503.83	2183.48		6572.67	2128.68	678.476	-1078.17							0.699045	0.898493	1.35096	1.96153		1.37272	0.444581	0.141701	-0.22518
937.81	862.825	184.444	710.905		8331.29	2336.16	-807.238	-1295.89							0.842482	0.775119	0.165695	0.638642		1.74001	0.487913	-0.168594	-0.27065
284.667	517.349	1126.11	1283		2703.67	1629.35	-81.714	-824.841							0.255731	0.464761	1.01164	1.15258		0.564668	0.340294	-0.0170662	-0.17227
214.905	498.587	505.873	989.714		2464.86	484.206	-773.619	-67.841							0.19306	0.447906	0.454451	0.88911		0.514792	0.101128	-0.161572	-0.0141688
529.524	874.016	290.254	1165.62		5977.29	3436.68	-446.524	-1571.75							0.475698	0.785172	0.26075	1.04713		1.24837	0.71776	-0.0932577	-0.328263
952.714	263.778	1777.83	1622.14		7301.44	542.492	672.81	-1386.13							0.855871	0.236965	1.59711	1.45725		1.52493	0.113301	0.140518	-0.289496
1474.14	282.683	288.73	946.333		11644.9	-30.46	323.429	-702.365							1.3243	0.253948	0.259381	0.850138		2.43206	-0.00636165	0.067549	-0.146691
375.762	651.778	1419.21	895.381		1131.92	3487.97	442.048	-883.46							0.337566	0.585525	1.27494	0.804366		0.236405	0.728471	0.0923229	-0.184513
1642.9	583.778	1299.21	1573.24		13244.5	2410.78	896.286	-1072.22							1.4759	0.524437	1.16714	1.41332		2.76615	0.503497	0.187192	-0.223936
1380.48	726.587	1237.97	1210.38		6748.44	1956.44	356.19	-1375.98							1.24015	0.652729	1.11213	1.08735		1.40943	0.408608	0.0743912	-0.287378
1059.05	1174.54	1375.92	1234.71		5359.35	3486.4	-1027.62	-1464.17							0.951396	1.05515	1.23606	1.10921		1.11931	0.728143	-0.214621	-0.305797
1120.1	616.349	1235.25	936.381		9669.3	2434.21	1021.95	27.111							1.00624	0.553697	1.10969	0.841198		2.01946	0.50839	0.213437	0.0056622
556.476	403.302	2227.35	658.333		3572.35	144.444	-790.81	-477.841							0.49991	0.362306	2.00094	0.591413		0.746094	0.0301675	-0.165163	-0.0997983
1161.19	1534.63	1589.35	1691.76		7924.4	3563.3	220.714	-908.651							1.04316	1.37864	1.42779	1.51979		1.65503	0.744205	0.0460967	-0.189774
1621.05	651.397	1326.73	2530.81		8273.54	616.683	-156.81	-656.27							1.45627	0.585183	1.19187	2.27355		1.72795	0.128796	-0.0327502	-0.137064
1557	1246.63	1175.83	1088.67		12094.8	390.063	-1699.24	-655.556							1.39873	1.11991	1.0563	0.978004		2.52603	0.0814657	-0.35489	-0.136915
1439.1	1044.63	1843.54	1150.57		8471.25	338.968	-197.571	-737.127							1.29281	0.938448	1.65614	1.03362		1.76924	0.0707943	-0.0412632	-0.153951
708.524	1883.54	1347.68	1960.71		4615.59	1205.68	-873.905	-642.413							0.636503	1.69208	1.21069	1.76141		0.963977	0.25181	-0.182517	-0.13417
607.429	705.206	1650.44	1500.38		4113.82	1200.21	-1001.57	-256.508							0.545684	0.633522	1.48268	1.34787		0.859183	0.250666	-0.209181	-0.0535724
1022.62	1300.78	474.968	1302		8877.25	1616.06	-2105.71	-579.46							0.91867	1.16855	0.426688	1.16965		1.85404	0.337519	-0.439784	-0.121022
638.143	1245.59	1049.21	1018.33		7710.78	3776.3	-603.429	319.349							0.573276	1.11897	0.942554	0.91482		1.61042	0.78869	-0.126028	0.0666969
1278.33	400.508	1820.78	733.286		7132.73	-1669.81	-2219.09	612.302							1.14839	0.359796	1.6357	0.658748		1.48969	-0.348744	-0.463464	0.127881
1545.62	1592.27	1409.97	992.095		18032.1	-1855.33	54.762	615.825							1.38851	1.43042	1.26664	0.891249		3.76604	-0.387491	0.0114372	0.128617
1841.43	1406.84	1187.06	1564.62		16404.5	-1481.9	-1013.43	391.873							1.65425	1.26384	1.0664	1.40558		3.42613	-0.3095	-0.211657	0.0818437
1512.33	1277.22	2106.82	435.952		11250.8	1198.24	-994.619	802.587							1.3586	1.14739	1.89267	0.391638		2.34975	0.250255	-0.207729	0.167622
1484.19	583.032	1132.54	2157.14		5809.49	535.19	-1680.95	-302.032							1.33332	0.523767	1.01742	1.93787		1.21333	0.111776	-0.351071	-0.0630802
675.476	464.841	1361.83	1262.29		7702.11	397.333	-1687.38	-894.556							0.606814	0.41759	1.2234	1.13397		1.60861	0.082984	-0.352414	-0.18683
941.952	872.889	1324.87	446.905		5244.97	904.286	870.333	-580.794							0.846203	0.78416	1.1902	0.401477		1.09543	0.188862	0.181771	-0.1213
1035.14	761.508	1908.4	904.476		5072.35	249.667	-352.524	313.921							0.929921	0.684101	1.71441	0.812536		1.05937	0.0521436	-0.0736256	0.0655632
507.048	348.365	2195.02	328.524		2912.73	846.476	703.095	-1909.56							0.455507	0.312954	1.97189	0.29513		0.608331	0.176789	0.146843	-0.398816
324.095	676.651	1698.16	1002.43		875.73	215.667	-39.048	-1349.6							0.291151	0.607869	1.52554	0.900532		0.182898	0.0450426	-0.00815528	-0.281868
437.19	777.651	2371.4	709.714		2222.82	-1276.38	100.476	-421.46							0.39275	0.698603	2.13034	0.637572		0.464243	-0.266575	0.0209847	-0.088023
550.857	1497.89	1388.21	254.762		4286.92	-361.952	-1156.05	-367.27							0.494862	1.34563	1.24709	0.228865		0.895335	-0.0755946	-0.241444	-0.0767053
904.095	779.413	1967.83	676.81		4203.49	-1034.43	395.429	381.825							0.812194	0.700186	1.7678	0.608012		0.87791	-0.216043	0.0825864	0.0797451
586.19	806.984	1394.25	1362.86		5385.16	-1792.33	639.429	-1036.03							0.526604	0.724954	1.25253	1.22432		1.1247	-0.374333	0.133546	-0.216378
192.762	548.698	1480.3	1336.29		-1192.41	-819.952	1542.1	-248.841							0.173168	0.492923	1.32983	1.20045		-0.249039	-0.171249	0.322071	-0.0519711
803.429	533.222	1195.63	1102.71		3496.3	-1444.19	-556.429	-554.175							0.72176	0.47902	1.0741	0.990623		0.730212	-0.301623	-0.116212	-0.115741
588.667	140.556	1300.87	565.333		2111.21	-1926.52	290.19	3.635							0.528829	0.126268	1.16864	0.507867		0.440931	-0.40236	0.0606069	0.000759179
642.952	1092.6	1653.78	949.857		7580.06	1105.33	-1011.62	-715.46							0.577596	0.98154	1.48567	0.853304		1.58312	0.230852	-0.211279	-0.149426
1336.19	1210.37	2237.35	1596.33		8746.92	3987.95	880.81	-1229.84							1.20037	1.08733	2.00992	1.43407		1.82682	0.832894	0.183959	-0.256855
1084.86	349.889	1977.78	1563.33		9603.11	464.476	-251.619	-450.746							0.974581	0.314323	1.77674	1.40442		2.00563	0.097007	-0.0525513	-0.0941395
378.571	333.317	1894.97	641.095		-1699.6	519.429	-1312.29	-663.143							0.340089	0.299435	1.70234	0.575928		-0.354966	0.108484	-0.274074	-0.138499
536.095	375.27	2228.59	1575.81		5638.3	-808.286	62.667	-1097.33							0.481601	0.337124	2.00205	1.41563		1.17757	-0.168813	0.0130882	-0.229181
576.381	63.556	1254.68	936.619		1854.83	-442.238	-32.81	-1468							0.517792	0.0570955	1.12714	0.841412		0.387385	-0.0923626	-0.00685245	-0.306596
1073.95	481.841	2154.35	1134.43		4617.87	-2052.24	698.81	1106.57							0.964785	0.432862	1.93536	1.01911		0.964455	-0.428615	0.145948	0.23111
494.81	446.413	1298.97	1011.19		697.349	1167.95	-442.905	596.19							0.444513	0.401035	1.16693	0.908403		0.145643	0.24393	-0.0925019	0.124516
1768	349.46	502.73	1262.38		14303.8	-1613.76	-658.619	608.81							1.58828	0.313937	0.451628	1.13406		2.98738	-0.337038	-0.137554	0.127152
677.714	453.27	1442.54	384.476		6745.35	160	-663.905	-194							0.608824	0.407195	1.29591	0.345394		1.40878	0.0334164	-0.138658	-0.0405174
586.619	541.46	199.825	243.476		10154.7	1408.1	-1215.57	-709.952							0.526989	0.486421	0.179513	0.218727		2.12084	0.294084	-0.253875	-0.148275
486.238	868.746	661.349	809.333		5623.06	487.714	171.048	1866.24							0.436812	0.780438	0.594123	0.727064		1.17439	0.10186	0.0357238	0.389769
907.095	463.175	2186.4	294.619		7706.78	-1091.81	-472.762	154.905							0.814889	0.416093	1.96415	0.264671		1.60958	-0.228027	-0.0987376	0.0323523
252.81	472.365	1531.87	532.571		5725.16	-1501.05	-1444.57	331.905							0.227112	0.424349	1.37616	0.478435		1.19571	-0.313498	-0.301702	0.0693192
364.857	396.651	2097.54	1428.9		-267.413	-808.048	-2938.95	67.667							0.327769	0.356331	1.88433	1.28366		-0.0558499	-0.168763	-0.613808	0.0141324
505.19	624.317	1366.68	1447.86		4069.21	-1470.24	-1690.52	-187.048							0.453837	0.560855	1.22776	1.30068		0.849864	-0.307063	-0.35307	-0.0390655
257.857	779.413	986.111	1074.57		-311.603	-1617.95	-1305.05	-726.667							0.231646	0.700186	0.885873	0.965341		-0.0650791	-0.337913	-0.272563	-0.151766
520.175	640.889	1929.68	816.905		-698.302	-551.667	-1593.33	572.476							0.467299	0.575743	1.73353	0.733867		-0.145842	-0.115217	-0.332772	0.119563
569.984	863.889	20.016	968.571		-2552.16	-65.19	-1951.95	88.81							0.512045	0.776075	0.0179814	0.870116		-0.533025	-0.0136151	-0.40767	0.0185482
1938.37	2369.94	1712.3	648.143		3744.98	8.286	-1097.29	602.19							1.74133	2.12903	1.53825	0.582259		0.78215	0.00173055	-0.229171	0.125769
1466.13	1331.98	1470.3	673.476		3348.13	-214	-1292.9	505.143							1.3171	1.19659	1.32085	0.605017		0.699265	-0.0446945	-0.270027	0.1055
1064.89	1295.89	1219.06	1517.19		594.317	1218.95	433.619	431.143							0.956643	1.16416	1.09515	1.36297		0.124125	0.254581	0.0905625	0.0900453
1331.27	944.698	417.73	1200.76		1833.37	-792.095	-560.619	72.714							1.19595	0.84867	0.375268	1.0787		0.382903	-0.165431	-0.117087	0.0151865
1008.17	253.746	913	887.429		1001.98	-244	195.619	-426.19							0.905694	0.227953	0.820194	0.797222		0.209267	-0.05096	0.0408555	-0.0890109
935.032	528.984	949.238	1182.24		210.079	468.81	675.81	-642.476							0.839986	0.475213	0.852748	1.06206		0.0438755	0.0979122	0.141145	-0.134183
2009.32	45.556	1412	1147.52		4188.56	-1512.71	1605.24	-822.048							1.80507	0.0409252	1.26847	1.03088		0.874791	-0.315934	0.335258	-0.171687
737.413	1184.86	927.333	626.571		-1311.02	-62.143	491.905	-1620.62							0.662455	1.06442	0.83307	0.56288		-0.273809	-0.0129787	0.102736	-0.33847
2296.32	1078.62	810.095	980.429		2909.08	1491.52	-885.143	-1662.71							2.0629	0.968977	0.727749	0.880768		0.607569	0.311509	-0.184864	-0.347262
2157.7	879.333	2599.91	1023.76		3528.51	286.048	1975.76	-799.905							1.93837	0.789949	2.33562	0.919697		0.736938	0.0597419	0.412643	-0.167062
569.508	809.667	1552.24	1440		318.508	139.19	748.381	-652.429							0.511618	0.727364	1.39445	1.29362		0.0665212	0.0290702	0.156301	-0.136261
2389.03	859.619	1983.86	1575.05		3461.84	438.048	-1642.38	-978.952							2.14619	0.772239	1.7822	1.41494		0.723014	0.0914875	-0.343016	-0.204457
778.175	1279.43	603.81	768.667		-990.397	215.619	383.81	-604.143							0.699074	1.14938	0.542433	0.690532		-0.206847	0.0450326	0.0801597	-0.126177
1833.65	2354.76	1079.76	683.238		3483.18	-889.952	261.143	-1910.05							1.64726	2.1154	0.970004	0.613787		0.72747	-0.185869	0.0545404	-0.398918
1619.41	1627.33	1414.76	991.81		6661.6	-950.714	-745.476	-307.143							1.4548	1.46191	1.27095	0.890993		1.39129	-0.198559	-0.155695	-0.0641476
1575.6	3166	719.286	1321.05		2244.32	-505.524	-361.762	590.381							1.41544	2.84418	0.646171	1.18676		0.468731	-0.10558	-0.0755549	0.123303
1086.89	1503.81	1334.52	743.905		1595.75	513.381	2575.52	-1637.67							0.976407	1.35095	1.19887	0.668287		0.333276	0.107221	0.537905	-0.342031
610.079	1941.76	863.143	791.429		276.841	-1190.33	1387.43	-243.905							0.548065	1.74438	0.775405	0.71098		0.057819	-0.248604	0.289768	-0.0509402
1107.79	72.714	1357.71	863.524		-824.254	-659.952	1311.48	239.905							0.995187	0.0653226	1.2197	0.775747		-0.172148	-0.137833	0.273905	0.0501048
2307.89	1165.67	529.667	685.381		5432.22	-2704.81	-894.714	-386.667							2.07329	1.04718	0.475826	0.615712		1.13453	-0.564907	-0.186863	-0.0807564
945.841	1633.95	971.095	804.667		3293.13	-2576.19	437.571	-278.619							0.849696	1.46786	0.872383	0.722873		0.687778	-0.538044	0.0913878	-0.0581903
750.032	2088	651.571	1102		2618.6	-256.095	-2391.76	933.238							0.673791	1.87575	0.585339	0.989982		0.546902	-0.0534861	-0.499526	0.194909
508.365	1081.19	957.667	1596.9		1485.89	-31.762	-2901.62	260.286							0.45669	0.971287	0.86032	1.43458		0.310332	-0.00663358	-0.606011	0.0543614
712.556	1145.57	624.095	736.762		633.413	-1706.57	-1328.86	366.143							0.640125	1.02912	0.560656	0.66187		0.13229	-0.356422	-0.277535	0.0764699
1510.6	928.476	696.762	522.095		1454.13	-2371.81	-1748.62	719.524							1.35705	0.834096	0.625936	0.469024		0.303698	-0.495359	-0.365204	0.150274
241.937	768	650.81	915.286		-2399.25	-464.095	167.714	407.476							0.217344	0.689933	0.584655	0.822247		-0.50109	-0.0969274	0.0350275	0.0851024
269.46	1390.29	252.333	785.81		-615.063	-33.143	58.048	812.286							0.242069	1.24896	0.226683	0.705932		-0.128458	-0.006922	0.0121235	0.169648
984.651	1278.81	1107.33	548.238		1540.94	13.667	-253.238	-193.667							0.884561	1.14882	0.994773	0.49251		0.321829	0.00285439	-0.0528894	-0.0404479
758.937	673.952	1091.29	616.143		361.175	-2593.91	-56.905	-220.714							0.681791	0.605445	0.980357	0.553512		0.0754323	-0.541744	-0.0118848	-0.0460967
946.317	778.095	1118.38	893.698		816.46	-2560.24	-2033.9	307.587							0.850124	0.699002	1.0047	0.802854		0.17052	-0.534712	-0.424786	0.0642403
1840.6	1593.24	750.714	810.556		3901.32	-1074.95	16.524	-783.175							1.65351	1.43129	0.674404	0.728163		0.8148	-0.224507	0.00345108	-0.163568
866.508	1149.14	818.095	1033.7		71.746	-743.19	440.571	214.254							0.778428	1.03233	0.734936	0.928623		0.0149843	-0.155217	0.0920144	0.0447475
836.27	1720.52	1022.1	1151.94		397.556	-777	438.952	-1118.27							0.751263	1.54563	0.918199	1.03484		0.0830306	-0.162278	0.0916763	-0.233554
2099.27	1969.62	368.952	1305.65		4562.13	-122.952	559.714	457.73							1.88588	1.76941	0.331448	1.17293		0.952812	-0.0256788	0.116898	0.0955981
-11.254	634.43	498.81	1196.17		-595.444	-2002.95	346.095	-387.175							-0.01011	0.56994	0.448106	1.07458		-0.12436	-0.418321	0.0722828	-0.0808625
438.841	217.381	1464.81	1277.17		408.698	-2711.05	2457.67	-28.841							0.394233	0.195284	1.31591	1.14735		0.0853576	-0.566209	0.51329	-0.00602352
1751.6	1247.81	1404.81	1044.84		4903.22	-1207.05	745.381	-1519.37							1.57355	1.12097	1.26201	0.938633		1.02405	-0.252095	0.155675	-0.317323
640.27	1526.29	985.81	822.127		3121.89	-106.524	1740.86	-850.984							0.575187	1.37114	0.885602	0.738558		0.652015	-0.0222478	0.363582	-0.17773
1587.84	730.381	1165.67	557.413		583.889	2093.19	2140.81	455.921							1.42644	0.656138	1.04718	0.500752		0.121947	0.437168	0.447114	0.0952203
1425.78	342.19	723.714	768.937		5390.32	2265.14	1138.71	307.778							1.28085	0.307406	0.650149	0.690775		1.12578	0.473081	0.237823	0.0642802
963.302	1119.33	1257.48	1173.79		5047.18	-2305.29	1043.29	161.111							0.865382	1.00555	1.12965	1.05448		1.05412	-0.481465	0.217893	0.0336485
1553.11	1532.1	1042.19	521.589		4367.36	-380.048	1429.48	82.655							1.39524	1.37636	0.936251	0.46857		0.912136	-0.079374	0.29855	0.0172627
2296.68	-249.905	1148.67	1543.7		5968.75	-1226.86	-2146.71	361.349							2.06323	-0.224502	1.03191	1.38678		1.24659	-0.256232	-0.448347	0.0754687
2388.73	1761.95	2394.91	822.651		6199.51	-1454.95	325.381	-227.984							2.14592	1.58285	2.15146	0.739029		1.29478	-0.30387	0.0679567	-0.047615
-51.27	698.524	2838.48	758.937		-433.825	1223.81	-1223.24	-1189.46							-0.0460584	0.627519	2.54995	0.681791		-0.0906055	0.255596	-0.255476	-0.248422
469.302	706.476	2470.29	1348.75		163.222	1816	-109.381	13.54							0.421597	0.634663	2.21918	1.21165		0.0340893	0.379276	-0.0228445	0.00282786
1581.06	2609.62	1303.62	756.794		5118.7	3190.14	1430.05	-1130.7							1.42035	2.34435	1.17111	0.679866		1.06905	0.66627	0.298669	-0.236149
1292.3	3318.09	864.762	1400.22		3312.75	4112.14	1041.95	-1257.41							1.16094	2.98081	0.776859	1.25789		0.691876	0.858832	0.217614	-0.262614
1089.13	1578.24	1121.4	1720.22		3495.68	2821.19	136.286	-1423.6							0.978416	1.41781	1.00741	1.54536		0.730082	0.589213	0.0284637	-0.297323
1894.06	1774.9	1162.25	936.317		6768.08	2859.81	939.048	-151.937							1.70153	1.59449	1.04411	0.84114		1.41353	0.597279	0.196123	-0.0317324
1616.3	1597.14	995.54	159.841		3615.6	1794.14	758.762	-785.556							1.452	1.43479	0.894343	0.143593		0.755128	0.374711	0.158469	-0.164065
1889.21	203.81	1066.06	1056.89		2793.94	-2015.81	2824.62	-1450.03							1.69717	0.183093	0.957698	0.949456		0.583521	-0.421007	0.589929	-0.302843
2241.11	1530.57	728.825	613.651		5606.6	3042.71	1515.71	-1282.6							2.0133	1.37499	0.65474	0.551273		1.17095	0.635479	0.316561	-0.267875
1396.68	1073	1253.54	1378.32		4181.18	1320.62	1238.24	-687.27							1.25471	0.96393	1.12612	1.23821		0.873249	0.275815	0.258609	-0.143538
1115.21	1009.67	1040.68	614.746		4866.51	2523.48	888.333	-557.032							1.00185	0.907034	0.934898	0.552257		1.01638	0.527035	0.185531	-0.116338
1132.59	1020.38	816.206	782.413		4538.18	2019.67	648.714	491.492							1.01746	0.916659	0.733239	0.702881		0.94781	0.421813	0.135486	0.102649
696.063	1048.19	1053.68	1808.56		1476.65	3181.81	699.524	110.873							0.625308	0.941642	0.946576	1.62472		0.308402	0.664529	0.146097	0.0231561
546.206	1368.43	1346.73	963.175		2111.22	2935.81	-419.429	1085.87							0.490684	1.22933	1.20983	0.865268		0.440934	0.613152	-0.0875988	0.226787
1241.16	1719.05	834.349	992.556		3189.22	3466.14	290.381	841.063							1.115	1.54431	0.749537	0.891663		0.666077	0.723913	0.0606468	0.175658
1601.83	1796.81	1531.63	604.984		4901.75	3337	590.905	1062.06							1.439	1.61416	1.37594	0.543487		1.02374	0.696941	0.123412	0.221815
1369.11	2086.76	1152.16	775.508		4893.32	2949.52	2487.57	1064.4							1.22994	1.87464	1.03504	0.696678		1.02198	0.616016	0.519536	0.222302
2336.64	2325.48	689.254	828.46		9125.6	4486.71	1113.38	1071.02							2.09912	2.08909	0.619191	0.744247		1.90591	0.937062	0.232533	0.223684
1454.54	1487.67	746.825	517.889		4567.56	98.286	2432.76	161.397							1.30669	1.33645	0.67091	0.465246		0.953946	0.0205273	0.508089	0.0337082
2148.02	836.048	1300.78	939.175		7442.22	940.143	-367.095	1203.87							1.92967	0.751064	1.16855	0.843708		1.55433	0.196351	-0.0766687	0.251432
1775.97	2568.52	1028.16	545.603		3127.98	4564.29	-521	787.825							1.59544	2.30743	0.923647	0.490142		0.653288	0.953263	-0.108812	0.164539
2302.21	3797.05	1758.97	1321.89		5365.94	7835.24	-1666.38	757.492							2.06819	3.41108	1.58017	1.18752		1.12069	1.63641	-0.348028	0.158204
2133.02	1754.81	1237.35	442.27		7163.03	1895.14	-1328.19	1308.06							1.9162	1.57643	1.11157	0.397313		1.49602	0.395806	-0.277396	0.273192
1093.54	856.952	1838.02	658.365		3520.98	1349.05	-902.048	393.159							0.982382	0.769843	1.65118	0.591442		0.735367	0.281752	-0.188395	0.0821123
640.492	1220.38	1605.3	946.651		3681.18	628.952	-577.048	343.302							0.575386	1.09633	1.44212	0.850424		0.768823	0.131358	-0.120518	0.0716995
2511.35	818.095	916.206	1239.03		8335.98	801.19	883.238	814.349							2.25607	0.734936	0.823074	1.11308		1.74099	0.167331	0.184467	0.170079
2199.54	582.952	1008.21	614.794		5441.46	1190	1651.62	1082.21							1.97596	0.523695	0.905722	0.5523		1.13646	0.248535	0.344945	0.226022
805.778	2731.95	1054.73	975.698		4360.51	3664.52	497	832.206							0.723871	2.45425	0.947517	0.876518		0.910703	0.765345	0.1038	0.173808
1259.16	3087.05	1558.63	947.127		2818.36	4404.67	1189.38	341.921							1.13117	2.77325	1.4002	0.850852		0.588623	0.919926	0.248405	0.0714111
1874.3	2167.91	627.587	400.556		3866.84	2384.19	1700.81	87.302							1.68378	1.94754	0.563793	0.35984		0.8076	0.497944	0.355219	0.0182332
2853.02	2461.62	1127.02	1232.17		7786.36	4230.76	167.429	-1105.17							2.56301	2.2114	1.01245	1.10692		1.6262	0.883606	0.034968	-0.230819
997.73	973.952	1487.4	1494.03		3130.18	3209.48	-79	-1892.13							0.896311	0.87495	1.3362	1.34216		0.653745	0.670307	-0.0164994	-0.395176
2030.06	3573.76	458.159	1290.51		5487.18	6999.81	-549.524	-995.413							1.82371	3.21049	0.411587	1.15933		1.14601	1.46193	-0.11477	-0.207895
3003.54	1199.29	773.778	1182.22		6971.46	1313.33	-56.429	241.063							2.69823	1.07738	0.695124	1.06205		1.45601	0.274293	-0.0117853	0.0503466
2286.35	2113.33	1289.59	772.984		6320.32	4917.05	441.19	-5.556							2.05394	1.89851	1.1585	0.69441		1.32001	1.02694	0.0921437	-0.00116039
1935.63	2166.43	1411.83	774.46		4524.13	5261	1952.81	1132.97							1.73888	1.94621	1.26831	0.695736		0.944876	1.09877	0.407849	0.236623
2442.21	1597.67	1327.92	573.984		5981.27	2668.24	1390.81	758.968							2.19396	1.43526	1.19294	0.515639		1.2492	0.557268	0.290474	0.158512
1173.05	2773.19	617.063	944.46		1484.18	6634.48	30.714	-2049.94							1.05381	2.4913	0.554339	0.848456		0.309975	1.38563	0.0064147	-0.428135
1275.21	2168.38	1683.4	1026.21		4342.89	3197.38	141.476	-780.222							1.14558	1.94797	1.51228	0.921892		0.907024	0.667781	0.0295476	-0.162951
2836.78	1161.27	1668.63	1179.02		7470.36	3885.44	627.857	-308.365							2.54842	1.04323	1.49902	1.05917		1.56021	0.811485	0.13113	-0.0644028
1304.52	1645.79	1516.63	593.873		2215.09	5869.16	-1210.76	478.54							1.17192	1.4785	1.36247	0.533506		0.462628	1.22579	-0.252871	0.0999443
2146.67	1189.22	2174.11	1358.02		5993	3841.49	1604.71	806.302							1.92846	1.06834	1.95311	1.21997		1.25165	0.802306	0.335149	0.168398
782.952	2455.6	1858.06	1585.78		2729.48	5732.97	731.048	580.254							0.703365	2.20599	1.66919	1.42458		0.570058	1.19735	0.152681	0.121188
1228.76	1517.03	1234.35	1593.06		4801.29	4046.11	1194.57	430.778							1.10386	1.36283	1.10888	1.43113		1.00276	0.845041	0.249489	0.0899691
2399.05	2307.6	1115.54	1760.83		7357.67	5624.92	1938.19	1135.97							2.15518	2.07304	1.00215	1.58184		1.53667	1.17478	0.404796	0.23725
861.143	705.175	2550.25	875.635		1687.95	1718.44	1539.52	616.587							0.773608	0.633494	2.29102	0.786627		0.352533	0.358901	0.321534	0.128776
1793.05	2083.84	717.651	1546.44		6697.24	4683.64	-1252.97	-192.508							1.61078	1.87202	0.644702	1.38925		1.39874	0.978189	-0.261686	-0.0402058
2345.48	1697.94	1043.51	1216.68		7179.76	3668.16	134.698	-122.937							2.10706	1.52534	0.937435	1.09301		1.49951	0.766105	0.028132	-0.0256757
1009.71	2905.65	919.413	488.302		2915.81	7213.3	849.175	-891.603							0.907077	2.61029	0.825955	0.438666		0.608974	1.50652	0.177352	-0.186214
938.952	1469.98	1317.79	786.302		1188.43	3865.35	869.698	-537.698							0.843508	1.32056	1.18384	0.706374		0.248206	0.807288	0.181639	-0.1123
1560	716.603	1232.51	1583.16		10358.6	1834.87	-73.016	378.397							1.40143	0.64376	1.10722	1.42223		2.16341	0.383218	-0.0152496	0.0790292
519.762	822.317	1047.79	1108.87		-39.19	3829.68	388.27	36.254							0.466928	0.738729	0.941286	0.996156		-0.00818493	0.799839	0.0810912	0.00757174
949.286	690.603	788.746	1261.16		-8.381	3066.64	1788.89	-953.46							0.852791	0.620403	0.70857	1.13296		-0.00175039	0.640475	0.373614	-0.199133
886.429	1158.75	943.317	1290.59		2048.91	3366.11	2417.7	-846.127							0.796324	1.04096	0.847429	1.1594		0.427919	0.703021	0.504942	-0.176716
720.238	633.698	1197.56	551.873		1921.76	-2.032	258.746	-1717.94							0.647026	0.569283	1.07582	0.495775		0.401365	-0.000424388	0.0540398	-0.358796
928.857	383.603	763.413	1283.59		6341.05	-978.508	97.46	121.063							0.834439	0.34461	0.685812	1.15311		1.32434	-0.204364	0.0203548	0.0252843
580.095	910.556	185.032	718.444		2463.33	2018.92	-2466.59	-80.413							0.521128	0.817998	0.166224	0.645414		0.514473	0.421657	-0.515153	-0.0167945
2146.76	2199.41	1033.08	785.159		8911.09	5807.35	-760.683	77.397							1.92854	1.97584	0.928067	0.705348		1.86111	1.21288	-0.158871	0.0161646
2898.71	885.651	925.603	1125.83		7979.9	2715.64	1440.03	-270.889							2.60406	0.795625	0.831516	1.01138		1.66662	0.567167	0.300754	-0.0565759
1112.71	1648.37	1326.37	709.397		5182.62	4170.64	1453.46	-417.984							0.999607	1.48081	1.19154	0.637287		1.0824	0.871048	0.303559	-0.087297
1702.52	987.937	999.127	1008.83		7395.43	3754.59	1069.27	-277.508							1.52946	0.887513	0.897566	0.906278		1.54455	0.784155	0.22332	-0.0579583
1573.67	1604.7	465.27	429.254		4886.24	4517.64	789.127	-1652.08							1.4137	1.44158	0.417975	0.38562		1.0205	0.94352	0.164811	-0.345041
1930.43	1044.7	581.698	1799.21		5814.9	3503.4	101.46	-588.127							1.7342	0.938505	0.522568	1.61632		1.21446	0.731694	0.0211902	-0.122832
2720.29	1521.08	678.651	1967.83		8789.43	3784.92	25.698	-678.603							2.44377	1.36646	0.609666	1.7678		1.8357	0.790491	0.00536709	-0.141728
1672.81	2344.65	671.175	519.635		5114.29	6100.44	-1620.06	-916.127							1.50277	2.10632	0.60295	0.466814		1.06813	1.27409	-0.338354	-0.191335
2527.43	588.032	307.984	378.73		7505.19	-234.365	-764.063	-253.317							2.27052	0.528259	0.276677	0.340232		1.56748	-0.0489477	-0.159577	-0.0529059
424.571	770.556	372.841	1030.4		397.476	-583.032	-2555.64	-475.937							0.381413	0.692229	0.334942	0.925657		0.0830139	-0.121768	-0.533751	-0.0994007
171.857	1055.56	721.841	717.968		1395.9	4720.21	273.984	-497.746							0.154388	0.948259	0.648466	0.644987		0.291538	0.985827	0.0572223	-0.103956
1053.62	1095.17	748.032	485.587		3332.57	6294.78	-752.063	-1048.37							0.946519	0.983851	0.671995	0.436227		0.696016	1.31468	-0.15707	-0.218954
453.238	1752.27	949.508	915.587		3994.33	6131.25	-999.968	-352.317							0.407166	1.57415	0.852991	0.822518		0.834227	1.28053	-0.208846	-0.0735823
1125.9	810.556	500.984	1563.49		3552.81	4561.11	-69.73	-72.603							1.01146	0.728163	0.450059	1.40456		0.742014	0.9526	-0.0145633	-0.0151633
884.667	1336.37	1181.65	1528.59		3997.57	4368.49	1971.27	-875.698							0.794741	1.20052	1.06154	1.37321		0.834903	0.912371	0.411705	-0.182892
980.19	1972.98	675.794	1592.35		2467.43	7821.49	1057.98	-1686.94							0.880554	1.77243	0.6071	1.43049		0.515329	1.63354	0.220963	-0.352321
718.762	1907.7	1088.22	2302.11		4114.81	4947.78	1734.37	-834.508							0.6457	1.71378	0.977604	2.0681		0.859389	1.03336	0.362227	-0.174289
1852.05	2122.41	1256.13	1556.25		8828.09	7257.97	2275.41	-438.651							1.66379	1.90667	1.12844	1.39806		1.84377	1.51585	0.475226	-0.0916134
1054.52	1232.79	585.365	477.444		4102.43	3770.97	-583.444	-246.175							0.947332	1.10748	0.525863	0.428912		0.856803	0.787576	-0.121854	-0.0514143
1223.9	2381.32	714.746	1037.21		6719.86	7958.54	-1155.02	-955.222							1.0995	2.13926	0.642092	0.931774		1.40346	1.66216	-0.241228	-0.199501
1344.24	2522.89	659.984	1483.87		4068.52	4435.78	-2133.25	-377.794							1.2076	2.26644	0.592897	1.33304		0.849722	0.926424	-0.445536	-0.0789033
1802.29	318.413	999.841	508.921		4707.95	-949.556	-16.016	-479.937							1.61908	0.286046	0.898207	0.457189		0.983268	-0.198317	-0.00334498	-0.100236
1888.57	1851.89	1294.84	253.492		6250.24	4360.64	426.937	138.921							1.6966	1.66364	1.16322	0.227725		1.30538	0.91073	0.0891669	0.029014
1614.86	2218.79	613.794	1386.24		2040.57	5530.97	-1564.4	-1310.65							1.45071	1.99325	0.551402	1.24533		0.426179	1.15516	-0.326728	-0.273733
3203.19	1070.65	616.413	1135.43		9229.14	1361.44	340.698	-1084.65							2.87759	0.961819	0.553755	1.02001		1.92753	0.284341	0.0711557	-0.226532
2035.1	1634.46	894.841	1535.95		6892.24	2200.64	1393.73	633.54							1.82823	1.46832	0.80388	1.37982		1.43946	0.459608	0.291084	0.132316
823.857	868.222	1066.56	1369.81		6126.86	808.905	1628.54	933.873							0.740112	0.779967	0.958141	1.23057		1.27961	0.168942	0.340125	0.195042
1091.86	1598.32	911.413	1795.29		2722.57	477.19	957.54	-1230.6							0.98087	1.43585	0.818768	1.6128		0.568616	0.0996624	0.199985	-0.257015
543.238	768.841	969.937	1078.99		3048.71	1262.67	643.587	1388							0.488018	0.690688	0.871343	0.96931		0.636732	0.263711	0.134415	0.289887
1428.1	406.175	614.317	1620.62		5530.05	102.571	741.254	-672.508							1.28293	0.364887	0.551872	1.45588		1.15496	0.0214222	0.154813	-0.140455
1294.19	183.984	764.889	494.667		4482.95	-2073.91	-363.127	69.778							1.16264	0.165282	0.687138	0.444384		0.936276	-0.43314	-0.07584	0.0145733
524.857	1468.79	1488.94	1646.48		2713.57	0.048	85.063	-51.127							0.471505	1.31949	1.33759	1.47911		0.566736	1.00249e-05	0.0177656	-0.010678
2057.33	1472.32	1318.6	1617.71		10422	-999.048	585.444	-983.27							1.84821	1.32266	1.18457	1.45327		2.17667	-0.208654	0.122271	-0.205358
686.349	1314.32	2290.98	2417.14		1571.14	-679.619	1439.97	646.778							0.616582	1.18072	2.05811	2.17144		0.328137	-0.14194	0.300741	0.135081
393.968	1149.6	1179.17	1235.86		1865.76	-737.476	154.968	-624.365							0.353921	1.03275	1.05931	1.11023		0.389669	-0.154024	0.0323655	-0.1304
474.063	1058.79	1463.22	3395.29		1270	239.714	1202.35	475.587							0.425875	0.951168	1.31449	3.05016		0.265243	0.0500649	0.251114	0.0993276
1430.54	950.937	1351.08	1874.57		3371	-712.238	-228.317	1472.87							1.28513	0.854274	1.21374	1.68402		0.704042	-0.148753	-0.0476846	0.307613
1283.06	546.651	1664.37	2497.91		3775.91	1473.95	141.016	-801.603							1.15264	0.491084	1.49518	2.24399		0.788608	0.307839	0.0294516	-0.167417
1603.25	1162.46	2562.03	2183.91		6200.76	1971.9	313.349	-725.413							1.44028	1.0443	2.3016	1.96191		1.29505	0.411837	0.0654438	-0.151504
1682.06	1260.94	704.175	2657.52		4484.52	1385.19	-89.413	-1334.94							1.51108	1.13276	0.632596	2.38739		0.936604	0.289301	-0.0186741	-0.278805
892.063	596.746	844.508	1933.19		2704.24	2223.48	192.206	-1494.7							0.801385	0.536087	0.758664	1.73668		0.564787	0.464379	0.0401427	-0.312172
1513.92	1402.79	766.651	2088.33		6798.62	1819.05	504.492	-1079.56							1.36003	1.2602	0.688721	1.87605		1.41991	0.379913	0.105364	-0.225468
1445.3	1379.65	804.317	1983.9		5563.9	583.619	-199.937	-1150.84							1.29839	1.23941	0.722558	1.78224		1.16204	0.12189	-0.0417574	-0.240356
1180.87	1395.03	1308.46	2493.19		4599.95	1694.52	1173.11	-1416.75							1.06084	1.25323	1.17546	2.23976		0.960712	0.353906	0.245007	-0.295891
591.159	983.127	1545.75	1953.05		563.286	1250.81	-1054.6	-2408.36							0.531068	0.883192	1.38862	1.75452		0.117644	0.261235	-0.220257	-0.502993
691.73	1545.6	1840.84	1513.9		2077.86	1259.62	446.825	-868.841							0.621416	1.38849	1.65372	1.36002		0.433966	0.263075	0.0933206	-0.18146
874.397	959.698	1726.13	2599.19		3011.05	436.857	-758.365	-1848.03							0.785515	0.862145	1.55067	2.33498		0.628865	0.0912387	-0.158386	-0.385966
742.825	1013.79	1135.46	2332.81		3345.52	1026.57	2011.02	-1370.41							0.667317	0.910742	1.02004	2.09568		0.698721	0.214402	0.420006	-0.286214
1700.54	1122.51	822.127	889.857		7482.43	375.619	233.016	-780.556							1.52768	1.00841	0.738558	0.799403		1.56272	0.078449	0.048666	-0.163021
1496.68	1280.89	1093.27	1239.1		8044.1	1142.76	644.016	-970.508							1.34455	1.15069	0.982139	1.11314		1.68003	0.238669	0.134504	-0.202693
583.54	1773.65	1224.08	996.048		2774.24	967.048	541.778	-1479.46							0.524223	1.59336	1.09965	0.8948		0.579407	0.20197	0.113152	-0.308989
458.968	1369.65	470.032	2033.71		1884.14	2019.48	216.778	-472.365							0.412314	1.23043	0.422253	1.82699		0.393508	0.421773	0.0452746	-0.0986547
1572.35	1436.79	768.746	1479.52		5794.62	1751.71	1094.97	42.302							1.41252	1.29074	0.690603	1.32913		1.21022	0.36585	0.228687	0.00883488
1217.4	1602.79	1800.41	1007.43		3305.95	-268.619	-156.556	-252.222							1.09365	1.43987	1.6174	0.905024		0.690457	-0.0561018	-0.0326971	-0.0526772
1001.11	1030.32	913.889	1774.14		5518.67	2545.14	-653.984	-1324.94							0.899348	0.925585	0.820992	1.5938		1.15259	0.53156	-0.136586	-0.276717
354.349	791.508	911.365	921.048		1092.86	2000.52	765.873	-1669.6							0.318329	0.711051	0.818725	0.827424		0.228246	0.417815	0.159955	-0.348701
440.968	1149.17	1346.17	1067.86		2347	444.381	1450.4	-1477.13							0.396144	1.03236	1.20934	0.959309		0.490177	0.0928101	0.302919	-0.308502
1029.02	799.032	1061.51	575.524		4341.19	1327.14	747.587	482.302							0.924417	0.71781	0.953606	0.517022		0.906669	0.277177	0.156135	0.10073
729.54	1552.27	707.222	2105.29		2867.95	715.476	63.683	-1320.08							0.655382	1.39448	0.635333	1.89128		0.598979	0.149429	0.0133004	-0.275702
575.492	1801.98	877.556	326.683		3902.76	728.19	717.54	-10563.4							0.516993	1.61881	0.788352	0.293476		0.815102	0.152084	0.14986	-2.20619
515.397	354.698	1171.32	624.254		3598.19	1837.29	681.444	-7697.97							0.463007	0.318643	1.05225	0.560799		0.751491	0.383722	0.142321	-1.60774
941.73	532.079	1462.56	601.635		3504.43	1266.57	755.254	-6141.87							0.846003	0.477993	1.31389	0.540479		0.731909	0.264527	0.157737	-1.28275
916.873	1482.84	1148.84	737.492		2368.43	1605.1	491.825	-8790.11							0.823673	1.33211	1.03206	0.662526		0.494653	0.335228	0.102719	-1.83584
854.444	1319.13	2048.36	385.302		1644.9	1406.48	1986.54	-5495.21							0.76759	1.18504	1.84015	0.346136		0.343543	0.293746	0.414894	-1.14769
1410.68	1155.17	1538.75	679.206		4967.33	-277.714	2052.35	-3389.87							1.26729	1.03775	1.38233	0.610165		1.03744	-0.0580013	0.428638	-0.707984
861.73	928.317	1194.7	325.206		1472.38	2089.09	1705.68	-7838.82							0.774135	0.833954	1.07326	0.292149		0.307511	0.436313	0.356236	-1.63716
860.921	633.508	860.317	221.063		3063.81	572.016	545.921	879.603							0.773408	0.569112	0.772866	0.198592		0.639885	0.119467	0.114017	0.183707
696.397	663.841	1904.41	302.921		657	781.587	1946.92	-5748.64							0.625608	0.596362	1.71083	0.272129		0.137216	0.163236	0.406619	-1.20062
181.73	681.46	1663.37	329.254		30.667	654.063	1619.59	-3713.92							0.163257	0.61219	1.49428	0.295785		0.00640488	0.136603	0.338255	-0.775662
1106.92	315.317	1605.6	419.778		5364.1	1860.06	1629.3	-6336.82							0.994403	0.283265	1.44239	0.377108		1.12031	0.388479	0.340284	-1.32346
945.968	964.079	1619.41	158.492		5130.57	1148.54	1646.83	-5579.73							0.84981	0.86608	1.4548	0.142381		1.07153	0.239876	0.343944	-1.16534
814.063	941.032	1838.17	604.492		3601.71	794.111	1879.25	-3193.54							0.731314	0.845376	1.65132	0.543045		0.752227	0.165852	0.392487	-0.666979
1565.11	538.317	1065.51	233.302		7663.71	351.778	52.587	-12261.4							1.40602	0.483597	0.957199	0.209587		1.60059	0.0734697	0.0109829	-2.56082
753.921	715.746	1386.32	157.54		4245.24	976.825	1181.02	-6982.97							0.677285	0.64299	1.2454	0.141526		0.886629	0.204012	0.246658	-1.45841
1287.63	527.651	2064.46	979.444		9392.09	1866.83	1208.59	-11617.3							1.15675	0.474015	1.85461	0.879884		1.96156	0.389891	0.252417	-2.42629
434.397	597.984	955.698	555.921		3213.67	1216.11	288.063	-1051.68							0.390241	0.537199	0.858551	0.499412		0.671183	0.253988	0.0601627	-0.219647
1767.97	1372.79	1023.3	280.063		9995.38	761.254	3309.86	-12537.9							1.58825	1.23325	0.919283	0.251595		2.08756	0.15899	0.691272	-2.61857
710.492	1718.22	1029.83	512.206		3172.57	-324.508	2647.57	-4852.68							0.638271	1.54356	0.925143	0.46014		0.6626	-0.0677743	0.552952	-1.0135
134.778	450.079	552.54	736.111		1292.48	261.968	1051.43	-2645.87							0.121078	0.404328	0.496374	0.661285		0.269937	0.0547127	0.219594	-0.552597
931.111	1264.65	554.111	368.873		6299.86	-618.175	3178.43	-4368.35							0.836464	1.1361	0.497786	0.331377		1.31574	-0.129107	0.663823	-0.912341
742.206	834.841	653.492	170.921		1139	1685.4	1812.1	-3778.3							0.666761	0.749979	0.587065	0.153547		0.237883	0.352	0.378461	-0.789108
483.873	1252.65	1518.63	496.159		1643.95	714.159	2154.62	285.27							0.434687	1.12532	1.36427	0.445724		0.343344	0.149154	0.449998	0.0595794
1360.49	989.889	728.206	203.587		4382.9	75.016	2189.81	-9735.35							1.2222	0.889267	0.654184	0.182892		0.915381	0.0156673	0.457347	-2.03325
751.873	1049.6	654.302	408.206		3361.14	459.635	2004.33	-11626.5							0.675445	0.942911	0.587792	0.366712		0.701983	0.095996	0.41861	-2.42822
336.587	1283.98	735.587	467.73		1242.38	-754.27	1212.67	-3571.44							0.302373	1.15347	0.660815	0.420185		0.259474	-0.157531	0.253269	-0.745905
1376.35	484.032	1084.16	907.54		7719.43	2055.06	-343.19	-4518.25							1.23644	0.43483	0.973954	0.815289		1.61222	0.429205	-0.0716761	-0.943649
721.587	636.413	1038.92	554.016		5464.62	476.968	-403.81	-4201.02							0.648238	0.571722	0.933315	0.4977		1.1413	0.099616	-0.0843368	-0.877393
543.921	716.508	366.968	792.921		3236.43	2257.68	-1317.71	-1756.49							0.488631	0.643675	0.329666	0.712321		0.675937	0.471523	-0.275208	-0.366848
890.016	943.413	1393.11	546.444		3529.14	763.397	-544.143	-9090.78							0.799546	0.847515	1.2515	0.490898		0.737071	0.159437	-0.113646	-1.89863
630.635	952.508	1110.35	929.016		4132.76	-17.27	-1800.81	-3384.25							0.566531	0.855686	0.997482	0.834582		0.863138	-0.00360688	-0.376104	-0.70681
150.73	883.556	658.397	904.444		1298.86	243.73	-1092.05	-1284.44							0.135408	0.793743	0.591471	0.812507		0.27127	0.0509036	-0.228077	-0.268259
112.254	2116.56	429.444	716.492		1135.1	-446.841	575	-3118.25							0.100843	1.90141	0.385791	0.643661		0.237068	-0.0933239	0.12009	-0.651255
356.206	1311.84	598.921	647.111		2179.86	-2469.65	-645.762	-3793.44							0.319998	1.17849	0.538041	0.581332		0.455269	-0.515793	-0.134869	-0.792271
323.968	779.508	1002.25	336.873		2590.91	-2324.03	1254.43	-5637.49							0.291037	0.700271	0.900375	0.30263		0.541117	-0.48538	0.261991	-1.1774
304.778	238.413	669.492	388.063		345	-1612.13	1184.57	-10089.4							0.273797	0.214178	0.601438	0.348616		0.0720541	-0.336697	0.247401	-2.1072
262.635	1227.65	1078.83	300.016		2366.76	1378.21	645.238	-10402.2							0.235938	1.10286	0.969163	0.269519		0.494304	0.287842	0.13476	-2.17253
971.063	914.841	1238.92	82.492		3680.24	-984.984	1205.67	-5488.3							0.872355	0.821847	1.11298	0.0741067		0.768627	-0.205716	0.251807	-1.14625
339.063	726.032	1025.06	415.492		1767.1	1711.54	1539.1	-3462.92							0.304597	0.652231	0.920865	0.373257		0.369062	0.35746	0.321444	-0.72324
538.429	1776.94	649.73	222.778		-179.714	-137.746	1411.62	-4701.4							0.483698	1.59631	0.583685	0.200133		-0.0375337	-0.0287686	0.29482	-0.981899
1496.33	2339.79	673.54	-154.175		14395.6	-754.27	-566.762	-11360.3							1.34423	2.10195	0.605075	-0.138503		3.00656	-0.157531	-0.11837	-2.37262
533.143	843.222	616.302	32.016		1992.33	864.159	-170.286	-4796.11							0.478949	0.757509	0.553655	0.0287616		0.416104	0.180482	-0.0355647	-1.00168
961.619	523.508	821.492	362.444		12396.4	547.683	-155.429	-1914.35							0.86387	0.470293	0.737987	0.325602		2.58903	0.114385	-0.0324617	-0.399817
352.905	465.46	816.635	893.762		3825.71	866.825	1397	949.508							0.317032	0.418146	0.733624	0.802911		0.79901	0.181039	0.291767	0.198307
1253.38	504.317	939.444	1762.62		9152	955.206	867.429	760.698							1.12597	0.453053	0.84395	1.58345		1.91142	0.199497	0.181165	0.158874
1117.57	1186.84	790.873	1794.29		7097.9	788.587	-175.333	-1673.11							1.00397	1.0662	0.710481	1.6119		1.48242	0.164698	-0.0366188	-0.349434
1273.14	616.079	1292.83	458.381		9145.48	508.587	115.905	-2975.68							1.14373	0.553455	1.16141	0.411787		1.91006	0.10622	0.0242071	-0.621479
1105.05	492.889	1146.25	1469		10567.9	225.286	180.095	-2119.87							0.99272	0.442787	1.02974	1.31968		2.20712	0.0470516	0.0376133	-0.442741
908.095	828.079	872.825	487.571		7846.9	-1187.1	861.429	-2565.35							0.815787	0.743905	0.784102	0.438009		1.63885	-0.247928	0.179912	-0.53578
2077.52	260.556	746.397	335.429		20248	-769.095	565.238	-2583.35							1.86634	0.23407	0.670526	0.301333		4.22885	-0.160627	0.118051	-0.539539
1015.71	751.984	725.397	276.524		11443	246.905	108.19	-1965.35							0.912467	0.675545	0.65166	0.248415		2.38989	0.0515667	0.0225958	-0.410468
597.81	1266.94	1762.06	1343.81		10037.5	-2088.09	879.476	208.984							0.537043	1.13815	1.58295	1.20721		2.09636	-0.436104	0.183681	0.0436469
1323.33	816.46	1299.11	1354.14		3956.09	-2047.33	201.095	1597.32							1.18882	0.733467	1.16706	1.21649		0.826241	-0.427591	0.0419992	0.333604
3908.95	1604.79	1246.78	694.095		18191.6	-684.286	570.381	2739.94							3.51161	1.44167	1.12004	0.62354		3.79936	-0.142915	0.119126	0.572243
1400.81	1280.08	613.635	526.095		9440.43	-193.524	-29.571	606.365							1.25842	1.14996	0.551259	0.472617		1.97166	-0.040418	-0.00617598	0.126641
1938.71	593.365	621.302	876.524		15154.9	-143.81	-1367.86	2166.18							1.74164	0.533049	0.558147	0.787425		3.16513	-0.0300351	-0.28568	0.452411
2159.95	1333.89	923.587	553.81		12597.5	-1103.67	255.238	881.556							1.94039	1.1983	0.829704	0.497515		2.63102	-0.230504	0.0533071	0.184115
1264.05	842.746	828.54	832.454		6929.95	-406.143	495.952	992.103							1.13556	0.757081	0.744319	0.747835		1.44734	-0.084824	0.103581	0.207203
1502.86	639.079	970.206	1170.57		10044.4	-557.905	200.429	119.026							1.35009	0.574117	0.871585	1.05158		2.0978	-0.11652	0.0418601	0.0248589
3265.24	753.27	902.397	933.048		20602.9	-1431.29	596.095	420.27							2.93333	0.6767	0.810668	0.838204		4.30297	-0.298928	0.124496	0.0877745
726.286	1080.56	1115.44	816.762		7324.81	-491.524	-480.286	1522.41							0.652459	0.970718	1.00206	0.733738		1.52981	-0.102656	-0.100309	0.31796
1542.67	1236.89	759.492	1242.05		9132.57	-875.905	-980.238	-586.349							1.38585	1.11116	0.68229	1.11579		1.90736	-0.182935	-0.204725	-0.122461
1287.24	1069.89	1679.49	697.952		6269.67	-189.476	-1088.43	670.079							1.15639	0.961135	1.50877	0.627005		1.30944	-0.0395726	-0.227321	0.139948
1046.76	1244.41	880.111	1778.29		11522.3	-432.714	-233	-1268.97							0.940359	1.11792	0.790648	1.59752		2.40646	-0.0903734	-0.0486627	-0.265027
1164.57	1110.79	772.349	2714.24		6928.14	-519	606.952	-1832.73							1.04619	0.997882	0.69384	2.43834		1.44696	-0.108394	0.126763	-0.38277
1981.57	584.841	869.492	1165.86		13533	-842.333	-101.048	-1089.83							1.78014	0.525392	0.781108	1.04735		2.82641	-0.175923	-0.0211041	-0.227613
1173.95	577.222	970.905	1576		6308.76	-710.571	252.524	346.317							1.05462	0.518547	0.872213	1.4158		1.3176	-0.148405	0.0527403	0.0723292
1397.14	363.27	589.429	2165.33		8680.19	-174.143	-628.095	-745.492							1.25512	0.326344	0.529514	1.94523		1.81288	-0.0363702	-0.131179	-0.155698
801	751.794	614.857	2023.14		10141	1217.9	-591.333	107.032							0.719578	0.675374	0.552357	1.81749		2.11797	0.254363	-0.123501	0.0223539
1390.52	676.079	874.619	1948.24		11147.2	-493.714	-1006.38	114.794							1.24918	0.607356	0.785714	1.7502		2.32813	-0.103113	-0.210185	0.023975
848.095	644.46	764.952	1724.48		10720.1	-372.429	-245.905	-390.683							0.761886	0.578951	0.687195	1.54918		2.23893	-0.0777828	-0.0513579	-0.0815952
1359.62	643.556	1050.62	2071.38		15030.5	-1475.57	-1454.43	-1041.54							1.22141	0.578139	0.943824	1.86083		3.13916	-0.308177	-0.303761	-0.217528
1393.29	1232.46	1530.95	1577.62		12625.3	1049.86	-147.381	-802.492							1.25166	1.10718	1.37533	1.41725		2.63683	0.219265	-0.0307809	-0.167603
1825.1	682.222	1753.19	1591.48		14528.1	-521.762	-964.667	287.651							1.63957	0.612874	1.57498	1.4297		3.03423	-0.108971	-0.201473	0.0600767
1482.62	398.889	1135.19	1668.1		14248.6	920.857	-2460.71	1381.17							1.33191	0.358342	1.0198	1.49853		2.97585	0.192323	-0.513926	0.288462
1447.48	702.794	1456.76	1372.86		14097.5	-616.095	-1500.57	1870.7							1.30034	0.631355	1.30868	1.23331		2.94429	-0.128673	-0.313398	0.3907
893.476	682.317	970.667	1601.81		8709.09	-1195.81	-2190.24	106.365							0.802654	0.61296	0.871999	1.43899		1.81892	-0.249748	-0.457437	0.0222146
1821.43	564.27	1297.67	3148.33		13120.9	-386.381	-1254.19	-835.778							1.63628	0.506912	1.16576	2.82831		2.74033	-0.0806967	-0.261941	-0.174554
1467.05	635.746	-36.476	2835.95		8817.62	354.857	-771.286	-1138.92							1.31792	0.571122	-0.0327682	2.54768		1.84158	0.0741128	-0.161085	-0.237867
1217.33	609.413	626.095	1296.05		9601.19	-98.143	1068.95	782.365							1.09359	0.547466	0.562452	1.1643		2.00523	-0.0204974	0.223253	0.163399
1347.19	638.27	375.381	1273.43		8366.57	737.476	380.048	705.508							1.21025	0.57339	0.337224	1.14399		1.74738	0.154024	0.079374	0.147347
1458.57	1158.08	301.286	314.19		8496.29	-1409.24	590.81	1041.08							1.31031	1.04036	0.27066	0.282253		1.77447	-0.294323	0.123392	0.217432
742.952	485.175	1573.05	1453.87		4722.19	792.333	-639.81	1124.81							0.667431	0.435857	1.41315	1.30609		0.986242	0.165481	-0.133626	0.234919
656.762	493.381	938.905	1176.92		2215.09	2609.97	476.381	-2137.62							0.590002	0.443229	0.843465	1.05729		0.462628	0.545099	0.0994934	-0.446447
839.333	459.952	646.381	1446.25		4822.38	-289.984	-670.476	43.524							0.754015	0.413198	0.580676	1.29924		1.00717	-0.0605639	-0.140031	0.0090901
262.238	327.952	278.524	2455.16		2882.95	1606.44	-690.905	276.619							0.235582	0.294616	0.250212	2.20559		0.602112	0.33551	-0.144297	0.0577726
1061.19	491.19	1275.05	1730.68		10540.2	1445.54	-810.952	-1017.67							0.95332	0.441261	1.14544	1.55476		2.20136	0.301905	-0.169369	-0.212542
933.762	947.667	576.714	543.921		8459.62	2526.54	216.19	-2051.76							0.838845	0.851337	0.518091	0.488631		1.76681	0.527674	0.0451518	-0.428516
1460.05	1240.52	642.381	1421.83		11498.6	2407.97	-79.667	-1034.52							1.31163	1.11442	0.577083	1.2773		2.40152	0.50291	-0.0166387	-0.216063
958.619	1460.9	862.143	2274.4		10957.5	5084.87	177.333	272.143							0.861175	1.3124	0.774506	2.0432		2.28851	1.06199	0.0370365	0.0568378
1949.81	1201.86	633.429	1751.11		16354.9	4556.87	108.905	-271.381							1.75161	1.07969	0.569041	1.57311		3.41576	0.951715	0.0227451	-0.0566786
908.206	693.238	1532.81	1211.3		3451.98	1802.92	684.762	-1335.38							0.815887	0.62277	1.377	1.08817		0.720956	0.376545	0.143014	-0.278898
858.778	335.762	723.048	1297.35		7822.84	1243.68	-783.857	631.286							0.771483	0.301632	0.64955	1.16547		1.63382	0.259746	-0.163711	0.131846
1669.78	953.857	1104.38	1972.54		6843.6	3133.92	-1069.14	1199.38							1.50005	0.856897	0.992121	1.77203		1.4293	0.654528	-0.223293	0.250494
1373.73	442.667	1361.9	2435.02		7509.79	3283.54	166.714	861.19							1.23409	0.39767	1.22347	2.1875		1.56844	0.685776	0.0348187	0.179862
1016.21	257.381	956.619	1645.02		8348.22	1619.92	-717.333	603.857							0.912909	0.231218	0.859379	1.4778		1.74355	0.338325	-0.149817	0.126117
1543.73	1374.33	1009.62	473.492		6813.46	4284.97	72.286	-6.714							1.38681	1.23463	0.906991	0.425362		1.42301	0.894927	0.0150971	-0.00140224
1408.4	1144.9	871.238	872.825		7849.98	4480.59	-535.619	-273.095							1.26523	1.02853	0.782677	0.784102		1.63949	0.935782	-0.111865	-0.0570366
1752.73	2007.67	640.286	1020.59		6450.46	7509.11	503.619	-789.009							1.57457	1.80359	0.575201	0.916844		1.3472	1.5683	0.105182	-0.164787
1838.97	835.857	990.667	991.206		8873.7	1471.16	-223.714	911.476							1.65204	0.750892	0.889966	0.89045		1.85329	0.307255	-0.0467232	0.190364
1373.59	349.429	339.048	1693.06		6629.27	1070.59	1522.86	2137.71							1.23396	0.31391	0.304584	1.52096		1.38454	0.223595	0.318053	0.446467
1252.06	342.429	1448.19	1398.87		6253.41	1770.54	553.619	-44.333							1.12479	0.307621	1.30098	1.25668		1.30604	0.369782	0.115625	-0.00925906
909.159	431.429	394.524	910.254		3017.6	1546.73	-1151.29	-473.571							0.816743	0.387574	0.354421	0.817727		0.630234	0.323039	-0.240449	-0.0989065
1217.3	189.667	2104.14	872.635		6758.22	-4.603	-636.524	682.286							1.09356	0.170387	1.89026	0.783932		1.41147	-0.000961348	-0.13294	0.142497
1788.44	1235.48	362.19	1188.78		7961.7	1628.21	-2105.43	-61.857							1.60665	1.10989	0.325373	1.06794		1.66282	0.340055	-0.439724	-0.012919
1952.63	567.952	365.857	1115.73		8292.03	856.587	-1801.81	1023.76							1.75415	0.51022	0.328668	1.00232		1.73181	0.1789	-0.376313	0.213815
1914.87	856.476	802.571	1294.06		8540.6	2458.3	-1083.76	2195.33							1.72023	0.769415	0.72099	1.16252		1.78373	0.513423	-0.226347	0.458501
2229.44	950.381	1003.76	1506.83		7574.13	2420.73	376.571	625.81							2.00282	0.853775	0.90173	1.35366		1.58188	0.505576	0.0786478	0.130702
3474.4	1363.62	1745.57	1620.21		12263.5	3563.06	-711.095	1319.33							3.12122	1.22501	1.56813	1.45551		2.56127	0.744155	-0.148514	0.275546
2036.87	606.095	1946.81	1119.02		5549.22	1142.68	885.905	-328.714							1.82982	0.544485	1.74892	1.00527		1.15897	0.238652	0.185024	-0.0686528
1211.87	1232.86	611.333	610.778		5647.22	4423.49	177.857	431.333							1.08869	1.10754	0.549191	0.548692		1.17944	0.923858	0.0371459	0.090085
2414.54	269.476	745.476	854.587		10972.2	908.778	58.857	919.81							2.1691	0.242084	0.669698	0.767718		2.29158	0.189801	0.0122924	0.192105
1611.49	1194.71	1895.71	697.302		5349.75	2210.06	585.714	-112.667							1.44768	1.07327	1.70301	0.626421		1.11731	0.461577	0.122328	-0.0235308
1275.73	227.619	1175.19	1115.73		7530.36	-627.794	1100.38	-1967.43							1.14605	0.204482	1.05573	1.00232		1.57274	-0.131116	0.229817	-0.410903
1867.06	651.762	449.429	155.254		9292.84	1635.16	610.333	-1517.67							1.67728	0.58551	0.403745	0.139472		1.94083	0.341507	0.12747	-0.316969
1494.63	498.048	1214.43	1877.11		9961.94	1621.21	2493.81	-1173.43							1.34271	0.447421	1.09098	1.6863		2.08058	0.338593	0.520839	-0.245074
1401.02	1007.24	1223.05	571.873		8321.56	1837.21	265.571	34.286							1.2586	0.904852	1.09873	0.513742		1.73798	0.383705	0.0554652	0.00716072
1641.73	552.905	719.81	663.73		5955.56	557.016	384.19	-571.381							1.47485	0.496702	0.646641	0.596262		1.24383	0.116334	0.0802391	-0.119334
1292.73	941.524	1332.81	612.968		4542.22	1603.02	342.714	2413.91							1.16132	0.845818	1.19733	0.55066		0.948655	0.334794	0.0715767	0.50415
2980.64	569.286	347.952	1557.25		9046.51	2237.64	513.524	629.81							2.67765	0.511418	0.312583	1.39896		1.88939	0.467336	0.107251	0.131537
999.921	638.619	535	1315.35		2717.7	2266.02	-92.714	-397.19							0.898279	0.573703	0.480617	1.18164		0.567598	0.473263	-0.0193636	-0.0829542
1299.63	890	1017.86	1177.59		4774.32	1486.16	880.81	-631.952							1.16753	0.799532	0.914392	1.05789		0.997128	0.310388	0.183959	-0.131985
1229.35	632.333	1222.86	1335.97		6175.22	1539.54	38.238	-1147.95							1.10439	0.568056	1.09855	1.20017		1.28971	0.321537	0.00798611	-0.239753
1559.02	675.381	609.19	2609.25		8891.98	3660.59	911.143	-770.619							1.40054	0.606729	0.547266	2.34402		1.85711	0.764523	0.190295	-0.160946
1561.63	610.381	1701.38	626.825		5083.7	2460.97	1998.67	30.857							1.40289	0.548336	1.52844	0.563108		1.06174	0.51398	0.417427	0.00644456
2237.35	479.095	1499.86	924.111		7064.84	787.778	2321.09	-1703.29							2.00992	0.430395	1.3474	0.830175		1.47551	0.164529	0.484767	-0.355736
2591.54	959.286	1538.67	1245.49		6914.51	4069.11	1763.48	-531.381							2.32811	0.861775	1.38226	1.11889		1.44411	0.849844	0.368307	-0.11098
1041.87	461.968	2051.95	1606.54		5597.41	805.127	1813.29	327.714							0.935967	0.415009	1.84337	1.44324		1.16903	0.168153	0.378709	0.0684439
1184.16	828.968	1299.95	1981.97		6293.79	682.317	2043.62	288.683							1.06379	0.744703	1.16781	1.7805		1.31448	0.142504	0.426815	0.0602922
981.206	421.54	884.333	1007.73		3326.36	-110.111	1785.67	175.873							0.881466	0.37869	0.794441	0.905294		0.69472	-0.022997	0.372941	0.0367315
1466.44	970.968	1940.67	1089.92		3718.46	1145.7	1212.33	294.111							1.31738	0.872269	1.7434	0.979131		0.77661	0.239282	0.253199	0.0614258
2273.3	404.111	1458.76	2625.87		6229.94	932.508	1982.81	243.921							2.04222	0.363033	1.31048	2.35895		1.30114	0.194757	0.414115	0.0509435
1342.83	169.635	923.238	1642.44		5922.51	291.032	555.857	-588.698							1.20633	0.152392	0.829391	1.47549		1.23693	0.0607828	0.116092	-0.122951
2666.59	230.016	1031.29	1450.73		6563.79	-31.635	1347.52	-811.937							2.39553	0.206635	0.926456	1.30326		1.37087	-0.00660705	0.281434	-0.169575
2743.02	273.921	1515.48	3493.59		9683.94	-303.444	1384.52	-1571.6							2.46419	0.246077	1.36143	3.13846		2.02252	-0.0633751	0.289161	-0.328233
1435.92	928.111	1107.24	1513.02		5706.98	1081.03	695.952	-144.937							1.28996	0.833769	0.994687	1.35922		1.19192	0.225776	0.145351	-0.0302705
2062.4	801.397	1145.57	1424.3		7183.84	1107.08	803.143	881.016							1.85275	0.719935	1.02912	1.27952		1.50036	0.231216	0.167738	0.184002
1199.97	345.016	1459.57	1554.97		5616.84	214.079	741.095	542.397							1.07799	0.309945	1.31121	1.39691		1.17309	0.044711	0.15478	0.113281
1117.06	1064.4	1491.57	916.397		4679.79	1371.56	1851.62	-949.651							1.00351	0.956201	1.33995	0.823245		0.977387	0.286453	0.386715	-0.198337
547.111	419.968	1081.92	2214.25		5379.03	-506.444	1520.84	-2865.84							0.491497	0.377278	0.971944	1.98918		1.12342	-0.105772	0.317632	-0.598538
	711.54	1143.78	999.063			603.365	3415.27	-587.794								0.639212	1.02751	0.897508			0.126014	0.713288	-0.122762
	221.159	1109.25	3249.97			-731.111	-1264.54	-1340.08								0.198678	0.996498	2.91961			-0.152694	-0.264102	-0.279879
	552.778	754.302	1075.11			-335.492	145.365	-412.698								0.496588	0.677627	0.965826			-0.0700684	0.0303599	-0.086193
	402.635	1054.21	1923.92			463.079	-553.206	-977.841								0.361707	0.947046	1.72835			0.0967152	-0.115539	-0.204225
	533.968	2149.25	1217.35			237.937	283.937	-207.746								0.47969	1.93078	1.09361			0.0496938	0.059301	-0.0433883
	1103.4	875.206	1341.44			2009.41	681.698	-1323.7								0.991237	0.786241	1.20509			0.419671	0.142374	-0.276458
	620.206	1287.06	1926.16			678.984	174.127	-2049.27								0.557162	1.15623	1.73037			0.141808	0.0363669	-0.427995
	1682.3	1775.16	2250.11			4554.6	1849.89	-2683.22								1.5113	1.59471	2.02139			0.951241	0.386354	-0.560398
	1187.92	427.118	1834.35			2123.27	-191.637	-2067.7								1.06717	0.383701	1.64789			0.44345	-0.0400239	-0.431844
	2382.4	1042.4	757.397			3848.84	1744.56	-453.46								2.14023	0.936437	0.680408			0.80384	0.364355	-0.0947063
	1049.92	2086.02	2827.11			1861.89	-477.302	-1473.08								0.943197	1.87397	2.53974			0.38886	-0.0996858	-0.307656
	1005.63	212.444	738.444			2512.94	-474.683	-1424.98								0.903412	0.190849	0.663381			0.524833	-0.0991388	-0.297612
	784.206	711.397	1212.54			1895.22	29.556	571.016								0.704492	0.639084	1.08929			0.395822	0.00617285	0.119258
	878.206	980.635	2061.21			1030.37	-249.968	849.635								0.788936	0.880954	1.85168			0.215194	-0.0522065	0.177448
	416.683	1636.35	1257.25			608.032	1041.89	-999.984								0.374327	1.47001	1.12945			0.126989	0.217601	-0.208849
	1326.11	1661.68	1337.02			1960.32	713.365	1117.21								1.19131	1.49277	1.20111			0.409417	0.148988	0.233331
	1685.11	752.444	1206.87			2673.94	2703.03	231.873								1.51382	0.675958	1.08419			0.558459	0.564535	0.0484273
	815.587	873.159	2173.73			1183.41	3194.03	1557.73								0.732683	0.784402	1.95277			0.247159	0.667082	0.325336
	634.159	1406.63	1180.63			1398.65	2516.79	-102.365								0.569697	1.26365	1.06062			0.292112	0.525639	-0.0213792
	334.302	1245.83	1240.49			1240.56	1188.79	1627.73								0.30032	1.11919	1.1144			0.259093	0.248283	0.339956
	517.302	54.302	1307.54			1458.94	-2515.16	-524.937								0.464718	0.0487822	1.17463			0.304703	-0.525297	-0.109634
	917.73	567.302	1961.21			1891.75	1993.84	-152.079								0.824443	0.509636	1.76185			0.395096	0.416419	-0.0317621
	614.587	2043.21	1328.73			1824.7	500.937	-1090.94								0.552114	1.83551	1.19366			0.381093	0.104622	-0.227845
	573.159	487.73	1386.54			1267.37	931.746	-10.032								0.514897	0.438152	1.2456			0.264692	0.194598	-0.00209521
	551.206	1283.63	2035.02			1149.75	137.317	-988.365								0.495176	1.15315	1.82816			0.240127	0.028679	-0.206423
	773.254	2535.82	1598.54			2567.75	-176.206	-774.127								0.694653	2.27806	1.43605			0.53628	-0.0368011	-0.161678
	452.492	1797.68	1324.16			1381.79	1333.51	-1743.13								0.406496	1.61495	1.18956			0.288591	0.278507	-0.364057
	679.587	601.302	1718.02			2166.13	1901.98	841.873								0.610507	0.54018	1.54338			0.452401	0.397234	0.175827
	1025.59	827.54	2188.3			2288.18	1104.51	-540.984								0.921336	0.743421	1.96586			0.477891	0.230679	-0.112986
	994.302	623.73	2389.3			1698.41	-938.111	-657.794								0.893231	0.560328	2.14643			0.354718	-0.195927	-0.137382
	850.683	1156.59	1939.54			1595.46	114.27	94.397								0.764211	1.03902	1.74239			0.333216	0.0238656	0.0197151
	886.968	1436.63	1118.16			1582.56	-365.825	-1034.98								0.796808	1.2906	1.0045			0.330521	-0.0764035	-0.216159
	450.778	1419.35	2008.44			575.937	591.46	550.683								0.404956	1.27507	1.80429			0.120286	0.123528	0.115012
	439.492	896.206	1794.3			910.508	-719.254	513.111								0.394818	0.805107	1.61191			0.190162	-0.150218	0.107165
	247.921	991.54	3003.87			-317.397	791.651	-869.222								0.22272	0.89075	2.69853			-0.0662892	0.165338	-0.181539
	97.841	816.159	1613.54			286.206	2620.41	449.921								0.0878955	0.733196	1.44952			0.0597749	0.54728	0.0939672
	1686.65	776.968	2113.54			6390.49	3084.51	-1215.27								1.5152	0.697989	1.8987			1.33467	0.644207	-0.253812
	925.365	1038.92	1940.83			5213.78	2441.41	365.111								0.831302	0.933315	1.74354			1.08891	0.509895	0.0762544
	1021.65	75.54	2341.44			1783.44	-1725.21	-1620.51								0.9178	0.0678614	2.10344			0.372477	-0.360314	-0.338447
	1286.84	453.778	1972.35			1159.44	39.603	-435.413								1.15603	0.407651	1.77186			0.242153	0.00827119	-0.0909371
	1994.89	951.254	2456.35			3508.21	2674.18	487.063								1.79211	0.854559	2.20666			0.732698	0.558508	0.101724
	991.127	866.587	569.746			426.825	42.984	-1305.08								0.890379	0.778498	0.511831			0.0891435	0.00897732	-0.272569
	903.46	458.73	539.175			140.397	306.841	-1013.37								0.811623	0.4121	0.484368			0.0293223	0.0640845	-0.211644
	942.317	1248.49	1095.37			3807.82	-656.73	-1727.56								0.846531	1.12158	0.984021			0.795274	-0.13716	-0.360805
	1070.79		688.032			438.492		-1213.32								0.961948		0.618094			0.0915802		-0.253404
	2308.7		821.603			3035.92		-1358.84								2.07402		0.738087			0.63406		-0.283797
	1556.94		2223.51			1277.11		-772.079								1.39867		1.99749			0.266728		-0.161251
	855.603		1918.65			2132.16		-485.746								0.768631		1.72362			0.445307		-0.101449
	1003.17		1659.27			2437.64		-32.127								0.901202		1.49061			0.509106		-0.00670981
	880.27		1756.32			2013.97		1361.87								0.790791		1.57779			0.420622		0.284431
	782.413		1609.08			1847.21		-661.032								0.702881		1.44552			0.385794		-0.138058
	1687.98		590.46			3130.97		-362.222								1.5164		0.53044			0.653911		-0.075651
	1431.75		2137.46			3196.06		2249.59								1.28621		1.92019			0.667506		0.469832
	1357.65		2539.41			2982.44		743.063								1.21965		2.28128			0.622891		0.155191
	1515.79		906.794			3862.25		-494.937								1.36171		0.814618			0.806642		-0.103369
	646.841		1519.7			2121.92		704.254								0.58109		1.36522			0.443169		0.147085
	1008.32		587.27			3940.49		565.016								0.905822		0.527574			0.822982		0.118005
	1137.6		1055.79			3485.73		-675.746								1.02197		0.948473			0.728004		-0.141131
	934.413		1593.17			2226.3		-344.556								0.83943		1.43123			0.464969		-0.0719614
	638.794		1294.51			1739.63		-351.127								0.573861		1.16292			0.363327		-0.0733338
	1213.13		1732.32			4016.82		193.492								1.08981		1.55623			0.838924		0.0404113
	1253.7		988.032			3619.82		255.254								1.12626		0.887599			0.75601		0.0533105
	798.46		954.032			2780.06		337.683								0.717297		0.857055			0.580623		0.070526
	729.127		582.317			3107.25		1230.35								0.655011		0.523125			0.648958		0.256962
	667.556		797.556			2856.4		783.54								0.599699		0.716484			0.596566		0.163644
	1030.51		1335.41			4858.21		1870.44								0.925757		1.19967			1.01465		0.390647
	1559.27		637.937			4945.4		1583.35								1.40077		0.573091			1.03286		0.330687
	1092.98		1164.51			2805.87		-738.365								0.981882		1.04614			0.586014		-0.154209
	869.413		801.508			1314.54		193.492								0.781037		0.720035			0.274545		0.0404113
	1862.98		1265.98			2868.78		951.349								1.67361		1.1373			0.599152		0.198692
	618.746		959.032			2760.44		-477.413								0.555851		0.861546			0.576526		-0.0997089
	513.508		1156.17			1391.49		679.968								0.46131		1.03865			0.290617		0.142013
	1346.65		1252.94			4275.59		1980.54								1.20976		1.12558			0.892967		0.413641
	1290.6		525.413			4739.97		-876.27								1.15941		0.472005			0.989955		-0.183011
	1277.84		1453.89			3155.35		298.73								1.14795		1.3061			0.659003		0.0623905
	471.079		860.175			107.73		390.635								0.423194		0.772738			0.0224997		0.0815851
	479.175		1180.27			449.349		-715.27								0.430467		1.0603			0.0938477		-0.149386
	843.27		1311.03			696.635		144.683								0.757552		1.17777			0.145494		0.0302174
	688.46		476.508			1971.3		-892.222								0.618478		0.428071			0.411712		-0.186343
	1006.27		654.556			4527.68		-1248.84								0.903983		0.58802			0.945618		-0.260824
	1144.54		1582.17			1385.22		-1035.13								1.0282		1.42135			0.289307		-0.216189
	1097.44		773.556			668.175		14.968								0.985889		0.694924			0.13955		0.00312611
	687.254		1314.37			656.317		1827.4								0.617395		1.18076			0.137074		0.381657
	945.111		1057.08			810.413		-185.794								0.849041		0.949627			0.169257		-0.0388036
	1136.21		951.46			-1023.49		-248.413								1.02071		0.854744			-0.213759		-0.0518817
	1101.54		876.889			-825.54		907.397								0.989569		0.787753			-0.172416		0.189512
	1177.92		1176.7			-547.349		357.397								1.05819		1.05709			-0.114315		0.0746433
	1477.02		1804.46			-1246.63		-1462.37								1.32688		1.62104			-0.260363		-0.305419
	317.73		854.746			-993.254		-466.746								0.285433		0.767861			-0.207444		-0.0974811
	1418.21		1126.37			864.746		-1832.46								1.27405		1.01187			0.180604		-0.382714
	3063.44		1734.13			-2185.35		-646.984								2.75205		1.55785			-0.456416		-0.135124
	2729.06		1324.84			-1934.54		-1167.46								2.45165		1.19017			-0.404034		-0.243827
	1019.06		1231.41			-1633.59		-1002.65								0.915475		1.10624			-0.341179		-0.209406
	756.206		1300.46			-1626.87		712.683								0.679338		1.16827			-0.339777		0.148846
	763.302		1431.37			702.794		-353.127								0.685712		1.28587			0.14678		-0.0737515
	664.968		307.333			-2766.97		809.238								0.597374		0.276093			-0.577888		0.169011
	847.54		424.714			1710.56		192.048								0.761388		0.381542			0.357254		0.0401097
	852.683		432.381			2176.22		-127.524								0.766008		0.388429			0.45451		-0.0266337
	981.825		566.286			-239.683		-435.524								0.882023		0.508723			-0.0500584		-0.0909603
	1064.06		634.143			547.222		-1211								0.955901		0.569682			0.114289		-0.25292
	917.444		157.619			637.937		-1827.62								0.824186		0.141597			0.133235		-0.381703
	944.683		250.571			666.079		-627.429								0.848656		0.2251			0.139112		-0.13104
	1027.63		937.762			93.698		732.619								0.923176		0.842439			0.0195691		0.153009
	742.302		1286.76			-458.921		-614.333								0.666847		1.15596			-0.0958468		-0.128305
	1330.97		1127.05			3277.03		-371.238								1.19568		1.01248			0.684417		-0.077534
	1383.87		581.857			-128.016		-185								1.2432		0.522711			-0.0267365		-0.0386377
	2354.78		1086.71			-155.921		-1049.52								2.11541		0.97625			-0.0325645		-0.219196
	643.349		1065.61			-417.683		-850.075								0.577953		0.957293			-0.0872342		-0.17754
	2033.11		263.238			1996.98		-2651.29								1.82645		0.23648			0.417075		-0.553728
	1656.35		730.571			895.413		356.762								1.48798		0.656308			0.187009		0.0745107
	1233.02		669.762			730.746		-627.286								1.10768		0.601681			0.152618		-0.13101
	828.397		633.81			1894.46		-800.81								0.74419		0.569383			0.395663		-0.167251
	996.016		1141.62			150.794		859.048								0.894771		1.02557			0.0314937		0.179414
	1073.44		1073.57			110.365		-508.857								0.964328		0.964443			0.02305		-0.106276
	1060.92		322.857			2095.27		-253.571								0.953078		0.290039			0.437603		-0.052959
	1369.3		284.286			1184.94		-1368.86								1.23011		0.255388			0.247477		-0.285889
	2231.54		275.571			236.651		-31.857								2.0047		0.247559			0.0494252		-0.00665342
	930.492		608.238			660.27		564.19								0.835908		0.546411			0.137899		0.117833
	1212.63		409.286			-270.159		1510.43								1.08937		0.367682			-0.0564234		0.315457
	1272.68		175.095			482.651		349.429								1.14331		0.157297			0.100803		0.0729792
	1711.68		209.524			389.365		1082.43								1.53769		0.188226			0.0813199		0.226068
	795.444		221.524			-1634.63		-272.667								0.714587		0.199006			-0.341398		-0.0569472
	1471.4		118.476			-754.492		-1879.43								1.32183		0.106433			-0.157578		-0.392524
	469.921		222.952			1442.22		-2047.57								0.422154		0.200289			0.301212		-0.427641
	437.302		399.857			1010.51		-1126.29								0.39285		0.359212			0.211047		-0.235228
	1535.4		114.952			1411.13		-855.857								1.37932		0.103267			0.294718		-0.178748
	648.254		559.619			867.698		-494.381								0.582359		0.502734			0.181221		-0.103253
	1302.16		472.143			-1944.59		-496.857								1.16979		0.42415			-0.406132		-0.10377
	285.016		617.095			-1835.27		-158.19								0.256044		0.554367			-0.383301		-0.0330384
	482.683		706.286			-1858.27		315.143								0.433618		0.634492			-0.388105		0.0658184
	1007.73		379.905			-719.698		1071.24								0.905294		0.341288			-0.150311		0.223731
	1332.06		148.762			-740.508		285.571								1.19666		0.13364			-0.154657		0.0596422
	759.921		511.714			-594.317		29.143								0.682675		0.459698			-0.124125		0.00608659
	802.683		384.952			272.587		295.333								0.72109		0.345822			0.0569305		0.0616811
	1301.73		1055.13			-266.841		-707.857								1.16941		0.947873			-0.0557304		-0.147838
	2193.97		977.46			1716.35		2168.71								1.97095		0.878101			0.358464		0.452942
	1566.3		1458.94			-236.984		174.095								1.40709		1.31064			-0.0494947		0.0363602
	1572.4		890.698			-1780.7		-869.048								1.41256		0.800159			-0.371903		-0.181503
	1926.83		1216.75			902.873		-864.857								1.73096		1.09306			0.188567		-0.180628
	2038.78		1445.51			3168.92		-137.429								1.83154		1.29857			0.661837		-0.0287024
	586.587		1704.27			1588.59		-1547.19								0.52696		1.53103			0.331781		-0.323135
	219.73		918.698			526.54		-1868.52								0.197394		0.825312			0.109969		-0.390246
	295.444		879.556			-263.603		-10.286								0.265412		0.790149			-0.0550542		-0.00214826
	1680.92		2067.94			2356.16		182								1.51006		1.85773			0.49209		0.0380112
	690.873		1144.37			-54.46		-1909								0.620646		1.02804			-0.0113741		-0.3987
	1187.68		1184.22			220.254		-2382.43								1.06696		1.06385			0.0460006		-0.497576
	1186.11		1177.41			-1948.13		-916.381								1.06554		1.05773			-0.406871		-0.191389
	1582.97		882.746			-1628.89		-985.571								1.42206		0.793015			-0.340198		-0.205839
	978.921		1112.94			204.73		-1283.38								0.879414		0.999807			0.0427584		-0.268037
	509.73		1462.51			-222.651		-959.857								0.457916		1.31384			-0.0465012		-0.200469
	1163.21		599.556			2666.73		-569.143								1.04497		0.538611			0.556953		-0.118867
	1023.11		1270.03			58.492		-822.333								0.919112		1.14093			0.0122162		-0.171746
	1349.63		649.889			86.73		-733.333								1.21244		0.583828			0.0181138		-0.153158
	1346.63		1461.17			376.063		-1389.05								1.20975		1.31265			0.0785417		-0.290106
	808.635		1209.08			68.016		-1263.19								0.726437		1.08618			0.0142053		-0.263821
	1747.06		1418.89			1147.59		-1373.9								1.56947		1.27466			0.239677		-0.286944
	825.778		1336.84			1757.49		-337.19								0.741838		1.20095			0.367057		-0.070423
	1358.92		487.175			695.016		-896.381								1.22079		0.437654			0.145156		-0.187211
	745.54		326.984			805.016		143.81								0.669756		0.293746			0.16813		0.0300351
	1456.59		1116.79			-989.079		-1579.71								1.30853		1.00327			-0.206572		-0.329927
	773.825		1217.17			-1063.98		-1245.57								0.695166		1.09345			-0.222216		-0.260141
	976.397		1579.98			-1110.65		-1322.86								0.877146		1.41938			-0.231962		-0.276282
	1274.49		369.175			16.587		2777.67								1.14494		0.331648			0.00346424		0.580123
	1605.11		1445.75			91.921		952.333								1.44195		1.29879			0.0191979		0.198897
	1231.68		1540.7			641.063		-261.429								1.10648		1.38409			0.133888		-0.0546001
	1181.3		2352.32			1670.02		-387.238								1.06122		2.1132			0.348787		-0.0808757
	1006.3		721.698			-72.413		382.762								0.904011		0.648337			-0.0151236		0.0799408
	1121.83		1211.46			287.683		737.095								1.00779		1.08832			0.0600833		0.153944
	771.111		1948.32			784.349		-342.048								0.692728		1.75027			0.163813		-0.0714376
	1481.06		1084.32			319.349		-1412.76								1.33051		0.974096			0.0666969		-0.295059
	505.254		790.794			-1108.17		-387.095								0.453895		0.71041			-0.231445		-0.0808458
	1245.11		1403.94			-792.508		-210.333								1.11855		1.26123			-0.165517		-0.0439286
	630.968		613.508			322.873		-596.286								0.56683		0.551145			0.0674329		-0.124536
	896.254		1387.94			2556.97		-520.524								0.80515		1.24685			0.534029		-0.108713
	62.444		1339.94			-2946.18		35.286								0.0560966		1.20373			-0.615316		0.00736957
	225.444		1652.37			-1026.56		-790								0.202528		1.4844			-0.214399		-0.164994
			1239.37					-200.571										1.11338					-0.0418898
			1432.79					-764.238										1.28715					-0.159613
			990.794					-1168.24										0.89008					-0.24399
			2281.27					-833.476										2.04938					-0.174074
			1714.13					-1347										1.53989					-0.281324
			1324.22					-388.381										1.18961					-0.0811144
			617.413					-1822.38										0.554653					-0.380609
			1133.22					567.476										1.01803					0.118519
			543.841					-185.524										0.48856					-0.0387472
			1021.08					-164.333										0.917286					-0.0343214
			1591.37					-589.952										1.4296					-0.123213
			1314.22					826.714										1.18063					0.172661
			1053.79					408.143										0.946676					0.0852417
			713.175					-959.048										0.640681					-0.2003
			883.46					487										0.793656					0.101711
			330.27					342.619										0.296698					0.0715569
			1850.79					1319.38										1.66266					0.275556
			1360.89					783.762										1.22255					0.163691
			657.698					918.857										0.590843					0.191906
			1406.17					-72.476										1.26324					-0.0151368
			472.46					-1215.14										0.424434					-0.253786
			615.27					-247.714										0.552728					-0.0517357
			990.079					1731.62										0.889438					0.361653
			2085.22					-491.048										1.87326					-0.102557
			2261.51					1159.33										2.03163					0.24213
			1092.08					1677.52										0.981069					0.350355
			1028.6					131.571										0.924046					0.0274789
			2071.46					-24.524										1.8609					-0.0051219
			948.222					461.095										0.851835					0.0963009
			1216.22					102.476										1.09259					0.0214024
			2469.41					996.333										2.2184					0.208087
			2892.08					696.476										2.5981					0.145461
			2380.51					534.952										2.13853					0.111726
			1384.75					841.952										1.24399					0.175844
			1000.84					88.905										0.899106					0.018568
			1408.56					1975.14										1.26538					0.412514
			966.413					1715										0.868177					0.358182
			1466.56					1114.19										1.31748					0.232701
			1312.22					2005.1										1.17883					0.418769
			1137.08					1021.24										1.02149					0.213288
			1904.13					-745.714										1.71057					-0.155744
			1346.84					727.619										1.20993					0.151965
			1173.03					1677.43										1.05379					0.350335
			1248.32					1779.24										1.12143					0.371598
			1238.56					1494.38										1.11266					0.312105
			2242.22					3184.62										2.0143					0.665116
			2461.56					2830.91										2.21134					0.591242
			825.746					2104.43										0.741809					0.439515
			852.365					1158										0.765722					0.241851
			1539.51					1611.38										1.38302					0.336541
			778.603					3340.91										0.699458					0.697757
			2394.7					3303.91										2.15128					0.690029
			1732.27					1627.76										1.55618					0.339962
			926.222					1982.67										0.832072					0.414085
			1185.46					2412.24										1.06496					0.503802
			975.794					1370.71										0.876605					0.286277

## Sheet: Replicate 2
CENP-F					53BP1						WT AVERAGE				CENP-F					53BP1
WT	E564P BULK	E564P clone1	E564P clone 2		WT	E564P BULK	E564P clone1	E564P clone 2			CENP-F	53BP1			WT	E564P BULK	E564P clone1	E564P clone 2		WT	E564P BULK	E564P clone1	E564P clone 2
1392.71	482.571	314.143	723.095		3834.79	544.921	1530.37	-602.889			596.55	2753.16			2.33461	0.808936	0.5266	1.21213		1.39287	0.197926	0.555858	-0.218981
554.238	161	658.143	641.81		2312.65	-819.651	2206.46	-247.651							0.929072	0.269885	1.10325	1.07587		0.84	-0.297713	0.801429	-0.0899517
720.619	386.81	471.429	486.476		1653.94	-624.079	2070.65	-699.603							1.20798	0.648412	0.790259	0.815482		0.600742	-0.226678	0.752101	-0.254109
629.762	474.857	380.381	385.571		1457.51	-742.365	1225.22	-448.46							1.05567	0.796005	0.637635	0.646335		0.529395	-0.269641	0.445024	-0.162889
893.238	400.19	837	259.476		2501.03	347.302	336.127	-148.937							1.49734	0.670841	1.40307	0.434961		0.908424	0.126147	0.122088	-0.0540968
1344.48	338.524	531.19	1180.14		3787.84	-966.413	786.079	299.73							2.25375	0.56747	0.890437	1.97828		1.37582	-0.35102	0.285519	0.108868
1162.19	169.381	350.905	458.905		2689.46	-1044.7	2304.22	-182.841							1.94819	0.283934	0.588224	0.769265		0.976864	-0.379455	0.836938	-0.0664114
926.714	616.286	466.619	514.286		2696.41	-1332.7	1456.22	-224.27							1.55346	1.03308	0.782196	0.862101		0.97939	-0.484062	0.528928	-0.0814592
1344.95	432.429	468.476	797.429		4433.75	-1298.79	1326.13	-226.127							2.25455	0.724883	0.785309	1.33673		1.61042	-0.471747	0.481675	-0.0821337
1002	311.857	275.667	527.619		4626.84	-287.079	816.937	1158.54							1.67966	0.522768	0.462102	0.884451		1.68056	-0.104273	0.296727	0.420804
780.762	412.714	277.857	505.524		1781.03	-949.984	1258.17	72.54							1.3088	0.691835	0.465773	0.847413		0.646905	-0.345053	0.456994	0.0263479
764.619	394.476	543.333	720.714		2084.89	78.73	1153.56	-143.984							1.28174	0.661262	0.910792	1.20814		0.757272	0.0285963	0.418994	-0.0522978
673.429	379.333	568.667	462.524		3396.79	928.873	-576.587	-884.317							1.12887	0.635878	0.95326	0.775332		1.23378	0.337385	-0.209428	-0.321201
376.333	388.048	284.381	361.81		1965.27	885.206	-867.587	-747.175							0.630849	0.650487	0.476709	0.606504		0.713824	0.321524	-0.315124	-0.271389
648.095	530.429	506.857	435.857		2859.75	1901.35	-728.206	-809.794							1.08641	0.889161	0.849647	0.73063		1.03872	0.690607	-0.264499	-0.294133
546.571	308.905	313.81	377.905		2653.13	-525.508	-115.159	-407.984							0.91622	0.517819	0.526041	0.633484		0.963667	-0.190875	-0.041828	-0.148188
332.333	487	648.238	388.857		2197.13	1223.35	-126.492	-461.365							0.557092	0.816361	1.08665	0.651843		0.798039	0.444344	-0.0459444	-0.167577
342.905	293.19	519.952	501.381		2023.37	685.54	-702.397	-103.698							0.574814	0.491476	0.871598	0.840468		0.734926	0.249001	-0.255124	-0.0376651
138.81	579	582.381	406.476		436.556	1297.11	-38.159	21.349							0.232688	0.970581	0.976249	0.681378		0.158566	0.471136	-0.0138601	0.00775437
251.476	417.81	870.857	509.952		-157.968	641.968	-745.921	195.444							0.421551	0.700377	1.45982	0.854835		-0.0573771	0.233175	-0.270933	0.0709891
219.19	427.667	439.762	273.762		286.032	-340.032	-573.968	-655.698							0.367429	0.716901	0.737176	0.458909		0.103892	-0.123506	-0.208476	-0.238162
360.095	585.81	903.81	441.048		1989.75	-179.46	541.746	-491.413							0.603629	0.981997	1.51506	0.739331		0.722714	-0.0651834	0.196773	-0.178491
425.667	361.857	525	460.238		2989.13	-687.746	-322.302	1.73							0.713548	0.606583	0.88006	0.7715		1.08571	-0.249803	-0.117066	0.00062837
498.952	289.143	391.429	396.19		3453.18	-1167.56	-41.254	-37.317							0.836396	0.484692	0.656155	0.664136		1.25426	-0.424079	-0.0149843	-0.0135543
681.524	598	591.143	736		2650.22	355.825	271.746	-319.698							1.14244	1.00243	0.990936	1.23376		0.962612	0.129243	0.0987034	-0.116121
234.952	456.333	820.619	358.19		1187.46	323.111	208.222	-253.746							0.393851	0.764954	1.37561	0.600436		0.431309	0.11736	0.0756303	-0.0921655
429.286	848.762	557	462.762		1223.32	20.016	-307.778	382.587							0.719615	1.42278	0.933702	0.775731		0.444333	0.0072702	-0.111791	0.138963
282.476	656.143	767.524	248.238		2532.36	-1080.75	643.413	186.683							0.473516	1.0999	1.2866	0.416123		0.919804	-0.392548	0.2337	0.0678069
645.571	555.81	727.143	375.333		2581.79	-636.175	837.127	347.587							1.08217	0.931707	1.21891	0.629173		0.937758	-0.231071	0.304061	0.12625
502.381	490.619	561.619	487.524		1914.17	-339.175	-6.111	-28.889							0.842144	0.822427	0.941445	0.817239		0.695266	-0.123195	-0.00221963	-0.010493
643.905	513.619	642.333	653.19		1206.84	-796.317	971.937	-56.032							1.07938	0.860982	1.07675	1.09495		0.438348	-0.289238	0.353026	-0.0203519
1176.14	388.143	796.571	303.524		5111.92	-201.984	222.222	739.968							1.97158	0.650646	1.3353	0.508799		1.85675	-0.0733645	0.0807154	0.268771
721.619	443.048	1007.95	592.381		2945.11	-186.127	77.365	84.587							1.20965	0.742684	1.68964	0.993012		1.06972	-0.0676049	0.0281005	0.0307236
822.667	328.952	172.81	575.429		4320.78	-145.984	-164.587	-191.651							1.37904	0.551424	0.289682	0.964595		1.56939	-0.0530242	-0.0597812	-0.0696114
1493.71	298.048	499.476	471.048		6361.64	122.825	782.333	31.73							2.50392	0.49962	0.837274	0.78962		2.31067	0.0446124	0.284159	0.011525
823.619	386.571	472.429	40.952		2143.4	1724.21	647.667	1060.35							1.38064	0.648011	0.791935	0.0686481		0.778524	0.626265	0.235245	0.385139
1027.48	282.381	420.286	84.81		4945.02	-1343.51	764.19	-874.603							1.72236	0.473357	0.704528	0.142167		1.79613	-0.487988	0.277569	-0.317673
666.095	459.714	578.381	344.429		3581.64	534.683	1032.9	49.302							1.11658	0.770621	0.969543	0.577368		1.30092	0.194207	0.375171	0.0179074
718.19	358.762	911.286	485.238		2547.73	1099.78	642.571	-86.508							1.20391	0.601395	1.52759	0.813407		0.925385	0.399461	0.233394	-0.0314214
1114.29	456.81	474.095	192.048		5637.25	1394.68	804.095	-904.175							1.86788	0.765753	0.794728	0.321931		2.04756	0.506576	0.292063	-0.328414
408.238	349.81	674.857	282.143		2364.54	278.127	717.524	-1094.46							0.684332	0.586388	1.13127	0.472958		0.858847	0.101021	0.260619	-0.397529
552.571	350.476	663.524	400.476		1357.35	-108.825	620.286	-624.794							0.926278	0.587505	1.11227	0.67132		0.493016	-0.0395274	0.2253	-0.226937
720.667	150.095	458.127	339.476		1829.97	-232.444	759	-102.365							1.20806	0.251605	0.767961	0.569066		0.66468	-0.0844282	0.275684	-0.037181
1301.19	596.762	409.746	164.095		3838.25	-912.206	-171.905	-167.603							2.18119	1.00036	0.68686	0.275073		1.39413	-0.331331	-0.0624392	-0.0608767
507.048	407.762	574.127	494.905		3900.87	-261.302	502.381	856.016							0.849967	0.683534	0.962412	0.829612		1.41687	-0.09491	0.182475	0.310922
602.81	372.952	693.175	731.524		1734.97	-185.921	537	-777.841							1.01049	0.625182	1.16197	1.22626		0.630174	-0.0675301	0.195049	-0.282527
364.19	536.762	727.746	892.619		1513.59	-1034.54	972.476	-761.889							0.610494	0.899777	1.21992	1.4963		0.549764	-0.375765	0.353222	-0.276733
658.286	414.429	654.46	754.048		3511.78	-774.683	1029.57	-704.603							1.10349	0.69471	1.09707	1.26401		1.27555	-0.28138	0.37396	-0.255926
441.381	449	832.889	713.524		2946.06	-239.492	439.571	-298.651							0.739889	0.752661	1.39618	1.19608		1.07007	-0.0869882	0.159661	-0.108476
751.143	421.667	728.127	766.333		3294.82	-328.492	335.667	-588.984							1.25915	0.706843	1.22056	1.28461		1.19674	-0.119315	0.121921	-0.21393
1080.62	383.857	576.222	708.762		3973.59	639.46	1621.38	-169.698							1.81145	0.643462	0.965924	1.1881		1.44328	0.232264	0.588917	-0.0616376
896.286	633.667	506.222	186.048		4834.44	364.508	690.381	-1745.89							1.50245	1.06222	0.848583	0.311873		1.75596	0.132396	0.25076	-0.634141
633.952	804.667	996.127	235.095		2740.3	-96.302	711.762	-399.079							1.0627	1.34887	1.66981	0.394091		0.995331	-0.0349788	0.258526	-0.144953
857.095	560.619	805.984	460.857		2405.16	-327.063	497.286	-811.603							1.43675	0.939769	1.35108	0.772537		0.873601	-0.118796	0.180624	-0.29479
949.238	963.19	379.556	379.048		2993.54	-81.683	1236.52	-453.127							1.59121	1.6146	0.636252	0.6354		1.08731	-0.0296689	0.44913	-0.164585
315.238	419.619	593.556	553.286		1058.78	-112.968	813.048	-198.794							0.528435	0.70341	0.994981	0.927476		0.384569	-0.0410322	0.295315	-0.0722059
528.381	475.19	396.032	813.524		1827.59	-47.016	703.905	-396.222							0.885728	0.796564	0.663871	1.36371		0.663815	-0.0170771	0.255672	-0.143916
337.714	707.524	859.651	906.905		-4.651	183.175	1145.81	-1034.51							0.566112	1.18603	1.44104	1.52025		-0.00168933	0.0665327	0.41618	-0.375753
931.524	680.19	610.317	671.476		3147.06	739.222	726.429	1433.16							1.56152	1.14021	1.02308	1.1256		1.14307	0.2685	0.263853	0.520551
908.048	372.429	833.508	826.143		4880.11	403.698	912	-387.937							1.52217	0.624305	1.39721	1.38487		1.77255	0.146631	0.331256	-0.140906
747.524	550.048	743.175	397.19		2805.44	220.984	1252.86	717.825							1.25308	0.922049	1.24579	0.665812		1.01899	0.0802657	0.455062	0.260728
409.952	285.238	581.508	302.571		2215.35	987.841	1606.24	-365.746							0.687205	0.478146	0.974785	0.507201		0.804658	0.358803	0.583417	-0.132846
348	707.524	458.079	367.429		2121.78	365.127	787.667	-320.603							0.583354	1.18603	0.76788	0.615923		0.770671	0.132621	0.286096	-0.116449
350.619	288.381	111.175	270.238		2258.44	361.127	603.857	-360.603							0.587745	0.483415	0.186363	0.453001		0.820311	0.131168	0.219333	-0.130978
1070	336.905	663.175	338.095		4926.16	387.603	734.095	723.302							1.79365	0.564756	1.11168	0.566751		1.78928	0.140785	0.266638	0.262717
881.095	472.143	331.413	605.952		4347.68	583.841	1094.29	-500.841							1.47698	0.791456	0.555549	1.01576		1.57916	0.212062	0.397466	-0.181915
918	527.619	917.222	555.143		3694.35	199.413	582.333	-344.127							1.53885	0.884451	1.53754	0.930589		1.34186	0.0724307	0.211515	-0.124994
565.19	379.048	466.794	186.667		4180.92	347.603	623	-588.841							0.947431	0.6354	0.782489	0.312911		1.51859	0.126256	0.226286	-0.213879
662.429	179.333	761.841	678.571		2955.25	-114.873	381.905	-600.841							1.11043	0.300617	1.27708	1.13749		1.07341	-0.0417241	0.138715	-0.218237
672.905	457.476	571.46	620.571		3365.4	-173.111	373.476	-717.984							1.12799	0.76687	0.957942	1.04027		1.22238	-0.0628773	0.135654	-0.260786
728.333	472.476	730.889	677.286		2892.73	114.127	622.143	173.873							1.22091	0.792014	1.22519	1.13534		1.0507	0.0414531	0.225974	0.0631541
658.286	457.381	470.889	513.762		3542.64	-103.635	361.429	134.254							1.10349	0.76671	0.789354	0.861222		1.28675	-0.0376422	0.131278	0.0487637
552.762	413.762	466.889	626.429		3554.68	3.984	1516.29	-144.317							0.926598	0.693592	0.782649	1.05009		1.29113	0.00144707	0.550745	-0.0524187
424.381	407.333	597.794	1038.43		1753.02	-100.635	1433.62	30.968							0.711392	0.682815	1.00209	1.74072		0.63673	-0.0365526	0.520718	0.0112482
303.571	408.19	342.222	951.667		1837.54	-441.302	1761.1	-376.222							0.508878	0.684251	0.573669	1.59528		0.66743	-0.160289	0.639664	-0.136651
310.381	391.619	446.794	679.762		895.492	153.651	477.238	-816.032							0.520293	0.656473	0.748963	1.13949		0.32526	0.055809	0.173342	-0.296399
413.667	415.238	572.794	701.286		3859.25	449.032	2010.48	374.302							0.693432	0.696066	0.960178	1.17557		1.40176	0.163097	0.730244	0.135954
275.095	306.143	720.651	1042.52		1201.78	250.032	-282.651	-471.317							0.461143	0.513189	1.20803	1.74759		0.436509	0.0908165	-0.102664	-0.171192
611.429	246.048	707.413	758.571		3644.92	227.603	505.73	-745.698							1.02494	0.412452	1.18584	1.2716		1.32391	0.0826698	0.183691	-0.270852
445.714	329.667	825.841	536		1941.83	550.46	156.587	-121.46							0.747153	0.552623	1.38436	0.8985		0.705309	0.199938	0.0568754	-0.0441166
276.635	341.333	674.365	742.286		3272.87	-261.016	-1017.22	-19.937							0.463725	0.572178	1.13044	1.2443		1.18877	-0.0948061	-0.369475	-0.00724151
909.016	238	521.222	758.19		3179.54	4.889	-789.127	940.921							1.52379	0.398961	0.873727	1.27096		1.15487	0.00177578	-0.286626	0.341761
406.206	541.524	710.127	484.714		2352.92	509.889	1933.97	-478.27							0.680925	0.90776	1.19039	0.812529		0.854627	0.185202	0.702455	-0.173717
909.921	366.286	884.46	567.619		3096.44	-192.302	418.968	-114.032							1.52531	0.614007	1.48263	0.951503		1.12469	-0.0698478	0.152177	-0.0414186
512.683	317.619	468.937	406.095		1780.54	-482.825	2043.54	791.73							0.859413	0.532427	0.786082	0.680739		0.646727	-0.175371	0.742254	0.287572
531.825	643.143	338.889	665.238		4933.64	81.746	3453.59	910.492							0.891501	1.0781	0.568082	1.11514		1.79199	0.0296917	1.25441	0.330708
507.063	579.175	333.27	578.905		4385.4	-179.873	1874.97	-1370.84							0.849993	0.970874	0.558662	0.970422		1.59286	-0.0653334	0.681025	-0.497916
773.587	507.603	456.841	465.19		3321.44	-139.873	2773.97	-676.032							1.29677	0.850898	0.765805	0.779801		1.20641	-0.0508046	1.00756	-0.245548
257.921	623.27	681.413	554.333		2382.97	206.508	-737.698	1215.4							0.432354	1.04479	1.14226	0.929232		0.86554	0.0750077	-0.267946	0.441456
460.397	599.984	291.651	605.095		4466.59	264.651	431.016	-84.841							0.771766	1.00576	0.488896	1.01432		1.62235	0.0961264	0.156553	-0.0308159
631.825	444.841	82.365	497.286		2539.3	339.841	1363.97	-486.46							1.05913	0.745689	0.138069	0.833603		0.922324	0.123437	0.49542	-0.176692
865.206	456.222	220.556	672.571		4245.78	295.365	562.349	522.349							1.45035	0.764768	0.369719	1.12743		1.54215	0.107282	0.204256	0.189727
804.254	827.937	363.317	372.095		2510.78	308.413	578.302	208.492							1.34818	1.38788	0.60903	0.623745		0.911963	0.112022	0.210051	0.0757284
512.397	689.698	1016.43	529.27		3647.16	147.222	3360.68	-98.413							0.858934	1.15614	1.70385	0.887218		1.32472	0.0534739	1.22067	-0.0357455
340.254	476.127	739.571	553.032		6537.92	1145.41	2150.16	527.492							0.57037	0.798134	1.23975	0.927051		2.3747	0.416036	0.78098	0.191595
478.111	745.317	1411.76	592.127		2843.68	465.175	572.921	417.73							0.80146	1.24938	2.36654	0.992586		1.03288	0.168961	0.208096	0.151728
524.778	1138.79	1538.33	499.603		3073.16	347.46	202.635	-122.222							0.879688	1.90897	2.57872	0.837487		1.11623	0.126204	0.073601	-0.0443934
674.921	296.794	1046.57	279.032		4548.44	883.794	1070.11	242.159							1.13137	0.497517	1.75437	0.467743		1.65208	0.321011	0.388685	0.0879569
181.778	301.413	840.143	366.46		3259.64	745.746	777.73	1178.49							0.304715	0.50526	1.40834	0.614299		1.18396	0.270869	0.282487	0.428051
259.54	563.937	1074.19	643.079		3636.25	587.984	1179.21	644.73							0.435068	0.945331	1.80067	1.078		1.32076	0.213567	0.428311	0.234178
355.159	428.127	1454.05	378.746		4906.59	620.651	1757.49	521.349							0.595355	0.717672	2.43743	0.634894		1.78217	0.225433	0.638355	0.189364
715.921	487.222	1001.86	368.079		3257.3	721.889	399.444	1428.35							1.2001	0.816733	1.67942	0.617013		1.18312	0.262204	0.145086	0.518804
743.159	367.794	845.048	275.556		3061.02	434.508	2192.78	573.968							1.24576	0.616535	1.41656	0.461916		1.11182	0.157822	0.79646	0.208476
-96.984	554.27	650.571	250.127		3342.49	477.413	3870.78	328.635							-0.162575	0.929126	1.09056	0.419289		1.21406	0.173406	1.40594	0.119367
316.73	645.508	573.714	234.698		3337.73	1560.79	1714.4	179.016							0.530936	1.08207	0.96172	0.393426		1.21233	0.566911	0.622702	0.0650221
245.635	328.841	936.667	335.079		2976.21	208.889	1564.35	83.159							0.411759	0.551238	1.57014	0.561695		1.08102	0.0758726	0.568202	0.030205
360.063	540.413	918.762	479.413		2210.4	1014.41	2276.11	372.683							0.603576	0.905897	1.54013	0.803643		0.802859	0.368455	0.826728	0.135366
488.397	650.079	799.238	549.556		4829.97	366.698	2052.16	570.921							0.818703	1.08973	1.33977	0.921224		1.75434	0.133192	0.745384	0.20737
901.159	750.46	603.762	290.937		1386.35	-323.54	1405.02	1339.59							1.51062	1.258	1.01209	0.487699		0.503549	-0.117516	0.510329	0.486564
500.683	1057.27	1111.38	376.175		2573.4	-108.968	-207.698	-35.032							0.839298	1.77231	1.86301	0.630584		0.934708	-0.0395793	-0.07544	-0.0127243
350.73	446.46	935.286	391.841		2780.87	324.841	81.349	285.54							0.587931	0.748403	1.56783	0.656845		1.01007	0.117989	0.0295475	0.103714
580.587	634.365	698.952	277.984		2384.44	482.889	-5.556	476.825							0.973241	1.06339	1.17166	0.465986		0.866076	0.175395	-0.00201805	0.173192
477.206	506.556	338.143	560.556		2488.44	289.175	293.254	355.302							0.799943	0.849143	0.566831	0.939663		0.903851	0.105034	0.106516	0.129053
462.968	589.413	825.143	382.651		2941.97	827.27	-82.381	430.063							0.776076	0.988036	1.38319	0.64144		1.06858	0.300481	-0.0299224	0.156207
438.492	470.794	631.857	496.746		3080.84	814.937	524.81	-460.317							0.735047	0.789195	1.05919	0.832698		1.11902	0.296001	0.190621	-0.167196
364.444	674.032	960.762	593.127		3340.65	531.175	352.619	155.111							0.61092	1.12988	1.61053	0.994262		1.21339	0.192933	0.128078	0.0563393
191.73	752.556	828.905	457.984		1979.37	753.794	-462.19	-145.794							0.321398	1.26151	1.3895	0.767721		0.718944	0.273793	-0.167876	-0.0529552
159.016	514.984	1080.81	402.032		2294.98	-98.397	525.333	305.444							0.266559	0.863271	1.81177	0.673929		0.833583	-0.0357397	0.190811	0.110943
339.73	569.651	956.095	282.317		2872.13	630.746	387.19	488.302							0.569491	0.954909	1.60271	0.47325		1.04321	0.229099	0.140635	0.177361
316.444	498.746	489.619	532.794		2193.03	523.556	-369.667	453.444							0.530457	0.836051	0.820751	0.893126		0.796552	0.190166	-0.13427	0.1647
-103.413	416.603	869.905	768.937		3110.08	1014.37	520.238	518.206							-0.173352	0.698354	1.45823	1.28897		1.12964	0.368437	0.188961	0.188223
132.873	389.889	984.381	533.937		1556.51	474.794	192.81	155.873							0.222736	0.653573	1.65012	0.895042		0.565354	0.172454	0.0700323	0.0566161
344.349	326.206	1005.57	191.746		1328.37	-130.175	408.429	-127.46							0.577234	0.546821	1.68564	0.321425		0.482488	-0.0472821	0.148349	-0.046296
180.635	165.397	1207.48	425.984		2255.89	-115.079	235.667	-254.175							0.302799	0.277256	2.0241	0.714079		0.819383	-0.0417989	0.0855988	-0.0923213
282.73	234.349	680.429	313.46		1086.46	-398.175	515.762	-345.032							0.473942	0.392841	1.14061	0.525455		0.394623	-0.144625	0.187335	-0.125322
294.063	454.587	801.19	364.937		1717.84	-32.175	1243.33	327.254							0.492939	0.762027	1.34304	0.611746		0.623953	-0.0116866	0.451603	0.118865
384.302	388.016	443.762	417.317		1581.6	-88.698	807.238	168.111							0.644208	0.650433	0.743881	0.699551		0.574469	-0.0322168	0.293205	0.0610612
497.587	851.302	592.619	340.175		2546.41	-420.127	2868.71	1187.44							0.834108	1.42704	0.993411	0.570237		0.924907	-0.152598	1.04197	0.431303
360.73	413.54	804.19	176.698		2002.79	-438.27	880.19	8.159							0.604694	0.693219	1.34807	0.2962		0.727454	-0.159188	0.319702	0.00296351
444.556	440.873	601.238	312.698		1052.22	-95.603	1436.05	-866.127							0.745212	0.739038	1.00786	0.524177		0.382188	-0.0347249	0.521601	-0.314594
588.032	383.349	906.667	191.365		2079.89	261.302	2201.48	-55.746							0.985721	0.64261	1.51985	0.320786		0.755456	0.09491	0.799619	-0.020248
982.317	445.635	1068.1	335.508		1525.08	-118.27	3074.05	265.079							1.64666	0.74702	1.79045	0.562414		0.553938	-0.042958	1.11655	0.0962819
399.508	357.587	864.429	250.317		1421.94	80.635	3791.91	1136.22							0.669698	0.599425	1.44905	0.419608		0.516475	0.0292882	1.37729	0.412698
498.889	300.111	1720.86	240.222		2105.56	-221.603	2148.57	528.413							0.83629	0.503078	2.88468	0.402685		0.764779	-0.0804905	0.780403	0.19193
763.984	432.206	1207.29	733.698		2027.75	81.206	2233.38	369.365							1.28067	0.724509	2.02378	1.2299		0.736517	0.0294956	0.811207	0.134161
1054.79	533.302	444.381	-6.556		1901.94	-235.508	3805.81	-132.063							1.76816	0.893977	0.744918	-0.0109899		0.690821	-0.0855411	1.38234	-0.0479679
670.603	333.825	574.381	189.063		1694.89	-106.889	3189	430.698							1.12414	0.559593	0.962838	0.316927		0.615617	-0.0388242	1.15831	0.156438
1081.84	190.397	550.714	295.873		1572.56	-73.651	1926.57	951.984							1.8135	0.319164	0.923165	0.495974		0.571183	-0.0267515	0.699768	0.345779
762.27	269.397	708.81	390.968		333.317	241.778	2827.95	25.937							1.2778	0.451592	1.18818	0.655382		0.121067	0.0878185	1.02717	0.00942082
450.984	319.016	1130.48	392.683		1671.22	-391.27	717.524	-168.016							0.755987	0.534768	1.89502	0.658257		0.60702	-0.142117	0.260619	-0.0610267
684.413	203.683	1382.43	325.349		1307.98	211.016	434.619	1556.56							1.14729	0.341435	2.31737	0.545384		0.475085	0.0766451	0.157862	0.565371
678.079	227.159	1383.05	299.492		1906.41	-922.984	2058.52	2133.18							1.13667	0.380788	2.31841	0.50204		0.692446	-0.335246	0.747696	0.774811
667.508	363.683	911.905	470.492		1701.27	-741.127	3022.57	1196.65							1.11895	0.609644	1.52863	0.788688		0.617934	-0.269192	1.09786	0.434647
981.746	261.873	1143	411.921		1981.17	-326.46	709.143	913.127							1.64571	0.438979	1.91602	0.690505		0.719601	-0.118577	0.257575	0.331666
724.603	128.063	851.048	466.54		751.413	-925.413	-656.381	706.889							1.21466	0.214673	1.42662	0.782064		0.272928	-0.336128	-0.23841	0.256756
503.032	194.635	570.571	24.159		872.556	-649.032	714.81	1684.08							0.843235	0.326268	0.956451	0.0404979		0.316929	-0.235741	0.259633	0.61169
965.365	400.349	451.286	264.825		1542.75	-186.175	1353	789.222							1.61825	0.671107	0.756493	0.443928		0.560355	-0.0676224	0.491436	0.286661
519.556	123.444	432.81	408.825		2102.56	-204.651	978	153.698							0.870935	0.20693	0.725522	0.685316		0.763689	-0.0743332	0.355229	0.0558261
836.413	314.921	381.095	362.683		1509.56	-181.365	32.762	406.365							1.40208	0.527904	0.638832	0.607968		0.5483	-0.0658753	0.0118998	0.1476
882.365	276.492	604.571	301.635		1423.13	-397.746	1574.33	505.651							1.47911	0.463485	1.01345	0.505632		0.516907	-0.144469	0.571828	0.183662
712.317	187.302	284.524	469.73		1716.79	658.111	479.667	185.365							1.19406	0.313975	0.476949	0.787411		0.623573	0.239039	0.174224	0.0673282
373.079	294.968	654.143	437.397		760.841	-338.746	848.143	85.556							0.625394	0.494457	1.09654	0.733211		0.276352	-0.123039	0.308062	0.0310756
501.317	41.968	688.952	483.54		916.889	-860.127	1202.76	1666.27							0.840361	0.0703512	1.15489	0.810561		0.333032	-0.312415	0.436867	0.605222
523.889	448.921	357.524	594.159		457.413	777.571	-70.81	480.889							0.878198	0.752529	0.599319	0.995992		0.166141	0.282429	-0.0257196	0.174668
822.984	248.921	831.333	179.397		554.317	202.667	149.619	823.365							1.37957	0.417268	1.39357	0.300724		0.201339	0.0736126	0.0543445	0.299062
1071.51	604.254	952.286	354.159		170.937	-611.238	198.286	370.365							1.79617	1.01291	1.59632	0.593679		0.0620876	-0.222014	0.0720213	0.134524
296.27	667.587	1000.14	289.206		1047.08	-274.857	-243.19	302.698							0.496639	1.11908	1.67655	0.484798		0.380319	-0.0998334	-0.0883313	0.109946
452.127	658.206	1364.86	551.254		2859.46	-286.571	-828.238	30.46							0.757903	1.10335	2.28792	0.92407		1.03861	-0.104088	-0.300832	0.0110637
444.46	663.444	842.857	469.683		1865.46	-1284.67	-552.81	-312.492							0.745051	1.11213	1.41289	0.787332		0.677571	-0.466616	-0.200791	-0.113503
383.937	287.397	613.429	422.873		1699.13	-658	401.333	-84.587							0.643596	0.481765	1.02829	0.708864		0.617156	-0.238998	0.145772	-0.0307236
699.746	381.016	502.143	411.778		2798.36	232.905	136.81	686.46							1.17299	0.638699	0.841745	0.690266		1.01642	0.0845956	0.0496921	0.249336
514.556	334.254	798.81	240.873		789.079	169.048	485	459.27							0.862553	0.560312	1.33905	0.403777		0.286609	0.0614015	0.176161	0.166816
498.794	343.54	922.524	239.159		975.603	93	269.238	1539.17							0.836131	0.575878	1.54643	0.400904		0.354358	0.0337794	0.0977925	0.559058
723.794	272.825	426.81	244.254		2040.89	212.81	1587.05	2294.51							1.2133	0.457338	0.715464	0.409444		0.741291	0.0772967	0.576447	0.83341
744.984	295.349	451.286	142.159		2695.79	-64.19	-199.667	988.556							1.24882	0.495095	0.756493	0.238302		0.979165	-0.0233151	-0.0725229	0.359063
624.27	445.444	1013.71	462.016		421.841	-524.524	1168.1	1349.27							1.04647	0.7467	1.69929	0.77448		0.153221	-0.190517	0.424275	0.490081
675.556	520.921	1106.38	247.968		932.508	-442.619	1190.29	1250.84							1.13244	0.873223	1.85463	0.41567		0.338705	-0.160768	0.432335	0.45433
302.841	292.54	569.429	397.683		744.984	-318.429	-74.286	2075.08							0.507654	0.490386	0.954537	0.666638		0.270593	-0.11566	-0.0269821	0.753709
400.651	444.349	413.524	325.921		-597.159	235.952	-366.905	497.603							0.671614	0.744865	0.693193	0.546343		-0.2169	0.0857024	-0.133267	0.180739
384.937	263.968	236.81	563.54		2900.65	882.095	-115	1013.27							0.645272	0.442491	0.396966	0.944665		1.05357	0.320394	-0.0417702	0.368039
539.032	392.825	697.381	1092.16		2856.79	230.952	-620.524	1299.37							0.903582	0.658495	1.16902	1.83079		1.03764	0.0838863	-0.225386	0.471955
720.079	291.778	696.476	867.873		2912.18	-261.714	-447.619	1747.57							1.20707	0.489109	1.16751	1.45482		1.05776	-0.0950596	-0.162584	0.634752
548.889	239.206	775.524	634.921		2117.7	-24.667	44.857	1619.43							0.920106	0.400982	1.30002	1.06432		0.769189	-0.00895953	0.0162929	0.588208
342.603	260.302	647.905	685.016		1127.6	-780.143	928.619	949.381							0.574307	0.436346	1.08609	1.1483		0.409567	-0.283363	0.337292	0.344834
537.127	485.159	530.762	987.825		1719.46	-291	151.619	2649.52							0.900389	0.813275	0.889719	1.6559		0.624541	-0.105697	0.055071	0.962359
237.413	496.492	1164.48	490.492		3245.98	-503.571	389.143	4889.1							0.397977	0.832272	1.95202	0.822215		1.179	-0.182907	0.141344	1.77581
526.603	228.873	948.095	692.159		4441.6	-714.333	206.143	727.286							0.882748	0.383661	1.5893	1.16027		1.61328	-0.25946	0.0748752	0.264164
432.27	413.921	510.952	627.54		929.508	-231.524	-184.095	689.095							0.724617	0.693858	0.856512	1.05195		0.337615	-0.084094	-0.0668669	0.250293
119.032	256.349	343.619	492.111		1318.17	289.333	-285.19	125.619							0.199534	0.429719	0.57601	0.824928		0.478787	0.105091	-0.103587	0.0456273
55.746	256.635	728.476	368.73		2536.51	419.81	-113.619	941.952							0.0934473	0.430199	1.22115	0.618104		0.921309	0.152483	-0.0412686	0.342135
926.857	245.111	840.714	433.968		2918.65	-60.762	-225.286	341.429							1.5537	0.410881	1.40929	0.727463		1.06011	-0.0220699	-0.0818283	0.124014
878.952	324.444	516.429	552.444		2860.22	-808.619	-314.238	1143.43							1.47339	0.543867	0.865693	0.926065		1.03889	-0.293706	-0.114137	0.415316
440.476	521.063	364.857	435.159		577.556	-1232.76	-622.524	1121.86							0.738372	0.873461	0.611612	0.729459		0.20978	-0.447763	-0.226113	0.40748
557.381	204.54	478.333	268.016		1648.03	995.476	-343.81	1339.48							0.934341	0.342872	0.801832	0.449277		0.598597	0.361576	-0.124878	0.486524
414.762	264.683	994.286	332.683		1567.75	-270.476	519	223.238							0.695268	0.44369	1.66673	0.557678		0.569436	-0.0982421	0.188511	0.0810844
468.667	281.54	977.286	498.587		1811.98	9.762	-284.952	773.952							0.785629	0.471947	1.63823	0.835784		0.658148	0.00354575	-0.1035	0.281114
45.238	203.254	976.857	198.825		1307.84	-505.952	530.571	1229.81							0.0758327	0.340716	1.63751	0.333291		0.475033	-0.183772	0.192714	0.446691
345.095	264.746	730.381	887.635		1842.41	-47.714	548.619	353.524							0.578485	0.443795	1.22434	1.48795		0.6692	-0.0173307	0.199269	0.128407
755.619	419.175	547.762	825.206		1999.94	186.238	-127.952	415.143							1.26665	0.702665	0.918217	1.3833		0.726416	0.0676453	-0.0464747	0.150788
524.905	507.698	476.476	292.968		1255.27	-359.095	-165.19	1646.24							0.879901	0.851057	0.798719	0.491104		0.455938	-0.13043	-0.0600002	0.597946
696.333	402.46	332.19	562.397		2748.03	-882.619	258.381	1537.81							1.16727	0.674646	0.556852	0.942749		0.998139	-0.320584	0.093849	0.558563
667.952	535.841	235.714	428.206		2337.75	-697.762	178.381	1700							1.11969	0.898233	0.395129	0.717804		0.849115	-0.253441	0.0647915	0.617473
743.762	429.46	670.683	343.254		3256.98	-726.952	17.81	1919.19							1.24677	0.719906	1.12427	0.575399		1.183	-0.264043	0.00646894	0.697087
1241.48	396.032	898.778	187.54		3063.03	-1337	791.19	1384.33							2.08109	0.663871	1.50663	0.314374		1.11255	-0.485624	0.287376	0.502817
431.143	612.127	546.635	369.968		2617.79	-453.81	683.429	1682.48							0.722727	1.02611	0.916327	0.620179		0.950834	-0.164833	0.248235	0.611108
328.429	535.556	456.587	390.54		556.317	-916.143	62.048	415.714							0.550547	0.897756	0.765379	0.654664		0.202065	-0.332761	0.022537	0.150995
406.476	326.746	565.016	250.444		393.984	-1277.95	165.238	930.905							0.681378	0.547726	0.94714	0.419821		0.143103	-0.464177	0.0600177	0.338123
368.095	694.651	427.206	363.397		2044.32	-212.19	-208.095	928.048							0.61704	1.16445	0.716128	0.609164		0.742536	-0.0770715	-0.0755842	0.337085
524.905	471.127	416.063	166.968		4511.13	52.857	-519.714	2179.76							0.879901	0.789753	0.697449	0.279889		1.63853	0.0191987	-0.18877	0.791732
459.429	412.175	540.587	870.54		3618.27	1.333	237.429	1971.57							0.770143	0.690931	0.906189	1.45929		1.31423	0.000484172	0.0862388	0.716113
673.667	549.079	189.063	568.302		-28.111	388.095	-471.333	1183.48							1.12927	0.920424	0.316927	0.952648		-0.0102105	0.140964	-0.171197	0.429862
572.571	354.317	321.302	21.73		1104.98	343.524	491.905	1810.52							0.959804	0.593944	0.5386	0.0364261		0.401352	0.124775	0.178669	0.657618
1076.1	326.794	296.254	119.016		3098.75	262.81	-486.143	2870.67							1.80386	0.547807	0.496612	0.199507		1.12552	0.0954577	-0.176577	1.04268
678.143	839.556	415.397	227.302		3546.27	89.286	-666.381	2841.33							1.13677	1.40735	0.696332	0.381028		1.28807	0.0324304	-0.242043	1.03203
211.857	564.889	344.825	218.778		1308.7	-165	639.619	890.714							0.355137	0.946927	0.578032	0.366739		0.475345	-0.0599312	0.232322	0.323525
635.381	557.032	375.825	463.54		-135.921	-875.571	262.952	3760.09							1.06509	0.933756	0.629998	0.777035		-0.0493692	-0.318024	0.0955093	1.36574
661.286	504.651	582.111	646.254		1831.84	-927.333	1761.21	1164.9							1.10852	0.845949	0.975796	1.08332		0.66536	-0.336825	0.639704	0.423116
1289.71	464.698	765.302	484		3065.7	-742.238	2780.44	1488.67							2.16195	0.778976	1.28288	0.811332		1.11352	-0.269595	1.00991	0.540713
857.857	621.556	626.254	516.667		2061.89	-1029.24	2673.4	870.048							1.43803	1.04192	1.04979	0.866092		0.748918	-0.373839	0.97103	0.316018
1385.62	534.984	676.349	407.238		566.365	-180.667	3194.78	3464.09							2.32272	0.896797	1.13377	0.682655		0.205715	-0.0656218	1.16041	1.25823
1073.05	338.603	489.302	465.619		2679.98	-660.19	534.063	-1016.1							1.79876	0.567602	0.82022	0.78052		0.973422	-0.239794	0.193982	-0.369065
722.571	487.317	578.635	479.476		1778.65	-795.333	2260.44	-537.524							1.21125	0.816892	0.969969	0.803748		0.646041	-0.28888	0.821037	-0.195239
454.619	460.698	896.492	384.905		1495.41	-505.714	1343.02	-1069.52							0.76208	0.772271	1.50279	0.645218		0.543163	-0.183685	0.48781	-0.388472
486.952	541.746	507.063	187.19		2998.18	-121	1247.68	-308.19							0.81628	0.908132	0.849993	0.313788		1.089	-0.0439496	0.453183	-0.111941
931.381	448.556	768.063	439.714		2521.02	-950.857	496.159	-674.762							1.56128	0.751917	1.28751	0.737095		0.915682	-0.34537	0.180215	-0.245087
662.905	395.413	564.254	102.381		2630.78	-458.476	1659.44	-925.238							1.11123	0.662833	0.945862	0.171622		0.95555	-0.166527	0.602742	-0.336064
352.667	507.698	507.778	402.143		2924.54	-800.429	1205.06	-1411.48							0.591178	0.851057	0.851191	0.674115		1.06225	-0.290731	0.437702	-0.512676
491	109.317	718.921	746.238		2030.02	-917.286	1475.3	-1033.67							0.823066	0.183249	1.20513	1.25092		0.737341	-0.333176	0.535858	-0.375448
345.714	214.127	491.254	886.19		1953.97	-521.476	1868.87	-880.286							0.579522	0.358942	0.823492	1.48553		0.709719	-0.18941	0.678811	-0.319737
285.048	474.746	602.778	634.762		437.921	232.238	1911.3	-684.333							0.477828	0.795819	1.01044	1.06406		0.159061	0.0843534	0.694222	-0.248563
272.143	613.778	605.873	252.333		2657.82	375.937	2884.02	-617.048							0.456195	1.02888	1.01563	0.422987		0.965374	0.136548	1.04753	-0.224124
402.143	395.397	798.683	328.524		3791.4	-688.016	1283.97	-458							0.674115	0.662806	1.33884	0.550707		1.37711	-0.249901	0.466362	-0.166355
430.905	394.635	546.159	269.81		3673.3	46.413	1294.78	-151.333							0.722328	0.661529	0.915529	0.452284		1.33421	0.0168581	0.470289	-0.0549671
434.952	675.825	608.063	642.286		3430.25	210.603	1135.78	-420.714							0.729112	1.13289	1.0193	1.07667		1.24594	0.0764951	0.412537	-0.152812
431.143	584.444	725.349	472.762		2525.68	302.603	1354.3	-744.286							0.722727	0.979707	1.21591	0.792494		0.917377	0.109911	0.491909	-0.270339
467.635	254.54	640.635	392.81		2773.87	-51.825	1255.16	-577.81							0.783899	0.426687	1.0739	0.65847		1.00752	-0.0188238	0.455898	-0.209872
698.111	360.873	529.016	431.429		1490.97	-229.635	267.302	-633							1.17025	0.604933	0.886792	0.723207		0.541549	-0.0834079	0.0970893	-0.229918
642.492	665.825	651.968	944.714		5169.68	-246.825	263.063	160.714							1.07701	1.11613	1.0929	1.58363		1.87773	-0.0896516	0.0955496	0.0583745
572.825	485.54	509.063	795.238		4909.25	518.794	1837.49	-1330.14							0.96023	0.813913	0.853345	1.33306		1.78314	0.188436	0.667413	-0.483134
348.683	490.063	509.159	1019.38		4323.06	-226.016	1224.25	-876.571							0.584499	0.821495	0.853506	1.70879		1.57022	-0.0820934	0.444673	-0.318388
281.206	526.349	454.54	502.81		3170.78	-186.778	1118.21	-669.048							0.471387	0.882322	0.761948	0.842863		1.15169	-0.0678414	0.406154	-0.243011
433.683	454.921	490.016	577.238		3316.87	-207.444	571.778	-855.476							0.726985	0.762587	0.821417	0.967627		1.20475	-0.0753477	0.207681	-0.310726
823.778	973.683	301.444	640.619		2615.49	669.889	-606.46	75.524							1.3809	1.63219	0.505312	1.07387		0.949998	0.243317	-0.220278	0.0274318
779.063	683.54	335.587	608.571		2092.73	314.556	448.302	-984.762							1.30595	1.14582	0.562546	1.02015		0.76012	0.114253	0.162832	-0.357685
710.73	1000.02	301.73	360.619		3101.92	517.889	2366.11	-1158.33							1.1914	1.67633	0.505792	0.604508		1.12668	0.188107	0.859418	-0.420729
708.778	556.921	536.254	462.429		3563.97	633.317	1663.54	-1433.52							1.18813	0.93357	0.898926	0.775172		1.2945	0.230033	0.60423	-0.520684
820.444	920.825	285.683	446.81		4125.06	1136.94	1440.54	-1347.62							1.37531	1.54358	0.478892	0.74899		1.4983	0.412958	0.523232	-0.489481
142.968	579.73	385.111	842.619		3021.49	1524.65	1391.11	-1883.86							0.239658	0.971805	0.645564	1.41249		1.09746	0.553783	0.505279	-0.684254
1338.21	1084.73	215.063	1010.52		2255.68	1197.17	1595.3	-942.667							2.24324	1.81834	0.360511	1.69395		0.819308	0.434837	0.579445	-0.342395
1065.63	920.159	477.921	256.381		3937.06	1342.08	1646.44	-1744.86							1.78633	1.54247	0.801142	0.429773		1.43002	0.487469	0.598021	-0.633766
921.825	233.73	367.111	937.381		2559.02	618.651	756.587	-1103.14							1.54526	0.391803	0.61539	1.57134		0.929484	0.224706	0.274807	-0.400683
776.587	483.111	320.349	878.714		2939.49	-497.54	1302.97	-815.143							1.3018	0.809842	0.537003	1.47299		1.06768	-0.180716	0.473263	-0.296076
853.635	425.968	535.444	397.81		3814.59	-66.254	992.73	-1319.67							1.43095	0.714053	0.897568	0.666851		1.38553	-0.0240647	0.360579	-0.479329
658.349	993.968	634.206	252.857		1669.87	512.698	8.778	-1016.14							1.10359	1.66619	1.06312	0.423866		0.60653	0.186222	0.00318834	-0.369083
472.825	353.873	286.016	252.143		1873.11	727.556	623.349	-503.905							0.792599	0.593199	0.47945	0.422669		0.68035	0.264263	0.226412	-0.183028
571.825	451.778	413.873	377.286		2303.25	521.937	1815.11	-1451.43							0.958553	0.757318	0.693778	0.632447		0.836587	0.189578	0.659284	-0.527187
1248.83	644.206	430.73	206.571		1275.3	527.079	2001.06	-526.286							2.09341	1.07989	0.722035	0.346276		0.463215	0.191445	0.726825	-0.191157
1167.92	410.254	553.349	452.762		2428.54	-361.349	1491.4	-1208.19							1.95779	0.687711	0.927582	0.758967		0.882093	-0.131249	0.541704	-0.438838
1006.73	405.683	594.444	327.095		1791.87	172.365	1162.87	-1484.71							1.68759	0.680049	0.99647	0.548311		0.650843	0.0626063	0.422378	-0.539277
411.778	604.968	526.254	335.095		2198.21	44.032	812.016	59.683							0.690266	1.01411	0.882163	0.561722		0.798431	0.0159933	0.29494	0.021678
895.778	534.349	448.492	314.286		3900.11	519.698	597.778	397.921							1.5016	0.895732	0.75181	0.526839		1.4166	0.188764	0.217125	0.144533
706.397	134.254	525.683	472.143		2780.25	390.746	313.73	436.111							1.18414	0.225051	0.881205	0.791456		1.00984	0.141927	0.113953	0.158404
780.683	401.492	430.968	305.571		3860.87	107.937	-40.937	532.444							1.30866	0.673023	0.722434	0.51223		1.40234	0.0392048	-0.0148691	0.193394
580.921	350.635	481.349	518.381		2434.87	362.984	-374.794	135.587							0.973801	0.587771	0.806888	0.868965		0.884393	0.131843	-0.136132	0.0492478
637.206	532.587	400.968	509		1057.21	66.698	-35.698	1086.87							1.06815	0.892779	0.672145	0.85324		0.383998	0.024226	-0.0129662	0.394773
679.111	421.921	346.968	323.857		1888.92	493.175	1755.97	383.873							1.1384	0.707269	0.581624	0.542883		0.686093	0.179131	0.637802	0.13943
950.397	410.54	402.73	469.905		3813.78	1111.79	348.778	-49.841							1.59316	0.688191	0.675099	0.787704		1.38524	0.403825	0.126683	-0.0181032
570.063	625.968	454.587	717.571		3206.16	1739.79	1085.44	907.111							0.9556	1.04931	0.762027	1.20287		1.16454	0.631927	0.394254	0.32948
719.302	283.063	604.635	744.571		2117.59	-53.635	-157.841	-192.127							1.20577	0.4745	1.01355	1.24813		0.769149	-0.0194813	-0.0573309	-0.0697843
364.302	220.635	491.302	417.857		2513.54	-582.302	-269.921	193.587							0.610681	0.369852	0.823572	0.700456		0.912967	-0.211503	-0.0980406	0.0703146
587.73	242.492	743.635	665.524		3327.21	-692.825	294.937	-76.032							0.985215	0.406491	1.24656	1.11562		1.20851	-0.251648	0.107127	-0.0276163
665.873	289.063	668.825	435.571		3009.21	773.508	660.317	430.063							1.11621	0.484558	1.12116	0.73015		1.093	0.280953	0.23984	0.156207
648.206	745.143	417.968	437.857		5040.86	959.19	1198.22	897.587							1.08659	1.24909	0.700642	0.733982		1.83094	0.348396	0.435218	0.326021
1197.11	1008.19	696.921	842.048		1868.52	797.905	-57.492	781.016							2.00672	1.69003	1.16825	1.41153		0.678684	0.289815	-0.0208822	0.28368
588.492	864.81	329.063	755.048		1703.43	427.476	1859.84	1091.78							0.986492	1.44969	0.55161	1.26569		0.618719	0.155268	0.67553	0.396555
556.349	1250.24	898.111	304.238		2306.19	1539.19	2320.27	1197.16							0.932611	2.09578	1.50551	0.509996		0.837653	0.559064	0.842767	0.434831
495.254	1096.05	638.206	321.143		2455.71	2028.52	2011.75	1192.06							0.830197	1.83731	1.06983	0.538334		0.891963	0.736799	0.730705	0.43298
574.635	940.905	450.159	393.571		907.667	2241.62	2120.84	1576.83							0.963264	1.57724	0.754604	0.659745		0.329682	0.8142	0.770331	0.572734
688.968	706.333	560.683	259.048		2224.86	2111.05	736.317	1201.25							1.15492	1.18403	0.939876	0.434244		0.808111	0.766774	0.267445	0.436319
377.349	667.81	403.397	552.905		2099.48	2016.62	356.746	-302.698							0.632552	1.11945	0.676217	0.926838		0.762571	0.732475	0.129577	-0.109946
527.968	743.571	469.444	385.429		1264.76	1254.62	367.222	-825.508							0.885036	1.24645	0.786932	0.646097		0.459386	0.455702	0.133382	-0.299841
341.397	560.762	551.254	361.286		2386.19	1205.86	620.794	-1148.32							0.572286	0.940008	0.92407	0.605626		0.866711	0.437991	0.225484	-0.417091
403.397	715.286	578.016	348.143		857.905	654.048	-113.635	684.778							0.676217	1.19904	0.968931	0.583594		0.311608	0.237563	-0.0412744	0.248725
1358.73	428.905	441.492	403.143		1455.33	-68.714	-717.635	413.016							2.27765	0.718976	0.740076	0.675791		0.528605	-0.0249583	-0.260659	0.150015
809.587	340.381	308.206	325.762		3200.48	-341.19	606.365	270.921							1.35712	0.570583	0.516647	0.546077		1.16248	-0.123927	0.220244	0.0984038
445.873	817.095	406.873	279.048		1851	954.571	1660.03	-127.413							0.747419	1.3697	0.682044	0.46777		0.672319	0.346719	0.602956	-0.0462789
794.968	1076.05	425.349	305.905		2290.91	848.048	-191.302	-538.222							1.33261	1.80379	0.713015	0.51279		0.832101	0.308028	-0.0694846	-0.195493
604.683	1439.48	251.968	469.381		1423.62	-43	-555.302	-561.032							1.01363	2.413	0.422375	0.786826		0.517086	-0.0156184	-0.201696	-0.203778
518.73	926.238	294.635	145.429		1972	-200	-475.349	-613.984							0.86955	1.55266	0.493898	0.243783		0.716269	-0.0726439	-0.172656	-0.223011
849.444	772.952	326.587	198.19		3444.86	30.762	272.079	684.254							1.42393	1.2957	0.54746	0.332227		1.25124	0.0111734	0.0988244	0.248534
541.635	719.19	503.778	95.619		3906.14	1291.67	-193.159	1097.16							0.907946	1.20558	0.844486	0.160287		1.41879	0.469159	-0.0701591	0.39851
366.921	938.19	199.159	300.571		70.286	1716.9	328.317	1544.49							0.615072	1.57269	0.333851	0.503849		0.0255292	0.623613	0.119251	0.56099
525.492	488.619	273.921	273.286		2204.81	1267.38	662.746	1152.68							0.880885	0.819075	0.459175	0.458111		0.80083	0.460337	0.240722	0.418677
300.444	986.333	248.825	109.81		2124.86	351.762	1706.94	-583.698							0.503636	1.6534	0.417107	0.184075		0.771789	0.127767	0.619993	-0.21201
739.921	944.095	374.302	30.143		806.905	982.905	880.651	408.54							1.24033	1.58259	0.627445	0.0505289		0.293084	0.35701	0.31987	0.14839
963.444	1246.29	329.873	282.19		715.952	806.429	258.413	556.54							1.61503	2.08916	0.552968	0.473037		0.260048	0.292911	0.0938606	0.202146
736.54	1058.29	424.54	192.857		-1044.52	2091.33	299.413	352.921							1.23467	1.77401	0.711659	0.323287		-0.379391	0.759613	0.108753	0.128188
655.349	662.238	619.016	405.619		2398.29	1036.71	182.222	173.54							1.09857	1.11011	1.03766	0.679941		0.871104	0.376555	0.0661866	0.0630331
578.873	1124.67	912.683	307.19		2934.14	1980.29	1152.46	945.063							0.970368	1.88529	1.52994	0.514944		1.06574	0.719278	0.418596	0.343265
930.254	1049.1	705.778	330.841		-248.524	1625.24	999.794	940.444							1.55939	1.7586	1.1831	0.554591		-0.0902688	0.590318	0.363145	0.341588
797.968	792.762	480.873	422.794		1138.86	1738.81	452.937	70.968							1.33764	1.32891	0.80609	0.708732		0.413655	0.63157	0.164516	0.025777
1273.49	562.952	761.683	728.841		-711.381	1647.86	737.365	73.683							2.13476	0.94368	1.27681	1.22176		-0.258387	0.598534	0.267825	0.0267631
689.921	992.238	273.016	482.937		1329.86	1425.14	366.413	631.159							1.15652	1.66329	0.457658	0.80955		0.48303	0.51764	0.133088	0.229249
903.54	472.857	440.825	220.651		875.952	866.19	721.841	535.54							1.51461	0.792653	0.738957	0.369879		0.318163	0.314617	0.262187	0.194519
1079.02	394.524	687.587	457.603		3117.81	529.952	1038.17	631.921							1.80876	0.661343	1.15261	0.767082		1.13245	0.192489	0.377085	0.229526
505.016	528.429	746.587	289.651		1893.19	807.095	1855.32	1026.44							0.846561	0.885809	1.25151	0.485544		0.687643	0.293153	0.673887	0.372824
522.492	1166.9	595.778	533.317		62.857	1290.24	494.508	312.397							0.875856	1.95609	0.998706	0.894002		0.0228309	0.46864	0.179615	0.113469
412.206	799.619	745.587	469.317		1431.95	1682.81	838.937	839.349							0.690983	1.34041	1.24983	0.786719		0.520113	0.611229	0.304718	0.304868
802.492	801.429	727.444	882.46		-593.238	1343.62	528.46	290.968							1.34522	1.34344	1.21942	1.47927		-0.215476	0.488029	0.191947	0.105685
581.016	935.714	735.302	467.794		1668.76	-292.524	1685.75	198.524							0.97396	1.56854	1.23259	0.784166		0.606127	-0.10625	0.612296	0.0721078
78.54	822	663.825	629.508		2110.24	-115	2530.08	-124.571							0.131657	1.37792	1.11277	1.05525		0.76648	-0.0417702	0.918974	-0.0452466
524.444	1247.38	417.016	245.365		-1274.9	-269.524	453.984	374.571							0.879128	2.09099	0.699046	0.411307		-0.46307	-0.0978964	0.164896	0.136051
61.444	696.714	642.587	307.556		-1039	-675	-60.873	1468.29							0.102999	1.16791	1.07717	0.515558		-0.377385	-0.245173	-0.0221103	0.53331
399.587	486.238	651.349	433.651		-715.333	-696.095	759.698	-80.333							0.66983	0.815083	1.09186	0.726932		-0.259823	-0.252835	0.275937	-0.0291785
447.254	721.571	620.492	433.032		1695.38	293.381	2368.65	-232.619							0.749734	1.20957	1.04013	0.725894		0.615795	0.106562	0.86034	-0.0844917
789.254	498.762	429.492	334.317		291	-317.19	2500.75	-590.619							1.32303	0.836078	0.71996	0.560417		0.105697	-0.11521	0.90832	-0.214524
599.73	1305.81	607.254	408.46		175	-639.048	1266.17	195.524							1.00533	2.18894	1.01794	0.684704		0.0635634	-0.232115	0.459899	0.0710181
72.444	1156.29	572.159	591.079		1782.67	378.524	239.619	-38.81							0.121438	1.93829	0.959113	0.990829		0.647499	0.137487	0.0870343	-0.0140965
405.444	990.143	497.778	644.127		1564.67	-149.81	62.238	288.143							0.679648	1.65978	0.834428	1.07975		0.568318	-0.0544139	0.0226061	0.104659
180.968	856.286	515.444	532.175		2795.09	294.476	218.619	136.333							0.303358	1.4354	0.864042	0.892088		1.01523	0.106959	0.0794067	0.0495188
496.73	626.381	536.587	256.651		4929.62	1011.57	359.524	-135.571							0.832671	1.05001	0.899484	0.430226		1.79053	0.367422	0.130586	-0.049242
392.635	579.952	836.111	265.222		-334.524	464.905	747.762	-506.667							0.658176	0.972177	1.40158	0.444593		-0.121506	0.168863	0.271602	-0.184031
140.063	659.952	893.683	268.032		3178.43	2559.43	-137	-462.429							0.234788	1.10628	1.49809	0.449304		1.15447	0.929634	-0.0497611	-0.167963
249.206	572.19	417.921	292.27		3886.29	1269.71	-279.333	-1027.62							0.417745	0.959165	0.700563	0.489934		1.41157	0.461185	-0.101459	-0.373251
222.54	1505.76	283.968	551.841		3955.81	1071.76	-71.714	245.381							0.373045	2.52412	0.476017	0.925054		1.43683	0.389285	-0.0260479	0.0891272
298.016	968.667	492.873	274.746		4063.86	1060.43	-36.476	-1049.1							0.499566	1.62378	0.826206	0.460558		1.47607	0.385168	-0.0132488	-0.381052
218.016	1310.14	500.492	401.698		3909.86	1637.1	1156.38	112.19							0.365461	2.1962	0.838978	0.673369		1.42014	0.594625	0.42002	0.0407496
189.825	1172.05	763.762	267.937		3252.24	1672.67	-899.905	-286.19							0.318205	1.96471	1.2803	0.449144		1.18128	0.607545	-0.326863	-0.10395
466.873	602.81	325.286	1121.41		2667.09	669.778	-852.667	246.429							0.782622	1.01049	0.545279	1.87983		0.968741	0.243276	-0.309705	0.0895078
1033.84	258.143	177.333	294.46		3200.71	842.302	-968.429	419.286							1.73303	0.432727	0.297264	0.493605		1.16256	0.30594	-0.351752	0.152293
544.365	700.19	462.286	806.698		2367.86	1506.02	-698.143	306.857							0.912522	1.17373	0.774933	1.35227		0.860052	0.547014	-0.253579	0.111456
392.317	364.952	418.81	630.032		2378.29	1041.73	-634.381	338.286							0.657643	0.611771	0.702054	1.05613		0.86384	0.378377	-0.23042	0.122872
523.698	509.762	343.905	681.984		4658.76	735.873	-543.143	-1103.71							0.877878	0.854517	0.57649	1.14321		1.69215	0.267283	-0.19728	-0.40089
916.841	740.476	310.857	448.317		5117.57	762.825	-434.333	-1037							1.53691	1.24126	0.521091	0.751516		1.8588	0.277073	-0.157758	-0.376659
849.556	718.381	355.238	519.937		3019.43	695.302	-600.476	-331.619							1.42412	1.20423	0.595487	0.871573		1.09672	0.252547	-0.218105	-0.12045
659.651	818.476	336	276.27		5269	343.873	102.857	-479.333							1.10578	1.37202	0.563239	0.463113		1.9138	0.124901	0.0373597	-0.174103
906.365	668.048	459.857	581.937		1494.33	778.159	-402.524	-470.762							1.51934	1.11985	0.770861	0.975504		0.542771	0.282642	-0.146205	-0.17099
845.032	518.952	486.333	460.794		4371.14	421.254	-365.333	-772.952							1.41653	0.869922	0.815243	0.772432		1.58768	0.153008	-0.132696	-0.280751
718.794	498.905	253.81	642.175		4890.24	-36.841	272	-534.286							1.20492	0.836317	0.425463	1.07648		1.77623	-0.0133814	0.0987957	-0.194063
814.175	384.476	506.476	327.794		4186.57	597.73	31.095	-1159.9							1.36481	0.644499	0.849009	0.549483		1.52064	0.217107	0.0112943	-0.4213
563.841	518.238	461.524	300.032		2319.57	-248.175	-221.762	729.429							0.94517	0.868725	0.773655	0.502945		0.842513	-0.090142	-0.0805483	0.264943
786.556	377.619	382.333	569.841		3295.48	906.397	-624.095	180.857							1.31851	0.633005	0.640907	0.955228		1.19698	0.329221	-0.226683	0.0656908
530.556	539.048	664.762	893.889		3266.62	130.397	-69.048	-1019.52							0.889374	0.903609	1.11434	1.49843		1.1865	0.0473627	-0.0250796	-0.370311
367.651	559.81	543.857	500.698		4107.29	461.302	-131.19	28.714							0.616295	0.938413	0.911671	0.839323		1.49185	0.167554	-0.0476508	0.0104295
1300.32	411.81	326.952	562.175		4372.76	-35.079	-912.714	-710.857							2.17973	0.690319	0.548071	0.942377		1.58827	-0.0127414	-0.331515	-0.258197
1374.98	460	292.333	532.175		2565.38	-257.651	-669	-249.667							2.30489	0.771101	0.490039	0.892088		0.931796	-0.0935839	-0.242994	-0.0906839
827.27	329.19	306.333	781.698		2275.57	279.54	271.857	-114.619							1.38676	0.551823	0.513508	1.31036		0.826532	0.101534	0.0987438	-0.0416319
979.175	330.714	297.286	1160.41		1950.71	19.683	-236.429	-950.381							1.6414	0.554378	0.498342	1.94521		0.708537	0.00714925	-0.0858756	-0.345197
790.508	249.905	468.619	540.317		2501.29	155.016	-322.429	-982.095							1.32513	0.418917	0.785549	0.905736		0.908516	0.0563048	-0.117112	-0.356716
944.698	780.81	291.524	629.127		2637.33	243.444	-340.143	-457.905							1.5836	1.30888	0.488683	1.05461		0.957931	0.0884236	-0.123547	-0.16632
796.841	634.333	395.095	673.127		3286.33	169.206	-141.19	-432.143							1.33575	1.06334	0.6623	1.12837		1.19366	0.0614589	-0.051283	-0.156963
638.984	658.619	377.619	922.413		2492.14	-515.413	-869.048	-773.952							1.07113	1.10405	0.633005	1.54625		0.905195	-0.187208	-0.315655	-0.281114
1135.32	463.048	297.381	647.651		3042.71	231.587	-170.667	-87.286							1.90314	0.77621	0.498501	1.08566		1.10517	0.0841169	-0.0619896	-0.031704
866.556	195.524	107.381	467.079		5792.38	-343.508	-619.429	108.429							1.45261	0.327758	0.180003	0.782967		2.10391	-0.124769	-0.224989	0.0393835
349.365	462.81	246.381	359.27		2011.62	-21.937	-824.476	-1026.1							0.585643	0.775811	0.41301	0.602246		0.730659	-0.00796795	-0.299466	-0.372698
626.27	261.905	195.81	298.603		4310.1	922.063	-858.381	-1104.76							1.04982	0.439033	0.328237	0.50055		1.56551	0.334911	-0.311781	-0.401271
441.698	409.381	220.619	498.794		2347.19	378.063	1726.81	-1112							0.740421	0.686248	0.369825	0.836131		0.852545	0.13732	0.627211	-0.4039
439.698	257.81	161.667	292.175		2779	333.397	942.238	-262.952							0.737068	0.432168	0.271003	0.489775		1.00939	0.121096	0.342239	-0.0955093
649.032	469.667	181.238	280.079		2597.81	-518.984	-542.381	-86.429							1.08798	0.787305	0.30381	0.469498		0.943575	-0.188505	-0.197003	-0.0313927
726.27	391.143	214.571	546.746		3006.24	-368.079	611.619	622.857							1.21745	0.655675	0.359687	0.916513		1.09192	-0.133693	0.222152	0.226234
889.651	176.952	310.952	384.508		3979.57	37.397	-1311.19	-527.143							1.49133	0.296626	0.521251	0.644553		1.44546	0.0135833	-0.47625	-0.191469
432.651	474.857	198	664.937		4218.76	186.921	316.81	-539.905							0.725255	0.796005	0.331909	1.11464		1.53234	0.0678933	0.115072	-0.196104
629.651	411.143	217.381	800.889		2324.19	608.063	192.095	-540.524							1.05549	0.689201	0.364397	1.34253		0.844191	0.22086	0.0697726	-0.196329
543.556	477.905	480.492	457.603		4581	27.302	-550.524	-420.81							0.911166	0.801115	0.805451	0.767082		1.66391	0.00991662	-0.199961	-0.152846
790.175	332.333	914.397	451.317		568.286	534.063	-743.333	-323.524							1.32457	0.557092	1.53281	0.756545		0.206413	0.193982	-0.269993	-0.11751
907.889	713.19	447.159	479.508		3639.95	304.159	-401.571	114.048							1.5219	1.19552	0.749575	0.803802		1.3221	0.110476	-0.145858	0.0414245
451.889	890.048	749.397	248.651		3362.24	394.444	491.571	370.19							0.757504	1.49199	1.25622	0.416815		1.22123	0.14327	0.178548	0.13446
1149.79	721.476	936.349	799.984		407.476	412.873	69.143	-234.905							1.92741	1.20941	1.56961	1.34102		0.148003	0.149964	0.0251141	-0.0853221
1016.46	1407.38	480.492	406.889		300.19	726.968	295.143	340.381							1.7039	2.3592	0.805451	0.68207		0.109035	0.264049	0.107202	0.123633
380.794	533	855.825	493.746		2455.87	49.778	182.429	241.333							0.638327	0.893471	1.43462	0.827669		0.892021	0.0180803	0.0662618	0.0876568
593.984	541.095	921.778	688.746		1436.63	313.921	314.429	150.238							0.995699	0.907041	1.54518	1.15455		0.521814	0.114022	0.114207	0.0545694
795.365	1175.81	657.873	832.27		1662.35	707.349	-150.048	257.286							1.33327	1.97102	1.1028	1.39514		0.603798	0.256923	-0.0545004	0.0934513
794.317	1067.19	1143.97	434.222		1584.92	1231.54	-5.619	-347.286							1.33152	1.78894	1.91764	0.727889		0.575674	0.447319	-0.00204093	-0.126141
310.556	984.19	564.825	281.032		393.444	116.302	109.619	-466.048							0.520587	1.6498	0.946819	0.471096		0.142907	0.0422432	0.0398158	-0.169278
446.937	892	341.683	632.079		1118.87	667.111	-1.952	196.667							0.749203	1.49526	0.572765	1.05956		0.406396	0.242308	-0.000709004	0.0714333
521.46	824.048	587.778	809.032		186.873	673.587	-159.143	596.429							0.874126	1.38136	0.985296	1.35618		0.0678759	0.24466	-0.0578038	0.216635
180.175	852.143	441.302	735.365		1229.59	78.111	-184.857	908.19							0.302028	1.42845	0.739757	1.2327		0.44661	0.0283714	-0.0671437	0.329872
535.27	1157.19	360.683	322.937		2948.11	-34.889	759.429	1090.19							0.897276	1.9398	0.604615	0.541341		1.07081	-0.0126724	0.275839	0.395978
790.222	626.238	335.778	595.508		1064.63	-640.365	-754.143	586.714							1.32465	1.04977	0.562867	0.998253		0.386696	-0.232593	-0.273919	0.213106
727.079	648.238	330.159	638.508		925.302	-346.222	-346.667	371.095							1.21881	1.08665	0.553447	1.07033		0.336088	-0.125755	-0.125916	0.134789
560.984	1056.52	644.873	482.889		1360.73	148.254	-165.095	-2.286							0.940381	1.77106	1.081	0.80947		0.494244	0.0538487	-0.0599657	-0.00083032
682.413	887.143	677.683	798.889		1393.06	712.683	491.048	-615.381							1.14393	1.48712	1.136	1.33918		0.505988	0.25886	0.178358	-0.223518
632.46	936.238	973.254	374.794		3715.59	607.635	302.429	-563.524							1.0602	1.56942	1.63147	0.628269		1.34957	0.220705	0.109848	-0.204683
333.937	1529.86	621.349	330.746		2965.49	247.778	578.667	-355.381							0.55978	2.56451	1.04157	0.554431		1.07712	0.0899978	0.210183	-0.129081
649.032	1616.38	447.73	504.111		1961.54	182.921	205.095	-4.429							1.08798	2.70955	0.750532	0.845044		0.71247	0.0664405	0.0744945	-0.0016087
444.032	1379.76	772.778	514.54		2520.54	-272.651	-150.095	-587.571							0.744333	2.3129	1.29541	0.862526		0.915509	-0.0990322	-0.0545174	-0.213417
206.413	905.238	623.73	526.349		1817.21	834.73	101.143	173.667							0.346011	1.51746	1.04556	0.882322		0.660045	0.30319	0.0367371	0.0630792
539.222	1233.95	824.54	310.635		1976.78	89.016	51.286	593							0.903901	2.06848	1.38218	0.520719		0.718004	0.0323323	0.0186281	0.215389
653.603	1270.76	485.825	147.921		2256.21	369.587	40.762	-238.381							1.09564	2.13019	0.814391	0.247961		0.819498	0.134241	0.0148056	-0.0865846
601.937	904.524	412.349	484.54		651.016	0.063	169.143	363.905							1.00903	1.51626	0.691223	0.812237		0.236462	2.28828e-05	0.061436	0.132177
468.556	1004.67	598.111	241.635		1498.02	-595.746	-66.429	112.952							0.785443	1.68413	1.00262	0.405054		0.544109	-0.216387	-0.0241283	0.0410264
987.032	775.714	801.159	359.587		5448.25	420.683	42.429	-295.238							1.65457	1.30033	1.34299	0.602778		1.97891	0.1528	0.015411	-0.107236
413.175	682.381	624.111	187.968		2012.68	-249.508	35.524	11.048							0.692608	1.14388	1.0462	0.315092		0.731046	-0.0906262	0.012903	0.00401285
644.937	845.048	339.635	335.873		-960.794	-135.127	240.571	484.81							1.08111	1.41656	0.569332	0.563026		-0.348979	-0.0490808	0.0873801	0.176092
681.413	998	169.873	676.349		405.349	580.302	506.143	-452.111							1.14226	1.67295	0.284759	1.13377		0.147231	0.210777	0.183841	-0.164216
753.794	962.476	335.302	419.397		1852.78	997.206	-9.952	228.413							1.26359	1.6134	0.562069	0.703038		0.672965	0.362205	-0.00361476	0.082964
675.46	697.048	695.159	530.968		3921.06	579.159	-90.571	809.841							1.13228	1.16847	1.1653	0.890065		1.42421	0.210362	-0.0328972	0.29415
593.032	644.048	310.587	483.54		2208.87	196.063	403.381	-276.683							0.994103	1.07962	0.520639	0.810561		0.802306	0.0712139	0.146516	-0.100497
682.27	793.762	351.873	677.778		3863.16	491.302	264.524	664.698							1.14369	1.33059	0.589847	1.13616		1.40317	0.17845	0.0960803	0.241431
474.556	797.19	517.063	246.587		3300.49	317.873	234.81	-167.016							0.795501	1.33633	0.866756	0.413355		1.1988	0.115458	0.0852876	-0.0606635
395.46	906.048	448.349	832.159		2700.49	86.778	383.333	622.27							0.662912	1.51881	0.75157	1.39495		0.980871	0.0315195	0.139234	0.226021
378.175	1013.9	531.635	722.492		1417.59	153.968	-334.905	582.032							0.633937	1.69961	0.891183	1.21112		0.514895	0.0559242	-0.121644	0.211405
279.27	267.714	473.683	430.54		493.635	680.127	-76.619	856.127							0.468142	0.44877	0.794037	0.721717		0.179298	0.247035	-0.0278295	0.310962
340.556	388.143	188.254	390.921		2043.25	205.032	-464.905	221.746							0.570876	0.650646	0.315571	0.655303		0.74215	0.0744716	-0.168863	0.0805425
520.889	243.714	512.54	415.921		2597.92	-30.016	6.429	1126.13							0.873169	0.408539	0.859174	0.697211		0.943615	-0.0109024	0.00233514	0.409031
438.317	653.143	492.556	230.302		781.921	714.984	-293.905	518.27							0.734753	1.09487	0.825674	0.386057		0.284009	0.259696	-0.106752	0.188246
400.032	341.286	525.698	228.968		1777.35	447.032	-549.857	764.651							0.670576	0.5721	0.881231	0.38382		0.645568	0.162371	-0.199719	0.277736
311.413	287.238	873.508	248.302		1321.06	-58.825	-757.714	1455.27							0.522023	0.481499	1.46427	0.41623		0.479836	-0.0213664	-0.275216	0.528582
298.683	706.81	1086.46	288.063		1226.16	-201.921	-828.571	1091.08							0.500684	1.18483	1.82124	0.482882		0.445365	-0.0733416	-0.300953	0.396301
243.349	694.095	889.889	499.397		1021.21	-353.397	-138.048	695.079							0.407927	1.16352	1.49173	0.837142		0.370922	-0.128361	-0.0501417	0.252466
141.397	690.571	839.222	400.016		1828.59	-568.968	137.095	702.889							0.237025	1.15761	1.40679	0.670549		0.664178	-0.20666	0.0497956	0.255303
638.254	818.333	614.413	532.587		607.111	-538.159	-21.762	744.746							1.06991	1.37178	1.02994	0.892779		0.220515	-0.19547	-0.00790438	0.270506
282.397	673.286	769.746	547.587		869.159	-245.635	-517.81	870.127							0.473384	1.12863	1.29033	0.917923		0.315695	-0.0892194	-0.188079	0.316047
559.111	582.667	1182.13	557.206		2340.73	349.46	1079.71	1179.79							0.937241	0.976728	1.98161	0.934048		0.850199	0.126931	0.392173	0.428524
571.302	360.762	652.46	417.825		1261.35	-103.206	-752.952	1796.08							0.957677	0.604747	1.09372	0.700402		0.458147	-0.0374864	-0.273487	0.652371
544.73	485.143	399.365	294.54		4552.92	585.27	-144.714	1754.7							0.913134	0.813248	0.669458	0.493739		1.65371	0.212581	-0.0525629	0.63734
394.206	652.333	629.27	293.492		3961.3	-93.683	1521.81	1295.17							0.66081	1.09351	1.05485	0.491982		1.43882	-0.0340275	0.552751	0.470433
589.73	224.762	721.365	481.492		1531.83	-39.825	981.238	1239.41							0.988568	0.37677	1.20923	0.807128		0.556389	-0.0144652	0.356405	0.450179
615.635	900.714	1015.79	232.683		3725.3	472.317	610.095	1074.22							1.03199	1.50987	1.70278	0.390048		1.3531	0.171555	0.221598	0.390178
603.73	230.143	223.175	389.73		3078.21	-779.016	-364.571	340.698							1.01204	0.38579	0.37411	0.653307		1.11806	-0.282954	-0.132419	0.123748
580.825	502.143	661.603	370.635		4019.4	-1066.54	0.476	76.603							0.97364	0.841745	1.10905	0.621298		1.45992	-0.387388	0.000172892	0.0278237
258.73	425.571	1077.37	221.111		2943.25	-1042.4	537.619	316.413							0.433711	0.713387	1.80599	0.37065		1.06905	-0.378619	0.195274	0.114927
552.825	676.333	715.27	110.778		5210.92	76.937	919.143	622.27							0.926704	1.13374	1.19901	0.185698		1.89271	0.027945	0.333851	0.226021
392.73	509.333	687.032	505.635		1642.44	-161.635	-1056.48	683.794							0.658336	0.853798	1.15168	0.847599		0.596568	-0.058709	-0.383733	0.248367
485.349	565.286	680.413	118.635		4757.87	647.603	422.095	-1169.06							0.813593	0.947592	1.14058	0.198869		1.72815	0.235222	0.153313	-0.424626
1045.87	747.381	682.079	150.683		1856.11	-106.159	50.81	1362.13							1.7532	1.25284	1.14337	0.252591		0.674176	-0.038559	0.0184552	0.494751
654.73	806.238	479.175	248.397		4581.44	-608.159	-94.381	992.556							1.09753	1.3515	0.803244	0.416389		1.66407	-0.220895	-0.034281	0.360516
367.206	559.571	960.127	397.587		2920.21	2.937	756.143	1340.03							0.615549	0.938012	1.60947	0.666477		1.06068	0.00106678	0.274646	0.486726
730.492	564.095	687.556	191.206		3371.21	-569.302	-60.619	958.365							1.22453	0.945596	1.15255	0.32052		1.22449	-0.206782	-0.022018	0.348097
816.492	676.619	300.937	539.857		2059.49	34.27	808.19	313.222							1.36869	1.13422	0.504462	0.904965		0.748048	0.0124475	0.29355	0.113768
817.016	541.905	1079.32	478.571		2690.92	-27.683	415.143	377.079							1.36957	0.908398	1.80927	0.802231		0.977395	-0.010055	0.150788	0.136962
1209.21	584.143	920.175	689.952		4345.21	590.222	-48.095	415.746							2.027	0.979202	1.54249	1.15657		1.57826	0.21438	-0.017469	0.151007
771.111	476.667	407.746	229.619		1571.59	-323.397	947.048	1582.46							1.29262	0.79904	0.683507	0.384912		0.570831	-0.117464	0.343986	0.57478
925.397	468.095	1312.94	484.286		2689.68	280.222	1623.76	1580.22							1.55125	0.78467	2.20088	0.811811		0.976945	0.101782	0.589782	0.573967
793.492	237	875.794	326.857		4737.64	-14.921	975.667	997.032							1.33014	0.397284	1.4681	0.547912		1.7208	-0.0054196	0.354381	0.362141
430.873	691.571	841.222	437.857		3260.64	443.556	1499.48	-193.254							0.722275	1.15928	1.41015	0.733982		1.18433	0.161108	0.544639	-0.0701936
191.206	568.952	536.27	610.714		2541.54	-391.73	831.381	-603.254							0.32052	0.953737	0.898952	1.02374		0.923137	-0.142284	0.301974	-0.219114
457.587	436.476	546.365	414.667		3600.54	-639.206	-265.048	1030.98							0.767056	0.731667	0.915875	0.695109		1.30779	-0.232172	-0.0962706	0.374473
569.254	313.667	484.698	160.714		3460.87	909.651	255.857	764.508							0.954244	0.525802	0.812502	0.269406		1.25706	0.330403	0.0929322	0.277684
438.968	458	951.032	240.381		2368.54	521.984	709.857	1410.84							0.735845	0.767748	1.59422	0.402952		0.8603	0.189595	0.257834	0.512445
430.111	494	358.079	469.238		2977.44	-494.333	479.905	1998.27							0.720997	0.828095	0.60025	0.786586		1.08147	-0.179551	0.174311	0.725811
579.016	424.667	322.222	421.19		2929.35	883	282.762	367.556							0.970608	0.711872	0.540143	0.706043		1.064	0.320723	0.102705	0.133503
504.111	482.81	790.127	567.952		2516.59	463.048	649.905	1927.41							0.845044	0.809337	1.32449	0.952061		0.914073	0.168188	0.236058	0.700074
448.159	442.619	224.841	698.571		3609.97	160.524	-345.714	2428.32							0.751251	0.741965	0.376902	1.17102		1.31121	0.0583054	-0.12557	0.882012
239.349	386.762	272.46	607.714		2861.25	244.286	501.762	1466.51							0.401222	0.648331	0.456726	1.01871		1.03926	0.0887294	0.18225	0.532664
607.444	377.905	500.794	429.333		1636.25	484.619	593.619	1859.51							1.01826	0.633484	0.839484	0.719693		0.594319	0.176023	0.215614	0.67541
710.968	447.238	314.841	516.81		1732.54	43.762	-313.333	1038.84							1.1918	0.749708	0.52777	0.866332		0.629292	0.0158952	-0.113809	0.377327
970.111	457.524	620.413	457.619		1817.54	958.286	686.571	-59.635							1.6262	0.76695	1.04	0.767109		0.660166	0.348068	0.249376	-0.0216606
537.492	319.429	266.889	485.238		940.111	456.095	219.714	560.032							0.901001	0.535461	0.447388	0.813407		0.341467	0.165663	0.0798044	0.203415
922.968	715.619	773.317	315.476		550.825	1183.29	859.048	215.984							1.54718	1.1996	1.29632	0.528834		0.20007	0.429793	0.312023	0.0784496
282.968	687.81	501.984	351.143		1648.59	985.81	-474.476	1167.41							0.474341	1.15298	0.841479	0.588623		0.598799	0.358065	-0.172339	0.424027
547.54	369.81	520.413	561.524		1787.35	839.048	614.571	788.175							0.917844	0.619915	0.872371	0.941286		0.6492	0.304759	0.223224	0.286281
916.063	447.619	685.746	445.905		1327.16	639.524	-6.762	557.317							1.5356	0.750346	1.14952	0.747473		0.48205	0.232288	-0.00245609	0.202428
568.968	412	746.127	712.81		443.683	844.238	805.524	1396.94							0.953764	0.690638	1.25074	1.19489		0.161154	0.306644	0.292582	0.507395
378.683	416.714	956.556	754.19		2589.02	1463.71	531.857	626.365							0.634788	0.69854	1.60348	1.26425		0.940381	0.531649	0.193181	0.227508
726.397	880.571	824.984	745.857		2644.02	993.429	1551.05	1885.65							1.21766	1.47611	1.38293	1.25028		0.960358	0.360833	0.563371	0.684905
341.302	461.429	837.746	718		2954.68	1096.9	1080.29	738.175							0.572126	0.773496	1.40432	1.20359		1.0732	0.398417	0.392381	0.26812
544.111	217.333	630.413	576.476		1773.92	805.619	-212.238	419.46							0.912096	0.364317	1.05676	0.96635		0.644323	0.292617	-0.077089	0.152356
699.54	587.81	710.032	601		2658.06	880.857	1252.14	605.508							1.17264	0.985349	1.19023	1.00746		0.96546	0.319944	0.454803	0.219932
797.254	425.143	827.556	771.333		65.016	210.571	312.762	746.46							1.33644	0.71267	1.38724	1.29299		0.0236151	0.0764835	0.113601	0.271129
843.683	729.286	849.841	363.571		1563.25	474.524	1167.19	1387.13							1.41427	1.22251	1.42459	0.609456		0.567804	0.172356	0.423946	0.503832
931.635	497.714	1158.46	684.619		1636.21	620.619	1169.48	2135.46							1.5617	0.834321	1.94193	1.14763		0.594302	0.225421	0.424776	0.775641
714.254	592.762	838.413	426.381		292.397	-460.095	1271.52	1264.79							1.19731	0.99365	1.40544	0.714745		0.106204	-0.167115	0.461842	0.459398
329.444	568.143	673.841	541.524		1718.97	-306.762	560.238	2192.7							0.552249	0.952381	1.12956	0.90776		0.624363	-0.111422	0.203489	0.796431
298.587	618.571	656.794	432.476		3792.97	167.381	1405.9	2311.79							0.500523	1.03691	1.10099	0.724962		1.37768	0.060796	0.510652	0.839689
581.54	504.524	881.46	261.524		1867.92	405.143	571.048	2210.65							0.974839	0.845736	1.4776	0.438394		0.678465	0.147156	0.207416	0.802951
397.254	955.381	1054.13	599.667		1698.3	809.619	1263.81	1205.98							0.665919	1.60151	1.76704	1.00523		0.616856	0.294069	0.45904	0.438037
691.111	733.19	956.508	446.524		3398.11	701.524	71.81	1230.17							1.15851	1.22905	1.6034	0.748511		1.23426	0.254807	0.0260828	0.446824
333.016	651.19	525.079	735.286		2603.59	1003.43	1593.43	796.937							0.558237	1.09159	0.880193	1.23256		0.945673	0.364465	0.578764	0.289463
912.159	634.571	1332.89	323.476		1814.83	1362.05	-367.095	2171.13							1.52906	1.06373	2.23433	0.542245		0.65918	0.494722	-0.133336	0.788596
373.492	333.667	841.032	703.905		3416.38	1675.52	445.857	1470.84							0.626087	0.559328	1.40983	1.17996		1.2409	0.608583	0.161944	0.534238
387.016	507.524	945.46	625.286		3276.52	-132.667	259.333	1205.56							0.648757	0.850765	1.58488	1.04817		1.1901	-0.0481872	0.0941948	0.437881
903.968	300.333	1061.56	621.333		2749.14	323.476	-254.095	635.222							1.51533	0.50345	1.77949	1.04154		0.998542	0.117493	-0.0922922	0.230725
758.063	608.095	1117.27	440.143		4507.24	772.429	41.333	-151.968							1.27075	1.01935	1.87289	0.737814		1.63712	0.280561	0.015013	-0.0551977
1132.3	451.333	828.794	452.714		3684.71	-42.095	-445.333	668.27							1.89808	0.756572	1.38931	0.758887		1.33836	-0.0152897	-0.161754	0.242729
1009.16	822.143	1011.03	388.286		4212.38	334.333	4.381	1319.75							1.69166	1.37816	1.6948	0.650886		1.53002	0.121436	0.00159126	0.479357
703.397	618.524	801.794	357.095		589.667	4.286	199.905	-18.54							1.17911	1.03684	1.34405	0.5986		0.214179	0.00155676	0.0726094	-0.00673409
611.444	415.667	601.413	453.048		1570.38	107.571	273.667	-677.016							1.02497	0.696785	1.00815	0.759447		0.570393	0.0390719	0.0994012	-0.245905
650.206	390.667	565.746	801.714		3562.05	1114.14	627.714	-101.302							1.08994	0.654877	0.948363	1.34392		1.29381	0.404678	0.227998	-0.0367949
528.73	204.095	515.365	784.381		1350.1	1109.19	559.381	1257.03							0.886313	0.342126	0.863909	1.31486		0.490381	0.402879	0.203178	0.456578
692.254	447.952	777.984	460.238		5512.71	860.714	700.476	1029.08							1.16043	0.750904	1.30414	0.7715		2.00233	0.312628	0.254427	0.373782
634.73	326.429	714.984	257.048		2164.14	-107.571	-185.143	-0.206							1.064	0.547195	1.19853	0.430891		0.786059	-0.0390719	-0.0672475	-7.48232e-05
684.73	373.238	862.841	636.762		5874.95	-438.19	428.952	167.508							1.14782	0.625661	1.44639	1.06741		2.1339	-0.159159	0.155804	0.0608422
389.73	317.714	657.984	475.524		2924	-261.667	952.524	985.746							0.653307	0.532586	1.10298	0.797124		1.06205	-0.0950425	0.345975	0.358042
405.825	378.286	675.698	396.952		3345.14	-134.429	1712.48	1150.03							0.680287	0.634123	1.13268	0.665413		1.21502	-0.0488272	0.622005	0.417714
368.397	514.476	1509.75	217.571		5101.76	-371.571	1050.86	780.698							0.617546	0.862419	2.5308	0.364715		1.85306	-0.134962	0.381692	0.283565
474.73	637.206	1116.84	850.095		3202.43	-294.619	794.429	24.984							0.795793	1.06815	1.87217	1.42502		1.16318	-0.107011	0.288552	0.00907468
335.063	380.397	761.413	959.286		2366.38	740.238	206.333	499.698							0.561668	0.637662	1.27636	1.60806		0.859516	0.268869	0.0749442	0.1815
699.206	792.778	886.889	609.19		1326	1154.24	257.905	332.508							1.17208	1.32894	1.4867	1.02119		0.481629	0.419242	0.0936761	0.120773
344.492	514.54	1071.13	565.857		2327.09	2050.14	149.667	692.508							0.577474	0.862526	1.79554	0.948549		0.845246	0.744652	0.054362	0.251532
473.873	1579.25	806.508	489.095		2645.57	1760.19	155.524	-884.238							0.794356	2.64731	1.35195	0.819873		0.960923	0.639335	0.0564893	-0.321172
684.063	862.635	970.698	476		5211	775.095	514.19	-2150.05							1.1467	1.44604	1.62719	0.797921		1.89274	0.28153	0.186764	-0.780939
417.349	1542.16	1286.79	697.143		4332.81	1138.95	464.19	-1410.05							0.699604	2.58513	2.15706	1.16862		1.57376	0.41369	0.168603	-0.512157
1073.3	1303.78	620.603	735.095		3195.67	-365.143	391.857	-1770.48							1.79918	2.18553	1.04032	1.23224		1.16073	-0.132627	0.14233	-0.643071
1049.16	1021.49	769.937	199.571		3504.38	1126.81	160.667	-675.429							1.75871	1.71233	1.29065	0.334542		1.27286	0.409279	0.0583574	-0.245329
703.54	1053.87	1094.65	223.476		4781.33	1261.6	1405.62	-721.857							1.17935	1.76661	1.83497	0.374614		1.73667	0.458239	0.510548	-0.262193
808.063	1017.83	911.079	173.238		4148.57	1908.98	-412.762	-948.095							1.35456	1.70619	1.52725	0.2904		1.50684	0.69338	-0.149923	-0.344367
794.254	1155.3	530.984	248.19		4385.52	2795.13	70.238	-209.429							1.33141	1.93664	0.890091	0.416042		1.59291	1.01524	0.0255118	-0.0760687
694.778	423.206	790.032	353.762		2299.81	107.746	487.857	502.286							1.16466	0.709423	1.32434	0.593013		0.835336	0.0391354	0.177199	0.18244
973.873	752.73	359.746	694.762		3727.52	197.746	1489.33	-18.905							1.63251	1.26181	0.603044	1.16463		1.35391	0.0718252	0.540955	-0.00686666
587.825	1149.16	703.683	266.286		3772.91	700.651	324.571	-358.381							0.985374	1.92634	1.17959	0.446377		1.37039	0.25449	0.117891	-0.130171
670.921	594.921	405.397	468.571		4720.14	250.794	-612.381	-1418.67							1.12467	0.997269	0.679569	0.785468		1.71445	0.0910933	-0.222429	-0.515287
459.54	634.254	411.302	213.857		3897.24	157.413	1345.9	525.81							0.770329	1.0632	0.689468	0.35849		1.41555	0.0571755	0.488859	0.190984
677.254	875.063	298.921	391.524		3048.24	210.365	467.19	-1137.71							1.13528	1.46687	0.501083	0.656314		1.10718	0.0764087	0.169693	-0.41324
394.444	677.873	116.349	166.905		1516.67	-566.063	-138.476	-876.286							0.661209	1.13632	0.195036	0.279784		0.550883	-0.205605	-0.0502972	-0.318284
721.302	1018.25	590.968	62.762		3222	-527.873	-366.429	-1457.57							1.20912	1.7069	0.990643	0.105208		1.17029	-0.191734	-0.133094	-0.529418
343.206	1257.59	366.254	78		2896.67	737.556	276.81	1483.62							0.575318	2.1081	0.613954	0.130752		1.05213	0.267895	0.100543	0.538879
259.444	545.54	376.587	522.683		2848.71	969.651	-300.19	20.143							0.434907	0.914492	0.631275	0.876176		1.03471	0.352196	-0.109035	0.00731633
481.635	1107.59	199.444	144.016		3573.95	2006.94	840.333	-215.143							0.807367	1.85665	0.334329	0.241415		1.29813	0.728959	0.305225	-0.0781441
781.206	1027.35	583.778	416.111		2463.91	3192.79	1662.48	414.333							1.30954	1.72215	0.97859	0.697529		0.894938	1.15968	0.603844	0.150494
450.444	970.825	692.444	569.206		3768.91	1309.22	894.524	21.571							0.755082	1.6274	1.16075	0.954163		1.36894	0.475535	0.324909	0.00783501
593.349	1219.21	861.063	528.302		3622.57	1946.98	418.714	294.952							0.994634	2.04376	1.4434	0.885596		1.31579	0.707182	0.152085	0.107132
184.587	1229.97	515.635	715.968		1553	710.317	510.667	-585							0.309424	2.0618	0.864362	1.20018		0.56408	0.258001	0.185484	-0.212483
422.968	834.54	612.635	872.683		2700.29	585.698	-227.524	-1054.29							0.709024	1.39894	1.02696	1.46288		0.980796	0.212737	-0.0826411	-0.382937
425.825	998.206	141.73	1168.68		3681.57	-283.968	35.048	-800							0.713813	1.6733	0.237583	1.95907		1.33722	-0.103143	0.0127301	-0.290576
492.159	655.349	593.444	676.349		2217.43	179.651	827.714	-736.571							0.825009	1.09857	0.994794	1.13377		0.805413	0.0652527	0.300642	-0.267537
439.492	464.778	693.73	460.063		1544.48	589.365	-715.619	-838.81							0.736723	0.77911	1.1629	0.771206		0.560984	0.214069	-0.259927	-0.304672
357.683	824.54	363.921	698.302		2351	416.603	273.524	-1390.86							0.599586	1.38218	0.610043	1.17057		0.853929	0.151318	0.0993492	-0.505186
691.206	750.73	550.825	529.968		5000.95	1690.22	422.667	-882.571							1.15867	1.25845	0.923351	0.888388		1.81644	0.613922	0.153521	-0.320567
621.254	661.921	472.492	841.825		3910.95	767.27	82.19	-980.524							1.04141	1.10958	0.792041	1.41116		1.42053	0.278687	0.029853	-0.356145
359.921	602.111	452.159	571.778		4621.33	186.651	299.238	-693							0.603338	1.00932	0.757957	0.958475		1.67856	0.0677953	0.108689	-0.251711
512.683	1132.3	312.444	457.778		1516.38	1169.89	189.714	246.619							0.859413	1.89808	0.523752	0.767376		0.550779	0.424926	0.0689078	0.0895768
425.254	1049.4	355.111	813.349		1576.81	286.651	189.857	-924.476							0.712856	1.75911	0.595275	1.36342		0.572728	0.104117	0.0689598	-0.335788
498.873	782.159	288.349	442.921		945.286	-12.683	1704.33	28							0.836264	1.31114	0.483361	0.742471		0.343346	-0.00460671	0.619047	0.0101701
370.968	812.492	396.206	711.683		2161.19	523.032	1156.57	-1633.14							0.621856	1.36198	0.664162	1.193		0.784986	0.189975	0.420089	-0.593189
718.968	561.968	655.111	469.873		1725.14	1236.89	194.667	-353.143							1.20521	0.94203	1.09817	0.787651		0.626606	0.449262	0.0707068	-0.128268
341.302	686.111	693.825	833.302		2505.71	793.508	543.429	-1628.81							0.572126	1.15013	1.16306	1.39687		0.910124	0.288218	0.197384	-0.591615
518.063	983.397	127.159	599.016		2490.52	1177.46	1189	35.571							0.868432	1.64847	0.213157	1.00413		0.904607	0.427676	0.431868	0.0129201
593.778	952.778	409.587	304.73		4280.14	722.127	1226.81	-583.333							0.995353	1.59715	0.686593	0.510821		1.55463	0.262291	0.445601	-0.211878
841.175	916.921	547.635	437.635		6063.62	-397.492	1527.9	-1228.1							1.41007	1.53704	0.918004	0.73361		2.20242	-0.144377	0.554965	-0.446068
699.365	1803.92	624.73	484.683		6272.95	5.508	916.762	359.714							1.17235	3.02392	1.04724	0.812477		2.27846	0.00200061	0.332986	0.130655
389.413	871.921	854.206	749.111		5690	629.413	720.476	-1450.19							0.652775	1.46161	1.43191	1.25574		2.06672	0.228615	0.261691	-0.526737
632.413	1164.83	251.159	556.873		2458.67	1519.84	-56.524	-1240.87							1.06012	1.9526	0.421019	0.933489		0.893036	0.552036	-0.0205306	-0.450709
445.222	808.302	302.635	892.587		2849.33	1345.32	991	-763.73							0.746328	1.35496	0.507309	1.49625		1.03493	0.488645	0.35995	-0.277402
350.889	850.492	250.444	276.921		3458.57	920.222	1246.76	-602.349							0.588197	1.42568	0.419821	0.464204		1.25622	0.334243	0.452848	-0.218785
593.175	454.778	755.921	1309.92		3798.09	1651.41	839.905	1148.51							0.994343	0.762347	1.26715	2.19583		1.37954	0.599825	0.30507	0.41716
321.222	522.206	553.921	448.159		1546.81	2528.41	428.381	1171.13							0.538466	0.875377	0.928541	0.751251		0.561832	0.918369	0.155596	0.425376
418.365	784.397	455.063	963.635		88.81	1030.79	1159.86	-96.587							0.701308	1.31489	0.762825	1.61535		0.0322575	0.374404	0.421283	-0.0350823
482.46	1053.38	458.635	425.397		3236	874.27	1269.76	-655.349							0.80875	1.76579	0.768812	0.713095		1.17538	0.317552	0.461202	-0.238036
365.413	815.667	551.968	872.778		5868.48	1251.79	-236.476	-351.587							0.612544	1.36731	0.925267	1.46304		2.13154	0.454676	-0.0858927	-0.127703
426.508	656.857	270.635	1057.11		3864.52	708.175	987.714	-213.016							0.714958	1.10109	0.453667	1.77204		1.40367	0.257223	0.358757	-0.0773716
577.127	377.857	505.635	548.73		3458.76	924.603	1071.1	-610.635							0.967441	0.633404	0.847599	0.919839		1.25629	0.335834	0.389043	-0.221795
271.556	967.81	349.254	792.254		5935.29	1704.13	302.571	-567.492							0.455211	1.62235	0.585456	1.32806		2.15581	0.618972	0.1099	-0.206124
285.127	606.905	112.683	636.825		3471.33	704.984	1427.62	-633.778							0.47796	1.01736	0.188891	1.06751		1.26086	0.256064	0.518539	-0.230201
586.841	1010.05	108.968	765.159		3104.67	219.746	271.095	222.127							0.983725	1.69315	0.182664	1.28264		1.12768	0.079816	0.098467	0.0806809
526.984	897.238	395.683	806.397		2929.33	927.889	1909.9	773.413							0.883386	1.50405	0.663286	1.35177		1.06399	0.337027	0.693715	0.280919
467.889	712.238	222.635	492.302		3377.29	829.794	-248.905	505.317							0.784325	1.19393	0.373204	0.825249		1.2267	0.301397	-0.0904071	0.183541
692.746	814.333	450.778	844.444		3835.19	659.079	1425.62	637.651							1.16125	1.36507	0.755642	1.41555		1.39302	0.23939	0.517813	0.231607
567.222	387.238	315.302	725.063		4836.52	1019.51	1104.14	-252.016							0.950837	0.649129	0.528543	1.21543		1.75672	0.370305	0.401046	-0.0915371
368.889	345.048	446.206	986.063		3088.76	1800.6	1540.38	-638.587							0.618371	0.578406	0.747978	1.65294		1.1219	0.654014	0.559496	-0.231947
460.46	477.286	625.778	654.54		1497.24	1181.89	814.714	1029.51							0.771872	0.800077	1.049	1.09721		0.543826	0.429285	0.29592	0.373937
368.556	762.333	267.016	419.397		4423.29	-23.873	-338.857	601.032							0.617812	1.2779	0.4476	0.703038		1.60662	-0.00867114	-0.123079	0.218307
355.413	523.857	675.73	605.016		3979.52	633.032	-1509.1	102.746							0.595781	0.878144	1.13273	1.01419		1.44544	0.22993	-0.548133	0.0373193
605.698	528.048	308.206	534.73		2163.95	447.841	-589.952	1213.94							1.01533	0.88517	0.516647	0.896371		0.785989	0.162665	-0.214282	0.440926
444.746	508.286	447.492	700.73		4087.05	861.794	256.857	1045.79							0.74553	0.852043	0.750133	1.17464		1.4845	0.31302	0.0932955	0.379853
570.413	497.81	580.968	553.921		4133.14	1008.32	-584.857	209.508							0.956187	0.834482	0.97388	0.928541		1.50124	0.36624	-0.212431	0.0760974
658.698	857.81	478.063	796.683		3377.29	986.079	1493.38	-381.587							1.10418	1.43795	0.80138	1.33548		1.2267	0.358163	0.542425	-0.1386
134.27	715.714	768.111	580.683		2512.24	918.889	610.905	-30.683							0.225078	1.19976	1.28759	0.973402		0.912494	0.333758	0.221893	-0.0111447
611.079	701.286	731.397	231.206		1263.29	1005.98	586.476	-18.063							1.02436	1.17557	1.22604	0.387572		0.45885	0.365393	0.213019	-0.00656083
715.413	608	617.302	883.778		909.524	1150.27	1174.62	647.079							1.19925	1.01919	1.03479	1.48148		0.330357	0.4178	0.426644	0.235032
691.222	598.81	530.111	209.968		2697.81	1539.94	1665.19	632.317							1.1587	1.00379	0.888628	0.351971		0.979897	0.559335	0.604829	0.22967
461.937	381.571	377.635	375.921		1441.19	2265.79	2865.24	-290.683							0.774348	0.63963	0.633032	0.630158		0.523468	0.82298	1.04071	-0.105582
423.413	907.19	601.825	520.825		2563.33	1702.7	63.857	926.317							0.70977	1.52073	1.00884	0.873062		0.931052	0.618453	0.0231941	0.336456
543.127	694.857	506.968	592.825		3501.48	1042.08	-1137.86	1241.94							0.910447	1.16479	0.849833	0.993756		1.2718	0.378503	-0.413292	0.451096
331.27	1015.38	699.206	626.635		2946.19	1006.27	-1501.71	-228.683							0.55531	1.70209	1.17208	1.05043		1.07011	0.365497	-0.545452	-0.0830621
578.556	788.714	722.492	671.587		2703.71	1278.22	93.381	-813.556							0.969837	1.32213	1.21112	1.12579		0.982042	0.464275	0.0339178	-0.295499
653.937	918.143	439.635	490.016		3066.62	1331.22	415.619	-593.603							1.0962	1.53909	0.736963	0.821417		1.11386	0.483526	0.150961	-0.215608
709.27	429.857	384.54	282.778		1885.52	879.222	844.095	-214.27							1.18895	0.720572	0.644607	0.474022		0.684859	0.319351	0.306592	-0.077827
523.032	545.381	492.825	601.778		2438.33	1194.84	392.571	285.444							0.876761	0.914225	0.826125	1.00876		0.88565	0.43399	0.142589	0.103679
668.222	622.952	396.778	744.778		1906.71	1941.08	-190.667	912.825							1.12014	1.04426	0.665121	1.24848		0.692556	0.705038	-0.069254	0.331556
410.127	565.476	605.397	367.873		1913.24	1036.46	2886.19	1149.25							0.687498	0.947911	1.01483	0.616668		0.694925	0.376462	1.04832	0.417431
378.127	284.286	526.921	421.302		2041.95	1355.41	708.095	875.111							0.633856	0.47655	0.883281	0.706231		0.741677	0.492312	0.257194	0.317857
275.46	799.429	604.206	904.968		2250.05	728.27	-79.952	1518.68							0.461755	1.34009	1.01283	1.517		0.817261	0.264522	-0.0290401	0.551615
760.889	412.429	597.159	495.683		1278.48	786.698	1712.67	12.587							1.27548	0.691357	1.00102	0.830916		0.464367	0.285744	0.622074	0.00457184
499.698	954.476	430.111	256.54		3789.09	280.222	1923.14	561.254							0.837647	1.59999	0.720997	0.430039		1.37627	0.101782	0.698523	0.203858
537.794	854.19	140.778	1036.35		2097.71	952.794	-606.619	2387.68							0.901507	1.43188	0.235987	1.73724		0.761931	0.346073	-0.220336	0.867253
640.46	551.238	345.159	868.587		1146.43	1366.94	526.429	2468.02							1.07361	0.924043	0.578592	1.45602		0.416405	0.496498	0.191209	0.896431
211.27	645.429	426.159	817.444		1318.57	2166.51	34.857	3559.3							0.354153	1.08194	0.714373	1.37029		0.478931	0.786918	0.0126607	1.29281
181.508	607.905	345.54	689.683		2122.09	1938.7	-336.381	2252.49							0.304263	1.01903	0.579231	1.15612		0.770786	0.704173	-0.12218	0.818149
218.127	343.143	373.921	684.492		1565.76	1584.94	359.952	1563.68							0.365648	0.575213	0.626806	1.14742		0.568715	0.57568	0.130742	0.56796
321.746	666.429	203.921	616.302		2145.52	2316.03	163.333	638.683							0.539345	1.11714	0.341834	1.03311		0.779296	0.841228	0.0593257	0.231982
771.635	602.762	625.873	715.444		1580.43	1373.79	10.619	1345.44							1.2935	1.01041	1.04915	1.1993		0.574043	0.498989	0.00385703	0.488691
617.587	512.762	670.397	481.968		748.857	1727.79	822.333	1848.83							1.03526	0.859546	1.12379	0.807926		0.271999	0.627568	0.298687	0.671529
738.54	657.619	537.825	436.635		1747.81	293.46	-1799.57	3987.16							1.23802	1.10237	0.901559	0.731934		0.634839	0.10659	-0.653639	1.44821
417.778	963.286	285.397	506.54		1506.67	1271.75	-524.571	3412.78							0.700324	1.61476	0.478413	0.849116		0.547251	0.461923	-0.190534	1.23959
570.111	1151.62	149.873	593.778		1679.81	35.698	-989.381	3112.35							0.95568	1.93047	0.251233	0.995353		0.61014	0.0129662	-0.359362	1.13047
267.587	880.571	412.016	654.73		1124.95	1440.22	-427.429	3163.97							0.448558	1.47611	0.690665	1.09753		0.408604	0.523117	-0.155251	1.14921
1072.83	971.619	265.349	878.873		2479.19	1119.6	1216.43	3008.02							1.79838	1.62873	0.444806	1.47326		0.90049	0.406662	0.441831	1.09257
733.016	478.619	208.683	548.968		2461.19	779.127	-275.286	1780.02							1.22876	0.802312	0.349816	0.920238		0.893952	0.282994	-0.0999892	0.646536
587.683	411.286	481.159	656.397		1794.38	1144.32	-439.619	1833.63							0.985136	0.689441	0.80657	1.10032		0.651754	0.415638	-0.159678	0.666012
503.206	319.286	103.302	649.397		1738.33	1269.89	-136.429	2124.11							0.843527	0.535221	0.173166	1.08859		0.631396	0.461248	-0.0495537	0.771518
765.397	517.857	34.349	557.063		2640.05	1766.65	-8.238	1645.87							1.28304	0.868087	0.0575794	0.933808		0.958917	0.641682	-0.0029922	0.597813
573.254	238.762	223.302	569.254		1904.1	2234.41	293.143	2324.49							0.960949	0.400238	0.374322	0.954244		0.691604	0.811582	0.106475	0.844301
860.73	323.143	211.778	59.587		2158.09	1980.75	-1275.19	2044.21							1.44285	0.541686	0.355005	0.099886		0.783862	0.719446	-0.463174	0.742495
700.54	323.762	258.54	506.635		2935.95	1086.6	-965.476	3115.35							1.17432	0.542724	0.433392	0.849275		1.06639	0.394675	-0.35068	1.13156
980.349	315.524	234.921	642.746		1387.48	-478.397	-1429.43	1752.49							1.64336	0.528915	0.393799	1.07744		0.503958	-0.173763	-0.519196	0.636539
1153.11	439.333	530.444	644.508		1890.62	-382.302	-1111.95	5777.78							1.93297	0.736456	0.889186	1.08039		0.68671	-0.13886	-0.403883	2.0986
836.873	421.048	457.921	502.794		1468.43	671.746	67	4065.92							1.40285	0.705805	0.767616	0.842836		0.533362	0.243991	0.0243357	1.47682
892.254	498.762	407.73	420.46		2803.35	715.746	-835.286	3319.64							1.49569	0.836078	0.68348	0.704819		1.01823	0.259973	-0.303392	1.20576
1192.92	558.905	995.222	354.794		2058.64	461.603	-760.381	3548.73							1.9997	0.936896	1.6683	0.594743		0.747736	0.167663	-0.276185	1.28897
638.016	442.714	560.46	547.698		2130.35	894.984	-870.905	7568.3							1.06951	0.742124	0.939502	0.918109		0.773784	0.325076	-0.31633	2.74895
752.54	308.952	1110.84	611.079		2388.78	504.746	-1250.67	4272.25							1.26149	0.517898	1.86211	1.02436		0.867651	0.183334	-0.454267	1.55177
744.397	495.333	463.508	486.032		1746.44	866.841	-1240.67	2730.02							1.24784	0.830329	0.776981	0.814738		0.634342	0.314854	-0.450634	0.991595
997.873	393.095	336.651	216.27		2162.68	1213.7	-1161.86	3974.78							1.67274	0.658947	0.56433	0.362535		0.785529	0.440839	-0.422009	1.44372
507.444	322.143	678.603	318.889		1882.87	70.651	-988.429	3691.16							0.850631	0.54001	1.13755	0.534555		0.683896	0.0256618	-0.359017	1.3407
522.444	251.857	646.222	454.651		1016.63	552.889	1004.95	2714.92							0.875776	0.422189	1.08327	0.762134		0.369262	0.20082	0.365018	0.986112
527.111	320.333	935.222	430.841		1336.63	193.46	546.095	2733.49							0.883599	0.536976	1.56772	0.722221		0.485492	0.0702684	0.198352	0.992858
600.73	300.524	577.365	319.175		2445.35	993.937	-145.048	1517.73							1.00701	0.50377	0.96784	0.535035		0.888198	0.361017	-0.0526843	0.551269
415.349	323.667	478.317	576.603		2010.63	426.937	-759.952	2601.64							0.696252	0.542565	0.801805	0.966563		0.730302	0.155072	-0.276029	0.944964
539.492	492.571	374.127	641.46		1858.02	1026.75	-36.905	2554.97							0.904353	0.8257	0.627151	1.07528		0.674868	0.372934	-0.0134046	0.928014
327.635	438.095	917.365	596.603		3005.59	1087.6	-1266.62	3378.06							0.549216	0.734381	1.53778	1.00009		1.09169	0.395039	-0.460061	1.22698
469.635	158.905	489.127	782.175		1210.02	1207.13	-237.476	2570.16							0.787252	0.266373	0.819926	1.31116		0.439501	0.438452	-0.0862559	0.933532
468.444	630.619	489.794	397.079		1514.68	526.794	-995	1581.78							0.785255	1.05711	0.821044	0.665626		0.550162	0.191342	-0.361403	0.574533
518.968	400.095	1297.98	260.222		1768.92	685.317	-1608.38	1598.87							0.869949	0.670682	2.17582	0.436212		0.642507	0.24892	-0.584195	0.580742
462.444	480.143	871.794	405.651		1647.3	1326.22	-727.19	3027.25							0.775197	0.804866	1.46139	0.679995		0.598332	0.48171	-0.26413	1.09956
416.587	273.762	941.46	700.937		2313.78	1057.41	-1428.43	7948.87							0.698327	0.458909	1.57817	1.17498		0.840409	0.384073	-0.518833	2.88719
774.206	410.381	634.746	791.984		1793.02	-111.968	-215.429	3662.68							1.29781	0.687924	1.06403	1.32761		0.651258	-0.040669	-0.078248	1.33036
691.254	495.286	354.603	513.079		3266.68	1054.94	752.952	1041.06							1.15875	0.830251	0.594423	0.860077		1.18652	0.383174	0.273487	0.378134
631.778	330.143	126.413	578.794		2613.4	1115.56	113.048	178.365							1.05905	0.553421	0.211907	0.970236		0.949237	0.405192	0.0410612	0.0647856
542.683	641.286	717.794	746.746		1934.21	2000.56	-9.619	1673.7							0.909703	1.07499	1.20324	1.25177		0.702541	0.726641	-0.00349381	0.60792
673.302	309.476	667.365	373.46		1834.54	-180.302	-1096.29	1047.08							1.12866	0.518776	1.11871	0.626033		0.666341	-0.0654892	-0.398192	0.380319
461.921	347.524	425.46	743.508		1195.73	-161.921	-761.333	924.556							0.774321	0.582556	0.713201	1.24635		0.434312	-0.0588129	-0.276531	0.335817
403.54	462	289.46	479.603		3136.59	-765.206	819	937.651							0.676456	0.774453	0.485223	0.803961		1.13927	-0.277938	0.297477	0.340573
508.683	441.238	390.222	581.46		1641.73	298.984	1108.32	674.937							0.852708	0.73965	0.654131	0.974705		0.596308	0.108597	0.402562	0.24515
349.873	253.524	476.794	691.46		3852.59	269.746	1033.75	1346.46							0.586494	0.424984	0.799252	1.1591		1.39933	0.097977	0.375477	0.48906
439.73	227.429	1030.37	591.27		3335.59	62.651	1143.75	579.746							0.737122	0.381241	1.72721	0.991149		1.21155	0.0227561	0.415431	0.210575
433.54	265.476	625.794	429.984		1233.78	44.651	1961.7	-27.302							0.726746	0.445019	1.04902	0.720785		0.448132	0.0162181	0.712527	-0.00991662
573.635	305.667	862.27	447.27		2893.4	582.46	1027.6	-305.111							0.961588	0.512391	1.44543	0.749761		1.05094	0.211561	0.373245	-0.110822
622.492	445.952	618.508	639.032		3240.73	706.937	846.127	244.651							1.04349	0.747552	1.03681	1.07121		1.1771	0.256773	0.30733	0.088862
454.873	177.206	571.698	667.222		2868.4	46.46	1423.13	869.365							0.762506	0.297051	0.958341	1.11847		1.04186	0.0168752	0.516907	0.31577
461.492	369.206	887.603	358.222		2650.16	630.889	710.127	732.222							0.773602	0.618902	1.48789	0.60049		0.962589	0.229151	0.257932	0.265957
229.73	415.587	632.032	316.127		2388.82	121.746	-520.254	1412.46							0.385098	0.696651	1.05948	0.529925		0.867668	0.0442205	-0.188966	0.513033
721.873	433.635	1059.32	685.317		2447.21	2543.98	1158.84	794.317							1.21008	0.726905	1.77574	1.1488		0.888873	0.924025	0.420914	0.288511
551.54	474.016	682.27	397.508		2079.4	648.841	1800.56	1385.46							0.92455	0.794596	1.14369	0.666345		0.755277	0.235672	0.653997	0.503226
438.063	743.921	378.079	349.317		2472.4	469.794	1142.65	2139.32							0.734327	1.24704	0.633776	0.585562		0.898023	0.170638	0.415033	0.777042
558.302	584.206	477.889	1096.86		2902.4	1819.65	732.746	2659.36							0.935885	0.979308	0.801088	1.83867		1.05421	0.660933	0.266148	0.965933
570.111	660.111	429.079	663.143		2448.02	196.746	638.27	-278.825							0.95568	1.10655	0.719268	1.11163		0.889167	0.071462	0.231832	-0.101275
298.825	355.968	594.603	459.952		2349.78	442.984	738.175	-66.492							0.500922	0.596711	0.996736	0.77102		0.853485	0.1609	0.26812	-0.0241512
327.206	635.968	346.365	524		2712.16	647.651	772.079	374.127							0.548497	1.06608	0.580614	0.878384		0.985109	0.235239	0.280434	0.13589
608.825	524.587	554.651	831.286		2255.3	653.222	502.746	-23.54							1.02058	0.879368	0.929765	1.39349		0.81917	0.237263	0.182607	-0.00855019
58.683	356.54	282.556	774.476		1946.02	514.937	106.032	1252.94							0.0983706	0.59767	0.47365	1.29826		0.706831	0.187035	0.0385129	0.455091
454.778	346.063	447.222	328.476		1707.97	163.365	1258.37	745.651							0.762347	0.580107	0.749681	0.550626		0.620367	0.0593373	0.457063	0.270835
377.54	442.349	281.365	397.048		2992.4	448.175	987.937	-515.683							0.632872	0.741512	0.471654	0.665574		1.0869	0.162786	0.358838	-0.187306
632.444	364.492	990.508	1016.52		3007.35	-217.587	1139.7	-351.254							1.06017	0.611	1.66039	1.704		1.09233	-0.0790318	0.41396	-0.127582
464.063	948.825	452.651	1088.19		2983.97	82.984	1512.27	1401.08							0.777911	1.59052	0.758781	1.82414		1.08384	0.0301414	0.549286	0.508899
498.825	441.206	163.413	838.095		2385.21	462.508	917.222	1352.22							0.836183	0.739596	0.27393	1.4049		0.866353	0.167992	0.333153	0.491153
325.635	365.302	552.746	616.238		2481.49	-660.254	754.889	3127.51							0.545864	0.612358	0.926571	1.033		0.901326	-0.239817	0.27419	1.13597
193.73	523.444	244.317	471		1601.68	-121.016	982.508	2262.94							0.324751	0.877452	0.40955	0.78954		0.581762	-0.0439554	0.356866	0.821943
255.444	576.587	647.206	707.619		2052.78	117.746	868.984	2504.46							0.428202	0.966536	1.08492	1.18619		0.745609	0.0427676	0.315632	0.909669
419.778	309.016	905.587	560.714		1812.54	685.889	1407.27	1087.65							0.703676	0.518005	1.51804	0.939928		0.65835	0.249128	0.511148	0.395056
206.444	688.016	679.873	434.619		6637.75	708.079	634.175	1793.89							0.346063	1.15333	1.13967	0.728554		2.41096	0.257188	0.230345	0.651575
318.825	831.063	909.825	487.714		4388.75	1301.94	-129.825	730.222							0.534448	1.39312	1.52514	0.817558		1.59408	0.472889	-0.047155	0.265231
410.063	611.825	661.778	433.857		4000.41	1279.56	483.175	2186.65							0.687391	1.02561	1.10934	0.727277		1.45303	0.46476	0.175499	0.794234
148.254	513.302	730.063	639.048		5932.27	1129.08	527.937	683.651							0.248519	0.860451	1.22381	1.07124		2.15472	0.410103	0.191757	0.248315
163.683	495.825	615.587	439		7405.89	1127.46	229.984	777.413							0.274383	0.831154	1.03191	0.735898		2.68996	0.409515	0.0835347	0.282372
278.54	802.111	581.111	619.905		8480.13	620.27	1702.37	1838.46							0.466918	1.34458	0.97412	1.03915		3.08015	0.225294	0.618332	0.667764
98.111	677.349	554.968	897.286		7002.7	204.841	-1111.35	1087.46							0.164464	1.13544	0.930296	1.50413		2.54352	0.0744022	-0.403664	0.394987
67.968	382.254	494.778	494.048		9026.94	1663.98	-231.73	1163.37							0.113935	0.640775	0.829399	0.828175		3.27876	0.604391	-0.0841688	0.422557
319.968	372.063	536.063	744.333		5575.22	680.46	1433.84	1143.22							0.536364	0.623691	0.898605	1.24773		2.02503	0.247156	0.520799	0.41524
442.54	277.54	853.111	727.333		8899.98	216.127	532.127	1199.65							0.741832	0.465242	1.43007	1.21923		3.23265	0.0785015	0.193279	0.435737
348.587	662.444	516.54	488.571		7035.6	166.508	1488.6	12.365							0.584338	1.11046	0.865879	0.818994		2.55547	0.0604789	0.54069	0.00449121
269.111	367.778	489.921	754.667		4673.46	806.46	2112.32	946.937							0.451112	0.616508	0.821257	1.26505		1.69749	0.292922	0.767235	0.343946
615.524	660.635	743.921	768.667		6167.32	680.651	630.556	580.46							1.03181	1.10743	1.24704	1.28852		2.24009	0.247226	0.22903	0.210834
637.524	586.302	304.873	572.524		7041.6	416.127	1352.94	813.937							1.06869	0.982821	0.51106	0.959725		2.55765	0.151145	0.491413	0.295638
606.667	467.302	1114.06	410		620.365	261.603	381.46	149.603							1.01696	0.783341	1.86751	0.687285		0.225329	0.0950193	0.138554	0.0543387
768	432.302	417.302	436.095		628.317	260.032	76.651	461.937							1.2874	0.72467	0.699526	0.731029		0.228217	0.0944487	0.0278411	0.167785
517.095	366.302	779.302	504.333		6956.22	389.127	-289.921	674.46							0.866809	0.614034	1.30635	0.845416		2.52664	0.141339	-0.105305	0.244977
714	501.968	874.587	993.429		4449.84	-46.159	-763.587	-96.873							1.19688	0.841452	1.46608	1.66529		1.61627	-0.0167658	-0.27735	-0.0351862
331.143	411.683	894.54	619.429		6556.27	-47.492	102.651	262.952							0.555097	0.690107	1.49952	1.03835		2.38136	-0.01725	0.0372848	0.0955093
618.619	628.206	469.349	694.667		2273.18	388.079	740.651	685.333							1.03699	1.05307	0.786772	1.16447		0.825661	0.140958	0.269019	0.248926
552.095	556.016	587.302	1211.9		6803.65	330.032	1535.75	196.286							0.92548	0.932053	0.984498	2.03152		2.47122	0.119874	0.557813	0.0712949
264.714	499.778	954.492	897.524		6601.79	8.413	260.651	286.238							0.443742	0.837781	1.60002	1.50452		2.3979	0.00305577	0.0946735	0.103967
159.19	819.063	580.444	905.905		5921.65	774.032	-1725.49	377.905							0.266851	1.373	0.973002	1.51857		2.15086	0.281143	-0.626732	0.137262
102.476	556.921	591.349	891.19		7858.51	379.746	-2527.92	32.381							0.171781	0.93357	0.991282	1.49391		2.85436	0.137931	-0.91819	0.0117614
408.952	527.111	687.397	948.619		5045.46	115.603	-2083.59	-128.571							0.685529	0.883599	1.15229	1.59018		1.83261	0.0419893	-0.756799	-0.0466995
885.619	332.349	908.016	624.714		5966.41	8.032	-2021.92	-78							1.48457	0.557118	1.52211	1.04721		2.16712	0.00291738	-0.734401	-0.0283311
827.095	734.159	989.73	681.619		4925.41	-252.873	-235.111	58.238							1.38646	1.23067	1.65909	1.1426		1.78901	-0.0918484	-0.0853969	0.0211532
905	664.349	861.683	190.476		6958.94	-1066.97	-2520.21	0.81							1.51706	1.11365	1.44444	0.319296		2.52762	-0.387544	-0.915388	0.000294208
923.143	519.778	653.206	259.095		2664.7	-798.492	-1458.97	-35.048							1.54747	0.871307	1.09497	0.434322		0.96787	-0.290028	-0.529926	-0.0127301
983.19	424.73	627.921	542.619		4521.75	1069.17	147.841	-235.286							1.64813	0.711977	1.05259	0.909595		1.64239	0.388345	0.0536987	-0.0854605
531.238	211.444	555.159	348.476		4541.7	99.603	-397.492	-171.524							0.890517	0.354445	0.930616	0.584152		1.64963	0.0361777	-0.144377	-0.0623009
744.81	268.349	1348.87	205.81		2366.84	-357.873	-2229.02	264.238							1.24853	0.449835	2.26112	0.345		0.859683	-0.129986	-0.809622	0.0959764
341	144.206	603.73	210.143		179.127	771.889	-589.635	302.238							0.57162	0.241733	1.01204	0.352264		0.0650624	0.280365	-0.214167	0.109779
620.429	287.778	401.873	383.143		4819.7	-728.968	-863.492	-16.762							1.04003	0.482404	0.673662	0.642265		1.75061	-0.264775	-0.313637	-0.00608828
771.381	651.635	917.063	437		3967.08	440.937	-427.444	143.81							1.29307	1.09234	1.53728	0.732546		1.44092	0.160157	-0.155256	0.0522346
733.857	775.825	658.159	695.095		4784.65	-1388.71	-1443.06	315.571							1.23017	1.30052	1.10328	1.16519		1.73788	-0.504408	-0.524149	0.114622
768.048	586.873	855.444	562.381		4842.36	-1373.29	-410.683	55.238							1.28748	0.983779	1.43399	0.942722		1.75884	-0.498804	-0.149168	0.0200635
1053.1	1101.4	382.159	915.143		4991.13	-464.429	-212.492	-347.667							1.76531	1.84628	0.640615	1.53406		1.81287	-0.16869	-0.0771812	-0.126279
807.524	888.111	670.921	636.397		4408.84	-1487.62	-1009.21	-417.571							1.35366	1.48875	1.12467	1.0668		1.60138	-0.540332	-0.366563	-0.15167
1325.48	660.778	859.063	1537.44		3494.56	-559.19	-828.302	-99.19							2.2219	1.10767	1.44005	2.57723		1.26929	-0.203109	-0.300855	-0.0360277
1065	944.778	332.825	761.016		3514.32	-1319.19	1765.56	-58.714							1.78527	1.58374	0.557916	1.2757		1.27647	-0.479155	0.641284	-0.0213261
1155.9	1364.83	732.302	835.778		3889.32	-1115.86	239.413	231.714							1.93765	2.28786	1.22756	1.40102		1.41268	-0.405301	0.0869595	0.084163
824.905	1101.02	950.778	910.016		5961.75	167.571	1489.89	-113.524							1.38279	1.84564	1.59379	1.52546		2.16542	0.060865	0.541157	-0.0412341
885	1133.97	885.349	1331.68		4404.36	566.333	-442.302	-109.429							1.48353	1.90088	1.48412	2.23231		1.59975	0.205703	-0.160653	-0.0397467
541.667	760.492	472.444	894.302		7351.18	-935.571	732.794	-507.714							0.907999	1.27482	0.791961	1.49912		2.67009	-0.339818	0.266165	-0.184412
254.238	1007.35	449.587	586.825		1497.7	-882.095	-855.54	249.667							0.426181	1.68862	0.753645	0.983698		0.543993	-0.320394	-0.310749	0.0906839
305.571	778.206	553.444	1272.02		3177.27	-121.81	1549.13	-161.524							0.51223	1.30451	0.927741	2.13229		1.15405	-0.0442438	0.562673	-0.0586687
514.238	937.397	296.016	561.73		4715.98	85.714	200.889	-135.857							0.86202	1.57136	0.496213	0.941631		1.71294	0.031133	0.0729668	-0.0493459
677.714	639.778	489.349	706.73		1891.32	-824.048	-557.778	-309.667							1.13606	1.07246	0.820298	1.1847		0.686963	-0.29931	-0.202596	-0.112477
244.524	730.921	240.254	1023.92		4076.75	-1269.43	-1165.11	-322.714							0.409897	1.22525	0.402739	1.7164		1.48075	-0.461081	-0.423191	-0.117216
314.143	413.54	340.778	1121.4		3210.87	-636.81	-1078.63	-363.333							0.5266	0.693219	0.571248	1.8798		1.16625	-0.231302	-0.391781	-0.13197
636.095	729.778	928.778	1172.68		3794.02	-924.905	-1617.02	-408.81							1.06629	1.22333	1.55692	1.96578		1.37806	-0.335943	-0.587332	-0.148488
485.429	716.016	707.206	700.397		1503.02	-1009	-159.254	-391.476							0.813727	1.20026	1.18549	1.17408		0.545925	-0.366488	-0.0578442	-0.142192
184.667	748.825	607.254	404.635		3686.92	-769.333	-647.206	-629.81							0.309558	1.25526	1.01794	0.678292		1.33916	-0.279437	-0.235078	-0.228759
376.667	584.73	426.302	888.302		3907.35	-65	-391.873	-179							0.631409	0.980186	0.714612	1.48907		1.41923	-0.0236093	-0.142336	-0.0650163
452.381	638.921	489.349	928.635		3753.06	-425.238	-860.444	-499.238							0.758329	1.07103	0.820298	1.55668		1.36319	-0.154455	-0.31253	-0.181333
624.762	463.444	458.063	1482.78		2222.25	-230.857	-754.063	-240.714							1.04729	0.776874	0.767854	2.48559		0.807166	-0.0838518	-0.27389	-0.087432
554.667	694.111	339.825	880.778		4151.92	142.476	-455.73	-266.333							0.929791	1.16354	0.569651	1.47645		1.50806	0.0517501	-0.16553	-0.0967373
480.524	830.492	796.73	904.302		974.159	-522.381	-974.54	-341.381							0.805505	1.39216	1.33556	1.51589		0.353834	-0.189739	-0.353972	-0.123996
637.143	526.444	693.825	1135.35		2429.06	-886.429	-832.063	-150.81							1.06805	0.882481	1.16306	1.90319		0.882283	-0.321968	-0.302221	-0.0547771
1016.62	736.73	571.968	1207.92		3288.78	-206.19	-1475.21	400.762							1.70416	1.23498	0.958793	2.02484		1.19455	-0.0748922	-0.535824	0.145565
645.857	618.254	359.444	142.968		5840.87	-346	-445.206	-551.619							1.08265	1.03638	0.602538	0.239658		2.12152	-0.125674	-0.161707	-0.200359
497.667	615.111	659.016	400.778		3577.44	-769.81	-873.73	-411.302							0.834242	1.03111	1.10471	0.671826		1.2994	-0.27961	-0.317356	-0.149393
585.524	739.349	511.73	643.778		2954.97	-76.905	-732.873	6.937							0.981517	1.23937	0.857816	1.07917		1.0733	-0.0279334	-0.266194	0.00251965
451.667	871.444	641.921	1205.16		2156.92	-284.619	-1372.54	-683.683							0.757132	1.46081	1.07606	2.02021		0.783436	-0.103379	-0.498533	-0.248327
470.619	681.825	816.302	807.444		4089.21	-422.762	-1903.02	-694.206							0.788901	1.14295	1.36837	1.35352		1.48528	-0.153555	-0.691212	-0.252149
512.667	846.587	641.206	648.492		4564.4	163.381	-300.778	-665.111							0.859387	1.41914	1.07486	1.08707		1.65788	0.0593432	-0.109248	-0.241581
674.238	541.349	406.444	911.492		4622.73	-67.667	-389.873	-659.587							1.13023	0.907466	0.681324	1.52794		1.67907	-0.024578	-0.141609	-0.239575
472.619	399.492	508.206	695.349		2176.4	-345.381	759.206	-1182.3							0.792254	0.669671	0.851909	1.16562		0.79051	-0.125449	0.275758	-0.429435
1114.73	536.206	828.635	688.492		926.349	-472.048	509.159	71.698							1.86863	0.898845	1.38905	1.15412		0.336468	-0.171457	0.184936	0.0260421
536.302	324.159	392.73	800.111		1812.35	-527.81	333.54	-230.683							0.899006	0.54339	0.658336	1.34123		0.65828	-0.191711	0.121148	-0.0837886
821.349	1005.25	848.254	525.302		3492.87	-654.381	417.111	-1273.06							1.37683	1.68511	1.42193	0.880567		1.26868	-0.237684	0.151503	-0.462401
617.635	816.206	709.302	383.159		2327.06	-470.905	221.921	353.651							1.03535	1.36821	1.18901	0.642292		0.845235	-0.171042	0.080606	0.128453
1227.83	306.73	1175.68	520.111		-1647.22	-447.524	932.206	-1545.68							2.05821	0.514173	1.9708	0.871865		-0.598303	-0.162549	0.338595	-0.561422
1472.83	630.397	913.587	700.587		1269.25	-214	28.016	-580.111							2.4689	1.05674	1.53145	1.1744		0.461018	-0.077729	0.010176	-0.210708
958.444	1227.54	951.206	1001.97		1634.83	1743.43	721.635	-1261.54							1.60665	2.05773	1.59451	1.6796		0.5938	0.633247	0.262112	-0.458216
1102.06	904.111	680.54	552.254		2959.92	777.619	371.254	-1715.02							1.84739	1.51557	1.14079	0.925746		1.0751	0.282446	0.134847	-0.622927
908.349	1199.21	503.444	1260.3		2515.97	819.095	-131.746	-2171.64							1.52267	2.01024	0.843926	2.11265		0.913849	0.297511	-0.0478527	-0.78878
992.873	911.349	667.73	935.921		4053.35	814.143	67.492	-1348.49							1.66436	1.5277	1.11932	1.56889		1.47226	0.295713	0.0245144	-0.489799
1129.63	1303.35	657.587	609.683		1471.06	361.714	-309.032	-248.063							1.89361	2.18481	1.10232	1.02202		0.534319	0.131382	-0.112246	-0.0901013
809.54	612.54	653.016	670.111		499.111	-230.571	-197.27	-460.016							1.35704	1.0268	1.09465	1.12331		0.181287	-0.0837479	-0.0716523	-0.167087
732.397	806.968	802.206	955.73		2034.87	-2.714	-243.794	-591.397							1.22772	1.35273	1.34474	1.6021		0.739105	-0.000985778	-0.0885507	-0.214807
996.873	914.968	646.54	670.159		3913.92	116.714	-394.794	-1081.21							1.67106	1.53377	1.0838	1.12339		1.42161	0.0423928	-0.143397	-0.392715
818.54	949.778	333.635	532.73		1716.73	603.524	85.825	-778.73							1.37212	1.59212	0.559274	0.893018		0.62355	0.219212	0.0311733	-0.28285
843.921	824.444	466.111	671.254		1071.92	967.048	466.397	-185.016							1.41467	1.38202	0.781344	1.12523		0.389343	0.351251	0.169404	-0.0672014
1050.44	482.397	439.635	405.206		3208.06	110.381	74.587	-1714.3							1.76087	0.808645	0.736963	0.679249		1.16523	0.0400925	0.0270915	-0.622668
1010.25	537.587	380.825	111.444		2878.59	730.286	453.254	-894.206							1.69349	0.90116	0.638379	0.186814		1.04556	0.265254	0.164631	-0.324793
838.254	641.254	874.968	510.159		1631.06	96.476	343.063	-176.016							1.40517	1.07494	1.46671	0.855182		0.592434	0.035042	0.124607	-0.0639324
763.397	695.063	844.349	872.063		2925.54	963.619	-141.27	-827.921							1.27969	1.16514	1.41539	1.46184		1.06261	0.350005	-0.051312	-0.300717
976.873	548.159	1226.92	639.206		2751.3	2028.62	-558.032	-1576.16							1.63754	0.918882	2.05669	1.0715		0.999326	0.736834	-0.202688	-0.572492
757.302	1264.08	721.873	354.206		-956.794	1699.71	-129.317	-1055.4							1.26947	2.11898	1.21008	0.593758		-0.347526	0.617369	-0.0469705	-0.383341
635.683	1557.65	742.349	964.921		3136.54	1824.52	197.016	-734.349							1.0656	2.6111	1.2444	1.6175		1.13925	0.662703	0.07156	-0.26673
1227.11	925.365	971.683	645.968		2691.87	1401.62	589.968	-577.016							2.05701	1.55119	1.62884	1.08284		0.977741	0.509095	0.214288	-0.209583
636.492	928.46	611.73	908.825		2238.59	1632.24	325.778	-161.587							1.06696	1.55638	1.02545	1.52347		0.813098	0.592861	0.118329	-0.0586915
483.968	905.365	1015.49	1162.83		2730.25	995.19	-551.365	-95.492							0.811278	1.51767	1.70227	1.94925		0.991681	0.361472	-0.200267	-0.0346846
907.206	672.27	555.825	1000.11		2263.97	848.429	434.54	411.698							1.52075	1.12693	0.931733	1.67649		0.822317	0.308166	0.157833	0.149537
813.683	706.651	348.111	1578.35		2712.4	63.857	-63.984	-391.302							1.36398	1.18456	0.58354	2.6458		0.985195	0.0231941	-0.0232402	-0.142129
726.302	961.222	-9.841	1484.06		2133.21	-212.571	1240.49	-694.397							1.2175	1.6113	-0.0164965	2.48774		0.774822	-0.0772099	0.450571	-0.252219
818.825	1197.65	-13.984	1129.21		2282.44	226.667	278.73	-588.54							1.3726	2.00763	-0.0234415	1.89289		0.829028	0.0823299	0.10124	-0.213769
742.349	890.079	280.762	1856.78		5095.71	680.81	98.063	-675.111							1.2444	1.49204	0.470643	3.11253		1.85086	0.247283	0.0356184	-0.245213
874.635	649.794	288.762	594.73		3927.29	720.381	585.254	-1264.83							1.46616	1.08925	0.484053	0.996949		1.42647	0.261656	0.212576	-0.459409
477.206	583.841	704.714	971.397		3802.33	808.048	359.302	-1274.25							0.799943	0.978696	1.18132	1.62836		1.38108	0.293499	0.130505	-0.462834
1185.73	549.365	253.619	1021.06		4711	1227.67	293.048	-1259.92							1.98765	0.920904	0.425143	1.71161		1.71113	0.445913	0.106441	-0.457628
1076.44	640.508	568.048	554.921		3448.05	684.429	730.286	-1739.83							1.80445	1.07369	0.952222	0.930217		1.2524	0.248598	0.265254	-0.631938
395.111	909.413	302.762	1725.11		3922.67	-71.81	258.381	-1460.92							0.662327	1.52445	0.507522	2.89181		1.42479	-0.0260828	0.093849	-0.530635
1083.78	739.508	391.095	687.349		3452.48	-775.476	405.238	-649.54							1.81674	1.23964	0.655595	1.15221		1.25401	-0.281668	0.14719	-0.235926
717.492	1124.94	168.952	804.111		3526.38	6.333	-383.048	-805.683							1.20274	1.88574	0.283215	1.34794		1.28085	0.00230027	-0.13913	-0.29264
708.968	1060.37	541.048	1234.06		3271.86	-506.286	294.238	271.206							1.18845	1.7775	0.906962	2.06867		1.1884	-0.183893	0.106873	0.0985073
425.921	854.508	930.238	1057.87		2481.09	99.19	466.048	304.778							0.713974	1.43242	1.55936	1.77332		0.901182	0.0360277	0.169278	0.110701
562.683	712.556	431.476	1263.02		1014	1070.33	351.048	390.397							0.943229	1.19446	0.723286	2.1172		0.368305	0.388766	0.127507	0.1418
753.635	684.746	745.619	751.873		1180.1	593.619	1011.81	-264.27							1.26332	1.14784	1.24989	1.26037		0.428633	0.215614	0.367509	-0.095988
611.397	773.222	1099.62	1240.97		3767.71	551	724.333	-156.556							1.02489	1.29616	1.8433	2.08024		1.36851	0.200134	0.263092	-0.0568642
731.73	720.698	485.238	1007.16		4526.9	1209.24	514.762	-82.556							1.2266	1.20811	0.813407	1.68831		1.64426	0.439219	0.186972	-0.0299859
645.587	1015.37	561.952	477.73		4408.29	252.524	1352.62	403.968							1.0822	1.70206	0.942003	0.800821		1.60118	0.0917216	0.491298	0.146729
484.825	583.698	708.476	1027.21		3702.67	-264.476	1329	71.968							0.812715	0.978456	1.18762	1.72191		1.34488	-0.0960628	0.482719	0.0261402
595.968	741.317	480.095	856.016		4663.86	67.714	1855.76	85.444							0.999025	1.24267	0.804786	1.43494		1.694	0.024595	0.674049	0.0310349
636.873	515.365	442.524	1064.63		5552.29	-334.571	301.143	-91.984							1.06759	0.863909	0.741805	1.78465		2.0167	-0.121523	0.109381	-0.0334104
610.254	727.651	336.571	1106.06		3258.14	1022.29	157.619	-37.127							1.02297	1.21977	0.564196	1.8541		1.18342	0.371314	0.0572503	-0.0134852
337.794	410.27	403.429	679.254		5264.95	629.143	706.381	57.159							0.566246	0.687738	0.67627	1.13864		1.91233	0.228517	0.256571	0.0207613
816.222	527.603	267.524	1103.78		3740.43	2870.06	1325.71	255.968							1.36824	0.884424	0.448452	1.85027		1.3586	1.04246	0.481525	0.0929726
761.032	598.603	56.857	872.159		3324.24	2655.02	808.857	12.825							1.27572	1.00344	0.0953097	1.46201		1.20743	0.964353	0.293793	0.00465829
352.698	920.27	340.905	1564.3		4987.19	2070.92	600.143	800.063							0.59123	1.54265	0.571461	2.62225		1.81144	0.752199	0.217984	0.290598
783.365	573.032	344.524	1404.68		4713	4217.78	-134.952	150.921							1.31316	0.960577	0.577528	2.35468		1.71185	1.53198	-0.0490172	0.0548174
546.317	845.937	401.143	1308.4		4209.05	1387.4	-379.286	17.111							0.915794	1.41805	0.672438	2.19327		1.52881	0.50393	-0.137764	0.00621505
853.746	353.794	355.429	1416.83		5033.48	1846.06	-275.571	-228.651							1.43114	0.593067	0.595808	2.37503		1.82826	0.670526	-0.100093	-0.0830505
686.317	1172.51	456.476	968.54		4026.57	2148.68	-619.667	257.159							1.15048	1.96548	0.765193	1.62357		1.46253	0.780443	-0.225075	0.0934052
986.079	643.794	509.286	1128.35		5437.81	2075.87	-806.81	349.159							1.65297	1.0792	0.853719	1.89146		1.97512	0.753997	-0.293049	0.126821
735.27	887.889	540.048	856.254		3924	1513.97	166.905	-185.127							1.23254	1.48837	0.905286	1.43534		1.42527	0.549903	0.0606231	-0.0672417
951.317	813.27	255.762	1359.54		4721.33	2027.59	-104.286	53.683							1.5947	1.36329	0.428735	2.279		1.71488	0.736459	-0.0378787	0.0194987
457.603	742.175	381.857	826.349		5532.76	1375.97	383.381	-128.984							0.767082	1.24411	0.640109	1.38521		2.00961	0.499778	0.139251	-0.0468495
1004.37	334.651	572.857	1199.92		4106.1	1245.54	-393.143	398.587							1.68362	0.560977	0.960283	2.01143		1.49141	0.452404	-0.142797	0.144775
707.603	419.127	468.238	1668.63		4220.38	1097.87	720.476	327.825							1.18616	0.702585	0.78491	2.79714		1.53292	0.398769	0.261691	0.119072
667.698	507.937	168.952	791.206		3177.14	883.111	514.143	785.921							1.11927	0.851458	0.283215	1.3263		1.154	0.320763	0.186747	0.285462
426.46	489.317	50.714	1470.73		2204.71	1720.02	650.19	326.302							0.714877	0.820245	0.0850122	2.46539		0.800795	0.624743	0.236162	0.118519
452.46	191.635	170.619	1060.73		4181.24	3025.4	248.19	811.492							0.758461	0.321239	0.28601	1.77811		1.51871	1.09888	0.0901474	0.29475
670.27	378.968	230.81	1018.16		3904.91	1772.16	-49.905	241.397							1.12358	0.635266	0.386908	1.70675		1.41834	0.643683	-0.0181265	0.0876801
300.222	673.54	465.349	1333.92		1484.57	1602.54	43.571	404.159							0.503264	1.12906	0.780067	2.23606		0.539225	0.582074	0.0158258	0.146798
426.698	790.063	255.921	1045.06		2113.76	1966.97	-559.476	-47.651							0.715276	1.32439	0.429002	1.75184		0.76776	0.714441	-0.203213	-0.0173078
568.032	707.159	670.968	920.873		4310.86	2156.21	-866.952	-105.984							0.952195	1.18541	1.12475	1.54366		1.56579	0.783176	-0.314894	-0.0384955
461.841	529.825	276.349	801.206		2699.33	1565.83	92.571	429.73							0.774187	0.888149	0.463245	1.34307		0.98045	0.568738	0.0336236	0.156086
522.794	656.206	490.778	919.492		2517.81	1915.16	936.19	117.016							0.876363	1.1	0.822694	1.54135		0.914518	0.695623	0.340042	0.0425025
708.508	908.302	244.444	759.873		3261.95	1112.78	-408.333	311.873							1.18768	1.52259	0.409763	1.27378		1.1848	0.404183	-0.148314	0.113278
641.556	673.492	706.206	729.825		3194.19	1706.25	147.143	-232.841							1.07544	1.12898	1.18382	1.22341		1.16019	0.619745	0.0534452	-0.0845724
648.413	1013.87	684.444	951.921		4682	964.159	400.571	538.159							1.08694	1.69956	1.14734	1.59571		1.70059	0.350201	0.145495	0.19547
630.937	764.778	770.397	1164.87		3785.14	796.778	293.952	438.54							1.05764	1.282	1.29142	1.95268		1.37484	0.289405	0.106769	0.159286
577.841	953.921	569.825	1319.16		3218.09	1619.92	-286.81	273.159							0.968638	1.59906	0.955201	2.21131		1.16887	0.588387	-0.104175	0.0992167
488.889	772.444	828.016	948.016		4243.95	1169.4	1489.48	55.016							0.819527	1.29485	1.38801	1.58916		1.54149	0.424748	0.541007	0.0199829
700.365	534.921	621.873	1725.49		4143.29	1226.97	1461.86	142.635							1.17403	0.896691	1.04245	2.89245		1.50492	0.445659	0.530975	0.0518078
473.889	553.73	543.825	1707.35		3670.57	1106.02	-12.524	-161.587							0.794383	0.928221	0.911617	2.86204		1.33322	0.401727	-0.00454896	-0.0586915
469.651	503.206	295.254	850.683		3717.91	1856.68	-199.143	-19.825							0.787279	0.843527	0.494936	1.426		1.35042	0.674383	-0.0723326	-0.00720083
465.365	658.111	321.063	655.397		4476.67	972.683	1289.9	-404.587							0.780094	1.1032	0.5382	1.09865		1.62601	0.353297	0.468519	-0.146954
485.556	703.587	404.778	899.968		2538.76	3632.16	800.333	-938.778							0.81394	1.17943	0.678532	1.50862		0.922128	1.31927	0.290697	-0.340982
294.984	651.254	251.159	1079.83		3963.19	1868.63	892.143	-815.206							0.494483	1.0917	0.421019	1.81012		1.43951	0.678725	0.324044	-0.296099
323.032	988.016	272.349	1111.87		3164.09	1780.21	222.905	-342.492							0.5415	1.65622	0.45654	1.86384		1.14926	0.646605	0.0809634	-0.1244
600.698	664.873	504.016	1312.63		4442.81	851.397	143.905	-775.921							1.00695	1.11453	0.844885	2.20038		1.61372	0.309244	0.0522691	-0.28183
601.317	755.159	229.111	1261.21		4382.24	850.349	-394.571	-977.349							1.00799	1.26588	0.38406	2.11417		1.59171	0.308863	-0.143316	-0.354992
486.079	580.016	770.254	884.683		2608.24	516.73	477.952	355.698							0.814817	0.972284	1.29118	1.483		0.947363	0.187686	0.173601	0.129196
425.222	873.54	360.825	499.016		2044.95	2451.3	558.333	-231.302							0.712802	1.46432	0.604853	0.836503		0.742766	0.890361	0.202797	-0.0840134
513.651	1076.73	359.349	324.683		2887.19	1226.59	68.952	-185.492							0.861036	1.80493	0.602379	0.544268		1.04868	0.44552	0.0250447	-0.0673743
662.27	567.063	341.349	561.778		3110	-706.254	534.905	-317.206							1.11017	0.950571	0.572205	0.941712		1.12961	-0.256525	0.194288	-0.115215
385.651	377.587	366.111	435.873		5543.14	-1491.78	784.524	-1240.35							0.646469	0.632951	0.613714	0.730656		2.01338	-0.541843	0.284954	-0.450519
521.794	366.873	637.254	1104.92		5620.14	-193.111	558.286	-582.635							0.874686	0.614991	1.06823	1.85219		2.04135	-0.0701417	0.20278	-0.211624
273.032	470.73	367.73	1583.16		3265.29	-1363.21	457	118.794							0.457685	0.789087	0.616428	2.65386		1.18602	-0.495143	0.165991	0.0431483
216.746	657.444	1053.54	777.302		5607.67	-310.968	-437.19	167.175							0.363333	1.10208	1.76606	1.303		2.03681	-0.11295	-0.158796	0.0607212
481.079	487.587	389.016	1143.97		2588.86	-2088.3	-301.238	156.413							0.806435	0.817345	0.65211	1.91764		0.940323	-0.758512	-0.109416	0.0568122
526.032	693.016	960.492	1009.35		5841.14	-935.254	-304.286	-339.825							0.88179	1.16171	1.61008	1.69198		2.12162	-0.339702	-0.110523	-0.123431
106.127	590.159	448.73	1276.3		4813.19	-946.587	-27.667	-521.778							0.177901	0.989287	0.752209	2.13947		1.74824	-0.343819	-0.0100492	-0.18952
355.937	643.254	470.778	960.873		3977.95	-1152.83	189.048	-639.587							0.596659	1.07829	0.789168	1.61072		1.44487	-0.418728	0.0686659	-0.23231
297.127	742.063	406.825	1323.59		3700.19	-205.111	-222.524	-661.587							0.498076	1.24392	0.681963	2.21874		1.34398	-0.0745003	-0.080825	-0.240301
545.746	382.873	366.492	1429.49		3792.09	123.556	476.476	-220.349							0.914837	0.641812	0.614353	2.39627		1.37736	0.0448779	0.173065	-0.080035
440.794	60.159	757.825	1455.83		4310.9	20.127	-90.571	54.079							0.738905	0.100845	1.27035	2.44041		1.5658	0.00731052	-0.0328972	0.0196425
390.651	537.063	511.254	983.825		4134.14	-439.444	270.714	-282.159							0.65485	0.900282	0.857018	1.64919		1.5016	-0.159615	0.0983286	-0.102486
463.46	366.73	248.968	1687.78		5063.05	441.317	495.19	-318.206							0.776901	0.614752	0.417346	2.82923		1.839	0.160295	0.179863	-0.115579
391.889	321.968	493.937	766.444		3065	366.603	1101.9	-706.349							0.656926	0.539717	0.827989	1.28479		1.11327	0.133157	0.400233	-0.25656
220.921	536.111	822.698	1622.21		2572.62	498.508	173.476	-464.587							0.370331	0.898686	1.37909	2.71931		0.934425	0.181068	0.0630099	-0.168747
314.921	326.778	442.175	941.778		3218.95	-684.444	791.905	-316.159							0.527904	0.54778	0.74122	1.57871		1.16919	-0.248603	0.287635	-0.114835
337.206	374.968	596.222	745.254		3289.62	291.937	-30.238	-268.968							0.56526	0.628561	0.99945	1.24927		1.19485	0.106037	-0.010983	-0.0976944
551.444	433.587	627.889	1157.21		3801.09	442.175	243.905	-88.444							0.924389	0.726824	1.05253	1.93983		1.38063	0.160607	0.088591	-0.0321246
495.968	481.825	867.937	854.635		2336.24	640.841	-184.81	-527.111							0.831394	0.807686	1.45493	1.43263		0.848567	0.232766	-0.0671266	-0.191457
520.063	461.206	451.698	637.683		5563.62	920.889	408.81	-416.349							0.871785	0.773122	0.757184	1.06895		2.02081	0.334485	0.148488	-0.151226
24.587	325.968	398.317	923.159		1593.1	-661.349	319.667	-405.921							0.0412153	0.546422	0.667701	1.5475		0.578643	-0.240215	0.116109	-0.147438
222.397	602.825	463.413	630.444		1442.9	517.413	1054.86	-290.492							0.372805	1.01052	0.776822	1.05682		0.524091	0.187934	0.383145	-0.105512
589.016	740.206	504.841	1432.06		4874.43	717.698	361.238	-393.111							0.987371	1.24081	0.846268	2.40058		1.77049	0.260682	0.131209	-0.142786
238.968	503.825	386.127	795.397		3907.19	64.317	924.667	-654.492							0.400583	0.844565	0.647267	1.33333		1.41917	0.0233612	0.335857	-0.237724
762.73	469.54	692.746	880.873		4022.81	-506.683	1116.9	-405.635							1.27857	0.787093	1.16125	1.47661		1.46116	-0.184037	0.405682	-0.147335
451.206	552.397	354.127	1444.78		2778.05	50.317	710.81	-395.778							0.756359	0.925986	0.593625	2.42189		1.00904	0.0182761	0.25818	-0.143754
669.206	467.492	506.889	1517.4		3694.91	203.46	620.095	-633.016							1.12179	0.783659	0.849701	2.54362		1.34206	0.0739006	0.225231	-0.229924
258.492	387.444	334.032	649.873		2115.71	339.698	1034.29	-730.492							0.433312	0.649475	0.55994	1.08939		0.768469	0.123385	0.375673	-0.265329
456.825	345.635	512.27	780.635		1949.71	-341.063	100	-640.063							0.765778	0.57939	0.858721	1.30858		0.708174	-0.123881	0.0363219	-0.232483
401.587	125.825	657.317	729.73		2931.76	61.556	516.667	-356.063							0.673183	0.210921	1.10186	1.22325		1.06487	0.0223583	0.187664	-0.129329
297.444	264.302	1070.84	1075.49		3713.76	-143.492	255.19	-773.635							0.498607	0.443051	1.79506	1.80285		1.34891	-0.0521191	0.09269	-0.280999
452.444	501.54	450.222	667.635		1556.33	-771.873	509.524	-191.206							0.758434	0.840734	0.75471	1.11916		0.56529	-0.280359	0.185069	-0.0694497
114.254	279.778	559.032	568.397		3572.33	-216.635	378	-495.254							0.191525	0.468993	0.937108	0.952807		1.29754	-0.078686	0.137297	-0.179886
759.349	458.302	756.46	505.159		4036.71	-797.016	-24.333	964.159							1.2729	0.768254	1.26806	0.846801		1.46621	-0.289492	-0.00883822	0.350201
399.921	607.968	383.841	928.444		6868.43	-194.873	455.238	753.921							0.67039	1.01914	0.643435	1.55636		2.49475	-0.0707817	0.165351	0.273839
978.159	550.302	684.032	709.349		3906.33	620.651	242.286	-336.413							1.63969	0.922474	1.14665	1.18909		1.41886	0.225433	0.088003	-0.122192
691.063	481.54	289.841	534.206		3001.67	3152.6	38.571	-243.556							1.15843	0.807208	0.485862	0.895493		1.09026	1.14509	0.0140097	-0.0884643
668.778	410.397	303.889	978.397		3812.48	1445.03	594.952	-222.27							1.12108	0.687951	0.509411	1.64009		1.38477	0.524864	0.216098	-0.0807328
398.159	416.397	369.127	1499.06		6016.9	537.032	598.333	542.873							0.667436	0.698009	0.61877	2.51289		2.18546	0.19506	0.217326	0.197182
729.825	746.825	563.984	449.73		2927.91	-266.778	-80.714	903.159							1.22341	1.25191	0.94541	0.753885		1.06347	-0.096899	-0.0293169	0.328045
403.016	555.921	293.556	1111.02		4509.1	-610.54	501.476	-1074.27							0.675578	0.931894	0.49209	1.8624		1.63779	-0.22176	0.182146	-0.390196
442.016	734.968	443.032	1146.49		2788.43	-423.159	30.476	305.635							0.740954	1.23203	0.742657	1.92187		1.01281	-0.1537	0.0110695	0.111013
207.778	323.778	950.746	659.349		2223.38	-262.159	97.81	-514.651							0.348299	0.542751	1.59374	1.10527		0.807575	-0.0952213	0.0355265	-0.186931
797.54	688.397	481.079	649.73		1368	-554.302	43.714	-1228.7							1.33692	1.15396	0.806435	1.08915		0.496884	-0.201333	0.0158778	-0.446287
492.778	431.444	266.317	848.587		2775.05	-1535.02	-122.413	432.587							0.826047	0.723232	0.446429	1.42249		1.00795	-0.557548	-0.0444628	0.157124
889.683	468.063	114.556	1929.83		3855.03	-1477.21	-1237.08	-88.032							1.49138	0.784617	0.192031	3.23498		1.40022	-0.53655	-0.449331	-0.0319749
680.54	479.206	587.556	1176.11		2921.32	-990.254	-536.175	-35.032							1.14079	0.803296	0.984923	1.97152		1.06108	-0.35968	-0.194749	-0.0127243
241.825	518.873	434.698	888.73		2169.36	314.794	-455.937	-276.984							0.405373	0.86979	0.728687	1.48978		0.787956	0.114339	-0.165605	-0.100606
55.063	348.444	-26.302	1398.44		2629.7	-760.683	1077.44	361.683							0.0923024	0.584099	-0.0440902	2.34422		0.955158	-0.276295	0.391349	0.13137
273.873	330.349	510.317	322.397		5423.18	-305.206	-571.746	-181.651							0.459095	0.553766	0.855447	0.540436		1.9698	-0.110857	-0.207669	-0.0659792
165.921	373.397	138.46	1116.11		3749.03	-637.254	-988.508	312.063							0.278134	0.625927	0.232101	1.87094		1.36172	-0.231463	-0.359045	0.113347
367.683	463.159	354.222	1119.06		2292.7	-455.587	471.111	939.968							0.616349	0.776396	0.593784	1.87589		0.832753	-0.165478	0.171117	0.341415
248.683	621.54	409.46	726.921		3748.75	1513.65	-101.46	153.016							0.416869	1.04189	0.68638	1.21854		1.36162	0.549788	-0.0368522	0.0555784
778.159	513.444	507.508	671.778		3378.46	1101.98	1576.68	481.397							1.30443	0.860689	0.850739	1.12611		1.22712	0.400262	0.572682	0.174853
820.683	364.063	379.794	1043.49		3197.75	1884.56	675.016	851.54							1.37572	0.610281	0.636651	1.74921		1.16148	0.684507	0.245179	0.309296
1173.54	694.492	384.794	1263.59		3297.46	818.698	-480.794	715.587							1.96721	1.16418	0.645032	2.11816		1.1977	0.297367	-0.174634	0.259915
506.302	553.159	755.032	1404.16		2216.65	1392.46	-667.365	-828.841							0.848717	0.927264	1.26566	2.3538		0.805131	0.505769	-0.2424	-0.301051
1070.83	684.111	368.46	213.968		3809.41	-529.349	-144.698	-353.365							1.79503	1.14678	0.617652	0.358676		1.38365	-0.19227	-0.0525571	-0.128349
1549.54	564.683	384.079	974.016		2587.03	-313.254	398.254	-305.365							2.5975	0.946581	0.643834	1.63275		0.93966	-0.11378	0.144654	-0.110915
821.778	654.302	494.508	1252.68		535.556	-54.635	-156.317	-48.984							1.37755	1.09681	0.828947	2.09988		0.194524	-0.0198445	-0.0567774	-0.0177919
658.397	471.873	410.889	1311.73		3192.13	-307.349	2955.82	-849.889							1.10367	0.791003	0.688776	2.19886		1.15944	-0.111635	1.07361	-0.308696
1010.44	382.968	292.079	534.73		6097.13	-151.254	-483.222	762.397							1.69381	0.641971	0.489614	0.896371		2.2146	-0.0549384	-0.175516	0.276917
1312.87	99.063	316.984	400.111		3549.7	2057.46	-363.317	175.349							2.20078	0.16606	0.531362	0.670708		1.28932	0.74731	-0.131964	0.0636902
888.54	257.873	217.508	1093.35		3431.79	161.46	-373.46	358.016							1.48946	0.432274	0.36461	1.83279		1.24649	0.0586454	-0.135648	0.130038
1202.11	571.063	224.698	475.778		2808.27	-182.635	867.587	331.683							2.01511	0.957276	0.376663	0.797549		1.02002	-0.0663366	0.315124	0.120474
802.587	504.587		61.921		3789.6	441.556	-211.27	1060.44							1.34538	0.845842		0.103799		1.37646	0.160382	-0.0767374	0.385174
371.635	264.54		489.159		3097.08	836.794	-368.222	-742.508							0.622974	0.44345		0.81998		1.12492	0.30394	-0.133745	-0.269693
822.444	276.968		1295.32		2862.75	467.651	-507.46	-562.698							1.37867	0.464283		2.17135		1.03981	0.16986	-0.184319	-0.204383
658.492	123.635		1683.03		4151.6	248.651	821.159	274.111							1.10383	0.20725		2.82128		1.50794	0.0903149	0.298261	0.0995625
834.54	342.016		1357.03		2586.56	65.27	456.444	-616.175							1.39894	0.573323		2.2748		0.939487	0.0237073	0.165789	-0.223807
439.635	410.206		844.746		1180.17	522.413	731.492	179.968							0.736963	0.687631		1.41605		0.428663	0.189751	0.265692	0.0653679
897.397	513.111		1148.56		3734.7	1114.65	490.063	477.825							1.50431	0.860131		1.92533		1.35652	0.404863	0.178	0.173555
932.302	294.159		1360.7		1236.13	1995.03	-275.508	483.619							1.56282	0.4931		2.28095		0.448985	0.724634	-0.10007	0.17566
1583.25	351.159		1949.98		1856.7	1987.32	-90.889	162.19							2.65402	0.58865		3.26877		0.674389	0.721832	-0.0330127	0.0589106
1260.68	577.492		947.317		2920.27	666.556	187.825	-777.143							2.11329	0.968053		1.58799		1.0607	0.242106	0.0682217	-0.282273
925.778	286.54		1082.32		2915.32	434.365	1788.44	-881.952							1.55189	0.480329		1.81429		1.0589	0.15777	0.649598	-0.320342
709.111	196.111		1054.22		4078.27	718.127	77.159	-854.762							1.18869	0.328742		1.7672		1.48131	0.260838	0.0280257	-0.310466
421.349	538.206		214.46		2041.75	283.127	325.016	-1073.67							0.70631	0.902198		0.359501		0.741602	0.102837	0.118052	-0.389977
799.825	590.54		1172.6		2740.75	778.746	29.159	-999.095							1.34075	0.989926		1.96564		0.995492	0.282856	0.0105911	-0.362891
1220.3	473.587		675.413		2051.84	1258.84	-910.508	-838.905							2.0456	0.793877		1.1322		0.745269	0.457236	-0.330714	-0.304707
387.397	451.873		784.794		2584.03	-590.111	-18.651	16.857							0.649396	0.757477		1.31555		0.938571	-0.21434	-0.00677441	0.00612279
460.206	426.635		1123.08		3716.75	283.032	-112.778	24.381							0.771446	0.715171		1.88262		1.34999	0.102803	-0.0409632	0.00885565
798.587	596.635		737.698		2304.46	1011.65	11.508	689.286							1.33868	1.00014		1.23661		0.837025	0.367451	0.00417993	0.250362
1199.73	565.778		723.603		4856.65	1412.6	508.079	-582.905							2.01111	0.948417		1.21298		1.76403	0.513085	0.184544	-0.211722
1213.87	413.492		656.175		3402.65	690.079	1153.22	-102							2.03482	0.693139		1.09995		1.23591	0.25065	0.418873	-0.0370484
922.968	502.921		521.794		1494.27	849.889	708.651	-154.571							1.54718	0.843049		0.874686		0.542748	0.308696	0.257396	-0.0561432
1460.78	186.254		1165.7		2200.75	1991.98	-505.873	31.762							2.44871	0.312219		1.95407		0.799354	0.723527	-0.183743	0.0115366
1251.59	386.016		594.508		3155.65	798.746	707.222	-282.714							2.09804	0.647081		0.996577		1.14619	0.29012	0.256877	-0.102687
1107.44	570.016		911.032		3685.79	1078.84	408.175	-98.762							1.85641	0.955521		1.52717		1.33875	0.391856	0.148257	-0.0358723
748.54	135.587		763.556		2189.98	-1.206	-199.111	288.048							1.25478	0.227285		1.27995		0.795445	-0.000438043	-0.072321	0.104625
644.159	327.683		531.317		1667.41	1547.08	610.698	377.905							1.07981	0.549297		0.89065		0.605637	0.561929	0.221817	0.137262
783.587	387.635		917.698		2134.6	1225.22	731.365	98.381							1.31353	0.649795		1.53834		0.775329	0.445024	0.265646	0.0357339
1206.4	363.587		796.508		166.079	332.27	1475.46	193.19							2.02229	0.609483		1.33519		0.0603231	0.120687	0.535916	0.0701704
551.397	380.349		831.746		1781.56	946.032	742.698	-87.905							0.92431	0.637581		1.39426		0.647096	0.343617	0.269762	-0.0319288
407.206	231.444		886.222		3378.7	956.27	1140.08	-826.143							0.682602	0.387971		1.48558		1.22721	0.347336	0.414099	-0.300071
631.54	428.349		854.841		3264.94	-539.683	1328.22	-447.476							1.05865	0.718044		1.43297		1.18589	-0.196023	0.482436	-0.162532
778.206	287.73		780.508		2656.6	-1309.35	1845.27	-211.619							1.30451	0.482323		1.30837		0.96493	-0.475581	0.670238	-0.0768641
599.349	376.825		587.222		2349.51	231.794	1760.46	-491.524							1.00469	0.631674		0.984364		0.853387	0.0841921	0.639433	-0.178531
740.54	140.73		1232.51		2348.79	447.032	1350.03	287.619							1.24137	0.235906		2.06606		0.853128	0.162371	0.490358	0.104469
872.111	165.159		1370.37		1644.79	-1060.25	1612.98	272.905							1.46192	0.276857		2.29715		0.597421	-0.385105	0.585867	0.0991244
747.111	277.492		909.651		2415.84	448.127	-116.302	-216.524							1.25239	0.465161		1.52485		0.87748	0.162768	-0.0422432	-0.0786457
556.333	140.492		1249.03		1818.08	842.984	409.556	-330.476							0.932584	0.235508		2.09376		0.660362	0.306188	0.148759	-0.120035
292.476	192.587		290.222		961.603	751.698	28.222	-107.524							0.490279	0.322835		0.486501		0.349273	0.273031	0.0102508	-0.0390548
360.524	249.873		1134.51		2032.84	77.698	517.46	74.524							0.604348	0.418864		1.90178		0.738367	0.0282214	0.187952	0.0270686
328.905			791.032		1620.03		588.556	-102.333							0.551345			1.32601		0.588427		0.213775	-0.0371693
607.571			391.032		2467.13		953.127	-930.667							1.01847			0.655489		0.896109		0.346194	-0.338036
254.714			468.222		1220.56		1852.41	-764.571							0.426979			0.784883		0.44333		0.672832	-0.277707
356.048			874.841		2796.51		199.032	-69.619							0.596845			1.4665		1.01575		0.0722923	-0.025287
441.238			873.651		1493.27		908.746	623.952							0.73965			1.46451		0.542385		0.330074	0.226632
4.048			568.175		3065.08		394.556	-209.333							0.00678569			0.952435		1.1133		0.14331	-0.0760338
810.667			690.651		2499.27		-664.159	1601.81							1.35893			1.15774		0.907784		-0.241235	0.581809
614.143			629.46		3055.89		-405.587	1028.62							1.02949			1.05517		1.10996		-0.147317	0.373614
682.19			407.841		1552.27		-713.54	637.905							1.14356			0.683666		0.563815		-0.259172	0.2317
328.905			506.556		1661.6		-437.778	539.524							0.551345			0.849143		0.603527		-0.159009	0.195966
346.19			513.841		2524.22		-120.159	1234.67							0.58032			0.861355		0.916847		-0.0436441	0.448455
459.524			599.587		1469.56		31.222	280.857							0.770303			1.00509		0.533771		0.0113404	0.102013
955.857			170.683		1626.03		-574.968	589.952							1.60231			0.286117		0.590606		-0.20884	0.214282
803.524			590.397		1312.51		519.841	489.286							1.34695			0.989686		0.476728		0.188816	0.177718
425.619			363.73		2047.13		456.508	1128.67							0.713468			0.609723		0.743556		0.165813	0.409954
465.667			569.921		1744.46		1147.98	1660.19							0.7806			0.955362		0.633622		0.41697	0.603013
674.095			760.444		2427.32		768.603	-602.714							1.12999			1.27474		0.881649		0.279172	-0.218917
558.619			621.73		1618.94		155.794	306.762							0.936416			1.04221		0.588029		0.0565874	0.111422
713.381			264.921		2406.7		101.651	585.619							1.19584			0.444089		0.87416		0.0369216	0.212708
253.714			513.492		1397.32		237.413	1016.24							0.425302			0.86077		0.507533		0.086233	0.369117
682.714			378.349		-374.937		568.556	700.381							1.14444			0.634229		-0.136184		0.206511	0.254392
430.905			129.111		-596.984		801.794	705							0.722328			0.216429		-0.216836		0.291227	0.25607
467.143			196.778		138.873		340.937	872.762							0.783074			0.32986		0.0504414		0.123835	0.317004
309.762			313.54		1470.21		417.175	989.81							0.519256			0.525589		0.534007		0.151526	0.359518
648.762			256.54		324.016		1395.75	861.238							1.08752			0.430039		0.117689		0.506962	0.312818
485.667			388.302		1995.92		1418.75	956.238							0.814126			0.650913		0.724957		0.515316	0.347324
682.19			401.063		1743.78		568.222	654.429							1.14356			0.672304		0.633374		0.206389	0.237701
780.238			405.159		1600.4		326.698	1247.67							1.30792			0.67917		0.581295		0.118663	0.453177
677.143			505.778		2113.02		306.032	26.19							1.1351			0.847839		0.767489		0.111157	0.00951272
497.476			438.635		2602.02			421.048							0.833922			0.735286		0.945103			0.152933
718.429			455.587		816.302			4.619							1.20431			0.763703		0.296497			0.00167771
712.286			564.159		1012.06			284.714							1.19401			0.945703		0.367601			0.103414
370.143			604.587		1548.16			1682.86							0.620473			1.01347		0.562321			0.611246
312.952			446.111		367.635			1134.52							0.524603			0.747818		0.133532			0.412081
467.238			279.206		1791.16			1453.29							0.783234			0.468035		0.650584			0.527862
687.667			637.111		658.159			240.381							1.15274			1.06799		0.239056			0.0873111
588.81			345.921		1167.59			796.476							0.987026			0.579869		0.42409			0.289296
190.667			212.778		2072.87			824.905							0.319616			0.356681		0.752908			0.299622
129.476			435.444		2337.59			435.476							0.217041			0.729937		0.849057			0.158173
543.19			287.635		1048.21			820.952							0.910552			0.482164		0.380729			0.298186
690.095			145.73		1091.49			422.476							1.15681			0.244288		0.396451			0.153452
667.857			474.444		1772.16			1052.43							1.11953			0.795313		0.643683			0.382263
95.81			342.111		2043.78			793.333							0.160607			0.573483		0.74234			0.288154
622.857			356.206		3387.16			1071.05							1.0441			0.59711		1.23028			0.389025
650.762			209.254		1873.25			1004.29							1.09088			0.350774		0.680402			0.364776
329.905			446.016		3192.68			852.524							0.553022			0.747659		1.15964			0.309653
291.143			268.254		1586.06			1486.29							0.488045			0.449676		0.576089			0.539848
320.286			273.063		1988.87			425.048							0.536897			0.457737		0.722397			0.154386
489.095			171.349		1163.49			430							0.819873			0.287233		0.422603			0.156184
176.429			319.778		1373.87			737.19							0.295749			0.536046		0.499017			0.267762
704.571			132.111		2028.63			371.159							1.18108			0.221458		0.73684			0.134812
			429.111		2480.73			-1216.84										0.719321		0.901049			-0.44198
			331.413		2529.82			452.206										0.555549		0.918882			0.16425
			542.937		1493.54			2074.21										0.910128		0.542483			0.753392
			467.603		1661.73			186.492										0.783846		0.603573			0.0677375
			793.127		1461.63			665.111										1.32952		0.530894			0.241581
			727.794		693.302			2223.16										1.22001		0.251821			0.807495
			667.46		3045.97			2779.4										1.11887		1.10635			1.00953
			563.46		4083.02			1354.16										0.944531		1.48303			0.491857
			514.841		5281.87			1590.11										0.863031		1.91848			0.577559
			508.365		3391.64			1556.92										0.852175		1.23191			0.565504
			624.841		5096.3			211.873										1.04742		1.85108			0.0769564
			822.079		2294.54			1047.44										1.37806		0.833422			0.380452
			507.317		3285.87			-544.032										0.850418		1.19349			-0.197603
			509.317		2295.92			-1129.17										0.853771		0.833923			-0.410138
			467.603		3356.68			-15.556										0.783846		1.21921			-0.00565024
			698.175		3102.82			-657.413										1.17035		1.12701			-0.238785
			439.746		4891.92			-1334.7										0.737149		1.77684			-0.484788
			602.889		2932.97			-1827.65										1.01063		1.06531			-0.663838
			294.937		2825.87			-1423.37										0.494405		1.02641			-0.516994
			451.556		3462.02			90.111										0.756946		1.25747			0.0327301
			876.746		5713.25			-414.317										1.46969		2.07517			-0.150488
			694.841		3252.21			488.302										1.16477		1.18126			0.177361
			401.698		4248.4			284.492										0.673369		1.5431			0.103333
			861.413		3570.78			1124.92										1.44399		1.29698			0.408593
			342.984		2374.4			-1650.56										0.574946		0.862427			-0.599514
			305.603		2567.59			-1423.51										0.512284		0.932598			-0.517046
			272.27		3146.59			-1111.6										0.456408		1.1429			-0.403756
			639.984		3229.06			-1542.56										1.07281		1.17286			-0.560286
			812.556		2887.49			3558.3										1.36209		1.04879			1.29244
			702.984		2191.11			-892.27										1.17842		0.795854			-0.32409
			497.365		4004.16			-1173.84										0.833736		1.45439			-0.426362
			266.175		1054.73			2420.92										0.446191		0.383098			0.879326
			411.46		2217.78			1005.02										0.689733		0.80554			0.365041
			405.365		5211.3			198.302										0.679516		1.89285			0.0720271
			1188.75		5051.49			269.492										1.9927		1.8348			0.0978847
			772.413		4909.11			1123.87										1.2948		1.78308			0.408213
			843.651		5111.16			-1097.84										1.41422		1.85647			-0.398757
			566.175		3994.92			1113.49										0.949082		1.45103			0.404442
			522.651		2510.73			-257.603										0.876123		0.911946			-0.0935664
			301.032		4796.02			1630.44										0.504622		1.74201			0.592209
			441.222		2905.35			-714.841										0.739623		1.05528			-0.259644
			866.984		4134.3			2038.54										1.45333		1.50166			0.740437
			509.841		2902.68			4165.68										0.854649		1.05431			1.51306
			413.508		2838.59			3060.02										0.693166		1.03103			1.11146
			622.508		2673.02			-1716.41										1.04351		0.970891			-0.623435
			259.175		3380.11			-29.556										0.434457		1.22772			-0.0107353
					3245.25															1.17874
					3144.4															1.14211
					2398.44															0.871162
