# Supplementary material for: PLK1 promotes the mitotic surveillance pathway by controlling cytosolic 53BP1 availability
Source: EMBO Rep. 2023 Oct 27;24(12):e57234. doi: 10.15252/embr.202357234 (PMC10702821; doi:10.15252/embr.202357234)
Supplement: Supplementary file 10 — Source Data for Figure 2 [file EMBR-24-e57234-s009.zip]

Archive with 30 entries (24 files):
- Figure 2/2A/
- Figure 2/2A/E564P BULK centrinone.tif
- Figure 2/2A/E564P BULK NT #1.tif
- Figure 2/2A/E564P clone 1 centrinone.tif
- Figure 2/2A/E564P clone 1 NT #1.tif
- Figure 2/2A/E564P clone 2 centrinone.tif
- Figure 2/2A/E564P clone 2 NT #1.tif
- Figure 2/2A/TP53BP1 KO centrinone.tif
- Figure 2/2A/TP53BP1 KO NT #1.tif
- Figure 2/2A/WT centrinone.tif
- Figure 2/2A/WT NT #1.tif
- Figure 2/2B/
- Figure 2/2B/2B_quantification.xlsx
- Figure 2/2C/
- Figure 2/2C/E564P BULK nocodazole.tif
- Figure 2/2C/E564P BULK NT.tif
- Figure 2/2C/E564P clone 1 nocodazole.tif
- Figure 2/2C/E564P clone 1 NT.tif
- Figure 2/2C/E564P clone 2 nocodazole.tif
- Figure 2/2C/E564P clone 2 NT.tif
- Figure 2/2C/TP53BP1 KO nocodazole.tif
- Figure 2/2C/TP53BP1 KO NT.tif
- Figure 2/2C/WT nocodazole.tif
- Figure 2/2C/WT NT.tif
- Figure 2/2D/
- Figure 2/2D/2D_quantification.xlsx
- Figure 2/2E/
- Figure 2/2E/2E_quantification.xlsx
- Figure 2/2F/
- Figure 2/2F/2F_quantification.xlsx
