# Supplementary material for: PLK1 promotes the mitotic surveillance pathway by controlling cytosolic 53BP1 availability
Source: EMBO Rep. 2023 Oct 27;24(12):e57234. doi: 10.15252/embr.202357234 (PMC10702821; doi:10.15252/embr.202357234)
Supplement: Supplementary file 10 — Source Data for Figure 2 [file EMBR-24-e57234-s009.zip › Figure 2/2B/2B_quantification.xlsx]

## Sheet: Summary
	1st replicate						2nd replicate						3rd replicate
	Genotype	number of colonies		Genotype	number of colonies		Genotype	number of colonies		Genotype	number of colonies		Genotype	number of colonies		Genotype	number of colonies
	WT NT	466		WT centrinone	72		WT NT	522		WT centrinone	56		WT NT	646		WT centrinone	63
	TP53BP1 KO NT	529		TP53BP1 KO centrinone	707		TP53BP1 KO NT	290		TP53BP1 KO centrinone	476		TP53BP1 KO NT	364		TP53BP1 KO centrinone	438
	E564P BULK NT	280		E564P BULK centrinone	13		E564P BULK NT	316		E564P BULK centrinone	17		E564P BULK NT	314		E564P BULK centrinone	4
	E564P clone 1 NT	77		E564P clone 1 centrinone	0		E564P clone 1 NT	66		E564P clone 1 centrinone	1		E564P clone 1 NT	66		E564P clone 1 centrinone	0
	E564P clone 2 NT	337		E564P clone 2 centrinone	23		E564P clone 2 NT	260		E564P clone 2 centrinone	3		E564P clone 2 NT	221		E564P clone 2 centrinone	24
	Genotype	ratio		Genotype	ratio		Genotype	ratio		Genotype	ratio		Genotype	ratio		Genotype	ratio
	WT NT	1		WT NT	1		WT NT	1		WT NT	1		WT NT	1		WT NT	1
	TP53BP1 KO NT	1.13519		TP53BP1 KO NT	9.81944		TP53BP1 KO NT	0.555556		TP53BP1 KO NT	8.5		TP53BP1 KO NT	0.563467		TP53BP1 KO NT	6.95238
	E564P BULK NT	0.600858		E564P BULK NT	0.180556		E564P BULK NT	0.605364		E564P BULK NT	0.303571		E564P BULK NT	0.486068		E564P BULK NT	0.0634921
	E564P clone 1 NT	0.165236		E564P clone 1 NT	0		E564P clone 1 NT	0.126437		E564P clone 1 NT	0.0178571		E564P clone 1 NT	0.102167		E564P clone 1 NT	0
	E564P clone 2 NT	0.723176		E564P clone 2 NT	0.319444		E564P clone 2 NT	0.498084		E564P clone 2 NT	0.0535714		E564P clone 2 NT	0.342105		E564P clone 2 NT	0.380952
