# Supplementary material for: PLK1 promotes the mitotic surveillance pathway by controlling cytosolic 53BP1 availability
Source: EMBO Rep. 2023 Oct 27;24(12):e57234. doi: 10.15252/embr.202357234 (PMC10702821; doi:10.15252/embr.202357234)
Supplement: Supplementary file 10 — Source Data for Figure 2 [file EMBR-24-e57234-s009.zip › Figure 2/2D/2D_quantification.xlsx]

## Sheet: Summary
	1st replicate						2nd replicate						3rd replicate
	Genotype	number of colonies		Genotype	number of colonies		Genotype	number of colonies		Genotype	number of colonies		Genotype	number of colonies		Genotype	number of colonies
	WT NT	690		WT nocodazole	3		WT NT	465		WT nocodazole	5		WT NT	472		WT nocodazole	7
	TP53BP1 KO NT	383		TP53BP1 KO nocodazole	130		TP53BP1 KO NT	269		TP53BP1 KO nocodazole	179		TP53BP1 KO NT	201		TP53BP1 KO nocodazole	210
	E564P BULK NT	299		E564P BULK nocodazole	2		E564P BULK NT	164		E564P BULK nocodazole	1		E564P BULK NT	217		E564P BULK nocodazole	2
	E564P clone 1 NT	340		E564P clone 1 nocodazole	0		E564P clone 1 NT	128		E564P clone 1 nocodazole	2		E564P clone 1 NT	92		E564P clone 1 nocodazole	0
	E564P clone 2 NT	377		E564P clone 2 nocodazole	1		E564P clone 2 NT	321		E564P clone 2 nocodazole	1		E564P clone 2 NT	305		E564P clone 2 nocodazole	1
	Genotype	ratio		Genotype	ratio		Genotype	ratio		Genotype	ratio		Genotype	ratio		Genotype	ratio
	WT NT	1		WT NT	1		WT NT	1		WT NT	1		WT NT	1		WT NT	1
	TP53BP1 KO NT	0.555072		TP53BP1 KO NT	43.3333		TP53BP1 KO NT	0.578495		TP53BP1 KO NT	35.8		TP53BP1 KO NT	0.425847		TP53BP1 KO NT	30
	E564P BULK NT	0.433333		E564P BULK NT	0.666667		E564P BULK NT	0.352688		E564P BULK NT	0.2		E564P BULK NT	0.459746		E564P BULK NT	0.285714
	E564P clone 1 NT	0.492754		E564P clone 1 NT	0		E564P clone 1 NT	0.275269		E564P clone 1 NT	0.4		E564P clone 1 NT	0.194915		E564P clone 1 NT	0
	E564P clone 2 NT	0.546377		E564P clone 2 NT	0.333333		E564P clone 2 NT	0.690323		E564P clone 2 NT	0.2		E564P clone 2 NT	0.646186		E564P clone 2 NT	0.142857
