# Supplementary material for: PLK1 promotes the mitotic surveillance pathway by controlling cytosolic 53BP1 availability
Source: EMBO Rep. 2023 Oct 27;24(12):e57234. doi: 10.15252/embr.202357234 (PMC10702821; doi:10.15252/embr.202357234)
Supplement: Supplementary file 10 — Source Data for Figure 2 [file EMBR-24-e57234-s009.zip › Figure 2/2E/2E_quantification.xlsx]

## Sheet: #1
		DAY 8
		NT		centrinone
		GFP+	GFP-	GFP+	GFP-
	WT	43.6	56.4	46.8	53.2
	E564P BULK	51.8	48.2	55.2	44.8
	E564P clone 1	74.3	25.7	60.9	39.1
	E564P clone 2	65.2	34.8	54.3	45.7
	E564E BULK	50.2	49.8	48	52
	TP53BP1 KO	71.7	28.3	12.1	87.9
		DAY 8
		NT	centrinone
	WT	1.29358	1.13675
	E564P BULK	0.930502	0.811594
	E564P clone 1	0.345895	0.642036
	E564P clone 2	0.533742	0.841621
	E564E BULK	0.992032	1.08333
	TP53BP1 KO	0.3947	7.26446

## Sheet: #2
		DAY 8
		NT		centrinone
		GFP+	GFP-	GFP+	GFP-
	WT	34.5	65.5	44.5	55.5
	E564P BULK	51.7	48.3	50.6	49.4
	E564P clone 1	77.6	22.4	62.5	37.5
	E564P clone 2	74.1	25.9	64.5	35.5
	E564E BULK	48.7	51.3	50.9	49.1
	TP53BP1 KO	73.5	26.5	15.7	84.3
		DAY 8
		NT	centrinone
	WT	1.89855	1.24719
	E564P BULK	0.934236	0.976285
	E564P clone 1	0.28866	0.6
	E564P clone 2	0.349528	0.550388
	E564E BULK	1.05339	0.964637
	TP53BP1 KO	0.360544	5.36943

## Sheet: #3
		DAY 8
		NT		centrinone
		GFP+	GFP-	GFP+	GFP-
	WT	51.7	48.3	50.3	49.7
	E564P BULK	55	45	55.9	44.1
	E564P clone 1	77.9	22.1	65.9	34.1
	E564P clone 2	76.2	23.8	66.1	33.9
	E564E BULK	39.7	60.3	40.8	59.2
	TP53BP1 KO	69	31	10.6	89.4
		DAY 8
		NT	centrinone
	WT	0.934236	0.988072
	E564P BULK	0.818182	0.788909
	E564P clone 1	0.283697	0.517451
	E564P clone 2	0.312336	0.512859
	E564E BULK	1.51889	1.45098
	TP53BP1 KO	0.449275	8.43396

## Sheet: Sumamry
		DAY 8 centrinone					DAY 8 NT					NT day 8/centrinone day 8
		1st rep	2nd rep	3rd rep			1st rep	2nd rep	3rd rep			1st rep	2nd rep	3rd rep
	WT	1.13675	1.24719	0.988072		WT	1.29358	1.89855	0.934236		WT	0.878766	0.656917	1.05763
	E564P BULK	0.811594	0.976285	0.788909		E564P BULK	0.930502	0.934236	0.818182		E564P BULK	0.872211	1.04501	0.964222
	E564P clone 1	0.642036	0.6	0.517451		E564P clone 1	0.345895	0.28866	0.283697		E564P clone 1	1.85616	2.07857	1.82396
	E564P clone 2	0.841621	0.550388	0.512859		E564P clone 2	0.533742	0.349528	0.312336		E564P clone 2	1.57683	1.57466	1.64201
	E564E BULK	1.08333	0.964637	1.45098		E564E BULK	0.992032	1.05339	1.51889		E564E BULK	1.09203	0.915747	0.955289
	TP53BP1 KO	7.26446	5.36943	8.43396		TP53BP1 KO	0.3947	0.360544	0.449275		TP53BP1 KO	18.405	14.8926	18.7724
