# Supplementary material for: PLK1 promotes the mitotic surveillance pathway by controlling cytosolic 53BP1 availability
Source: EMBO Rep. 2023 Oct 27;24(12):e57234. doi: 10.15252/embr.202357234 (PMC10702821; doi:10.15252/embr.202357234)
Supplement: Supplementary file 10 — Source Data for Figure 2 [file EMBR-24-e57234-s009.zip › Figure 2/2F/2F_quantification.xlsx]

## Sheet: Data
Cell Line	Mitotic Duration (min)	Mitotic Exit	Daughter Fate
CENPF WT	25	Normal	Continued Cycling
CENPF WT	25	Normal	Continued Cycling
CENPF WT	25	Normal	Continued Cycling
CENPF WT	25	Normal	Continued Cycling
CENPF WT	25	Normal	Continued Cycling
CENPF WT	25	Normal	Continued Cycling
CENPF WT	25	Normal	Continued Cycling
CENPF WT	25	Normal	Continued Cycling
CENPF WT	25	Normal	Continued Cycling
CENPF WT	25	Normal	Continued Cycling
CENPF WT	30	Normal	Continued Cycling
CENPF WT	30	Normal	Continued Cycling
CENPF WT	30	Normal	Continued Cycling
CENPF WT	30	Normal	Continued Cycling
CENPF WT	30	Normal	Continued Cycling
CENPF WT	30	Normal	Continued Cycling
CENPF WT	30	Normal	Continued Cycling
CENPF WT	30	Normal	Continued Cycling
CENPF WT	40	Normal	Continued Cycling
CENPF WT	55	Normal	Continued Cycling
CENPF WT	55	Normal	Continued Cycling
CENPF WT	55	Normal	Continued Cycling
CENPF WT	80	Normal	Continued Cycling
CENPF WT	85	Normal	Continued Cycling
CENPF WT	85	Normal	Continued Cycling
CENPF WT	85	Normal	Continued Cycling
CENPF WT	85	Normal	Continued Cycling
CENPF WT	85	Normal	Senescence/Death
CENPF WT	85	Normal	Senescence/Death
CENPF WT	90	Normal	Senescence/Death
CENPF WT	90	Normal	Senescence/Death
CENPF WT	100	Normal	Continued Cycling
CENPF WT	100	Normal	Senescence/Death
CENPF WT	100	Normal	Senescence/Death
CENPF WT	100	Normal	Senescence/Death
CENPF WT	105	Normal	Senescence/Death
CENPF WT	115	Normal	Senescence/Death
CENPF WT	115	Normal	Senescence/Death
CENPF WT	115	Normal	Senescence/Death
CENPF WT	115	Normal	Senescence/Death
CENPF WT	135	Normal	Continued Cycling
CENPF WT	135	Normal	Senescence/Death
CENPF WT	150	Normal	Senescence/Death
CENPF WT	150	Normal	Senescence/Death
CENPF WT	175	Normal	Senescence/Death
CENPF WT	175	Normal	Senescence/Death
CENPF WT	175	Normal	Senescence/Death
CENPF WT	175	Normal	Senescence/Death
CENPF WT	180	Normal	Senescence/Death
CENPF WT	180	Normal	Senescence/Death
CENPF WT	180	Normal	Senescence/Death
CENPF WT	185	Normal	Continued Cycling
CENPF WT	185	Normal	Senescence/Death
CENPF WT	210	Normal	Senescence/Death
CENPF WT	210	Normal	Senescence/Death
CENPF WT	230	Normal	Senescence/Death
CENPF WT	230	Normal	Senescence/Death
CENPF WT	230	Normal	Senescence/Death
CENPF WT	235	Normal	Senescence/Death
CENPF WT	235	Normal	Senescence/Death
CENPF WT	240	Normal	Continued Cycling
CENPF WT	240	Normal	Senescence/Death
CENPF WT	240	Normal	Senescence/Death
CENPF WT	240	Normal	Senescence/Death
CENPF WT	255	Normal	Senescence/Death
CENPF WT	255	Normal	Senescence/Death
CENPF WT	260	Normal	Senescence/Death
CENPF WT	260	Normal	Senescence/Death
CENPF WT	260	Normal	Senescence/Death
CENPF WT	265	Normal	Senescence/Death
CENPF WT	265	Normal	Senescence/Death
CENPF WT	275	Normal	Senescence/Death
CENPF WT	290	Normal	Senescence/Death
CENPF WT	315	Normal	Senescence/Death
CENPF WT	315	Normal	Senescence/Death
CENPF WT	330	Normal	Senescence/Death
CENPF WT	330	Normal	Senescence/Death
CENPF WT	345	Normal	Senescence/Death
CENPF WT	345	Normal	Senescence/Death
CENPF WT	350	Normal	Senescence/Death
CENPF WT	365	Normal	Continued Cycling
CENPF WT	365	Normal	Senescence/Death
CENPF WT	400	Normal	Senescence/Death
CENPF WT	420	Normal	Senescence/Death
CENPF WT	420	Normal	Senescence/Death
CENPF WT	430	Normal	Senescence/Death
CENPF WT	430	Normal	Senescence/Death
CENPF WT	430	Normal	Senescence/Death
CENPF WT	430	Normal	Senescence/Death
CENPF WT	445	Normal	Senescence/Death
CENPF WT	445	Normal	Senescence/Death
CENPF WT	445	Normal	Senescence/Death
CENPF WT	465	Normal	Senescence/Death
CENPF WT	465	Normal	Senescence/Death
CENPF WT	465	Normal	Senescence/Death
CENPF WT	465	Normal	Senescence/Death
CENPF WT	535	Normal	Senescence/Death
CENPF WT	535	Normal	Senescence/Death
CENPF WT	585	Normal	Continued Cycling
CENPF WT	585	Normal	Senescence/Death
CENPF E564P	15	Normal	Continued Cycling
CENPF E564P	15	Normal	Continued Cycling
CENPF E564P	15	Normal	Continued Cycling
CENPF E564P	15	Normal	Continued Cycling
CENPF E564P	20	Normal	Continued Cycling
CENPF E564P	20	Normal	Continued Cycling
CENPF E564P	20	Normal	Continued Cycling
CENPF E564P	20	Normal	Continued Cycling
CENPF E564P	20	Normal	Continued Cycling
CENPF E564P	20	Normal	Continued Cycling
CENPF E564P	30	Normal	Continued Cycling
CENPF E564P	30	Normal	Continued Cycling
CENPF E564P	45	Normal	Continued Cycling
CENPF E564P	45	Normal	Continued Cycling
CENPF E564P	70	Normal	Continued Cycling
CENPF E564P	70	Normal	Continued Cycling
CENPF E564P	70	Normal	Senescence/Death
CENPF E564P	70	Normal	Senescence/Death
CENPF E564P	80	Normal	Continued Cycling
CENPF E564P	80	Normal	Continued Cycling
CENPF E564P	90	Normal	Continued Cycling
CENPF E564P	90	Normal	Senescence/Death
CENPF E564P	90	Normal	Senescence/Death
CENPF E564P	105	Normal	Continued Cycling
CENPF E564P	105	Normal	Continued Cycling
CENPF E564P	105	Normal	Senescence/Death
CENPF E564P	105	Normal	Senescence/Death
CENPF E564P	110	Normal	Senescence/Death
CENPF E564P	110	Normal	Senescence/Death
CENPF E564P	110	Normal	Senescence/Death
CENPF E564P	110	Normal	Senescence/Death
CENPF E564P	110	Normal	Senescence/Death
CENPF E564P	110	Normal	Senescence/Death
CENPF E564P	110	Normal	Senescence/Death
CENPF E564P	130	Normal	Continued Cycling
CENPF E564P	130	Normal	Senescence/Death
CENPF E564P	135	Normal	Senescence/Death
CENPF E564P	155	Normal	Senescence/Death
CENPF E564P	155	Normal	Senescence/Death
CENPF E564P	160	Normal	Senescence/Death
CENPF E564P	160	Normal	Senescence/Death
CENPF E564P	160	Normal	Senescence/Death
CENPF E564P	160	Normal	Senescence/Death
CENPF E564P	185	Normal	Senescence/Death
CENPF E564P	185	Normal	Senescence/Death
CENPF E564P	195	Normal	Continued Cycling
CENPF E564P	195	Normal	Senescence/Death
CENPF E564P	195	Normal	Senescence/Death
CENPF E564P	195	Normal	Senescence/Death
CENPF E564P	215	Normal	Senescence/Death
CENPF E564P	215	Normal	Senescence/Death
CENPF E564P	220	Normal	Senescence/Death
CENPF E564P	220	Normal	Senescence/Death
CENPF E564P	225	Normal	Senescence/Death
CENPF E564P	225	Normal	Senescence/Death
CENPF E564P	225	Normal	Senescence/Death
CENPF E564P	240	Normal	Senescence/Death
CENPF E564P	240	Normal	Senescence/Death
CENPF E564P	255	Normal	Senescence/Death
CENPF E564P	255	Normal	Senescence/Death
CENPF E564P	260	Normal	Senescence/Death
CENPF E564P	260	Normal	Senescence/Death
CENPF E564P	260	Normal	Senescence/Death
CENPF E564P	270	Normal	Senescence/Death
CENPF E564P	270	Normal	Senescence/Death
CENPF E564P	285	Normal	Senescence/Death
CENPF E564P	285	Normal	Senescence/Death
CENPF E564P	310	Normal	Senescence/Death
CENPF E564P	310	Normal	Senescence/Death
CENPF E564P	340	Normal	Senescence/Death
CENPF E564P	340	Normal	Senescence/Death
CENPF E564P	355	Normal	Senescence/Death
CENPF E564P	355	Normal	Senescence/Death
CENPF E564P	375	Normal	Senescence/Death
CENPF E564P	375	Normal	Senescence/Death
CENPF E564P	390	Normal	Senescence/Death
CENPF E564P	390	Normal	Senescence/Death
