# Supplementary material for: PLK1 promotes the mitotic surveillance pathway by controlling cytosolic 53BP1 availability
Source: EMBO Rep. 2023 Oct 27;24(12):e57234. doi: 10.15252/embr.202357234 (PMC10702821; doi:10.15252/embr.202357234)
Supplement: Supplementary file 11 — Source Data for Figure 3 [file EMBR-24-e57234-s013.zip]

Archive with 6 entries (3 files):
- Figure 3/3A/
- Figure 3/3A/3A_quantification.xlsx
- Figure 3/3B/
- Figure 3/3B/3B_quantification.xlsx
- Figure 3/3C/
- Figure 3/3C/3C_quantification.xlsx
