# Supplementary material for: PLK1 promotes the mitotic surveillance pathway by controlling cytosolic 53BP1 availability
Source: EMBO Rep. 2023 Oct 27;24(12):e57234. doi: 10.15252/embr.202357234 (PMC10702821; doi:10.15252/embr.202357234)
Supplement: Supplementary file 11 — Source Data for Figure 3 [file EMBR-24-e57234-s013.zip › Figure 3/3A/3A_quantification.xlsx]

## Sheet: Replicate 1
										Normalized values
DMSO	ATM	ATR	AUR B	BUB1	MPS1	PLK1		AVERAGE DMSO		DMSO	ATM	ATR	AUR B	BUB1	MPS1	PLK1
6649.78	3200.76	5421.94	7090.35	5312.3	4225.27	4314.95		5183.28		1.28293	0.617516	1.04604	1.36793	1.02489	0.815172	1.02489
6010.35	4602.9	4100.6	4177.54	860.207	4351.75	5633.1				1.15956	0.888028	0.791121	0.805964	0.165958	0.839573	0.165958
7934.35	5324.14	1922.03	8378.3	5147.35	-1067.25	4446.38				1.53076	1.02718	0.370813	1.61641	0.993067	-0.205903	0.993067
6646.21	5679.38	4323.41	5474.73	3672.4	-955.825	5311.9				1.28224	1.09571	0.834107	1.05623	0.708508	-0.184405	0.708508
9088.16	6407.57	6749.03	8406.16	3411.25	1967.6	4532.33				1.75336	1.2362	1.30208	1.62178	0.658126	0.379606	0.658126
7953.73	6929.9	5927.17	8675.02	3424.68	2600.41	7191.86				1.5345	1.33697	1.14352	1.67365	0.660717	0.501692	0.660717
7272.11	4603.14	5006.03	5356.02	6995.11	2751.51	6543.57				1.40299	0.888074	0.965803	1.03332	1.34955	0.530842	1.34955
9584.21	5675.48	5848.56	5060.16	3965.83	3613.98	6383.14				1.84906	1.09496	1.12835	0.976246	0.765118	0.697238	0.765118
8633.92	5172.24	6112.98	5921.64	2272.3	4227.84	5267.1				1.66572	0.997869	1.17936	1.14245	0.43839	0.815668	0.43839
9759.02	5642.62	6012.36	7327.73	1934.16	3209.41	3930.95				1.88279	1.08862	1.15995	1.41372	0.373153	0.619185	0.373153
7930.3	3709.57	8344.46	5105.11	1852.02	2651.94	4550.1				1.52998	0.71568	1.60988	0.984918	0.357305	0.511632	0.357305
4312.49	5779.86	6674.94	5288.87	4178.63	2107.37	6141.86				0.832	1.1151	1.28778	1.02037	0.806175	0.40657	0.806175
4750.59	2955.71	7482.56	4201.54	3754.35	2310.27	6786.76				0.916521	0.57024	1.44359	0.810594	0.724318	0.445715	0.724318
5356.35	5207.05	6631.89	6662.68	2227.3	-436.444	6042				1.03339	1.00458	1.27948	1.28542	0.429709	-0.0842023	0.429709
6100.16	3714.67	6691.7	5619.06	2964.78	919.842	5262.57				1.17689	0.716663	1.29102	1.08407	0.571988	0.177463	0.571988
6393.11	4156.14	6310.36	5790.73	3760.59	338.223	5808.71				1.23341	0.801836	1.21745	1.11719	0.725522	0.0652526	0.725522
6883.45	4518.95	5335.51	5907.16	5169.11	-875.015	6285.29				1.32801	0.871832	1.02937	1.13966	0.997265	-0.168815	0.997265
8100.11	6662.52	3540.98	5467.59	4038.92	-985.873	6717				1.56274	1.28539	0.683154	1.05485	0.77922	-0.190202	0.77922
7877.3	4011.48	5655.08	5846.97	4745.92	5124.89	3727.29				1.51975	0.773926	1.09102	1.12804	0.91562	0.988734	0.91562
9726.83	2110.52	5179.46	4279.16	5658.02	3117.41	4648.52				1.87658	0.407179	0.999262	0.825569	1.09159	0.601436	1.09159
6642.06	1090	4646.84	5558.92	5165.59	179.889	3058.71				1.28144	0.210291	0.896505	1.07247	0.996586	0.0347055	0.996586
7415.02	4569.38	5157.46	5587.54	6626.54	2387.37	5082.95				1.43056	0.881561	0.995018	1.07799	1.27844	0.460589	1.27844
6276.21	1916.33	6027.98	6572.54	4301.06	1071.75	5860.52				1.21086	0.369714	1.16297	1.26803	0.829795	0.20677	0.829795
8819.11	2613.05	3314.27	6976.59	6885.54	-1043.59	7228.24				1.70145	0.50413	0.639415	1.34598	1.32841	-0.201337	1.32841
-95.27	4377.24	5122.84	7356.16	4382.87	822.556	514.953				-0.0183802	0.844491	0.988339	1.41921	0.845578	0.158694	0.845578
2651.16	7684.84	12508.7	2233.71	8277.94	752.175	7476.62				0.511482	1.48262	2.41328	0.430946	1.59704	0.145115	1.59704
4036.73	6821.84	6508.7	1738.24	8952.32	54.0797	7929.14				0.778798	1.31612	1.25571	0.335355	1.72715	0.0104335	1.72715
3814.92	7058.6	4646.27	1934.71	5995.7	3027.17	6961.76				0.736005	1.3618	0.896395	0.37326	1.15674	0.584026	1.15674
2778.59	7283.7	1144.75	2732.9	5479.98	3703.22	7167.95				0.536067	1.40523	0.220853	0.527253	1.05724	0.714455	1.05724
3738.87	7614.56	562.746	2907.57	6084.84	2584.6	7276.81				0.721333	1.46906	0.108569	0.560952	1.17394	0.498642	1.17394
3097.87	8571.6	1874.51	2083.67	5124.56	-722.396	7031.95				0.597666	1.6537	0.361645	0.401997	0.98867	-0.13937	0.98867
2978.16	7249.75	1812.94	1763.05	6094.03	-123.444	5787				0.57457	1.39868	0.349766	0.340141	1.17571	-0.0238159	1.17571
4947.35	6878.6	3691.7	-27.5237	4676.7	1225.56	5044.29				0.954481	1.32707	0.712232	-0.00531008	0.902265	0.236444	0.902265
3201.73	8202.84	8596.75	2486.81	3207.89	3076.98	6640.67				0.617703	1.58256	1.65855	0.479775	0.618891	0.593636	0.618891
3915.35	7070.94	543.032	2346.24	4964.6	3981.75	6676.38				0.75538	1.36418	0.104766	0.452655	0.95781	0.76819	0.95781
2742.21	7114.65	-2170.83	1013.52	5179.56	1800.22	7084.09				0.529048	1.37261	-0.418813	0.195537	0.999281	0.347313	0.999281
2609.49	7596.41	-1636.64	1761.43	3094.41	2736.08	5311.09				0.503444	1.46556	-0.315753	0.339829	0.596998	0.527866	0.596998
3173.63	6298.17	-855.063	2500.29	4573.51	3337.36	5740				0.612283	1.21509	-0.164966	0.482375	0.882357	0.643871	0.882357
3546.49	5834.65	1348.51	3194.62	9723.13	3498.75	6956.38				0.684217	1.12567	0.260165	0.616331	1.87586	0.675006	1.87586
4538.02	7037.37	7340.41	1926.14	8708.89	2607.94	7411.48				0.87551	1.3577	1.41617	0.371607	1.68019	0.503144	1.68019
4061.4	6453.46	736.508	2718.19	6195.27	4717.41	5214.62				0.783557	1.24505	0.142093	0.524415	1.19524	0.91012	1.19524
4373.35	8172.46	1534.32	2585.52	6665.94	1560.51	6343.14				0.843741	1.5767	0.296013	0.498819	1.28604	0.301065	1.28604
3858.73	6554.56	1794.51	2006.33	8573.56	4265.56	6932.09				0.744457	1.26456	0.346211	0.387078	1.65408	0.822945	1.65408
4370.35	8165.13	1986.13	1109.29	7468.98	3003.56	7286.38				0.843162	1.57528	0.383179	0.214012	1.44098	0.57947	1.44098
4681.63	8519.84	-225.159	306.571	7911.08	409.985	7270.67				0.903218	1.64371	-0.0434395	0.0591462	1.52627	0.0790975	1.52627
4479.78	7103.03	4618.56	1859.62	4234.17	3025.08	4518.05				0.864274	1.37037	0.891048	0.358772	0.81689	0.583622	0.81689
4290.3	8070.27	1470.51	896.476	5681.37	2216.84	6917.33				0.827719	1.55698	0.283702	0.172955	1.09609	0.427691	1.09609
3818.44	5719.22	6222.65	2377.95	5521.56	2229.41	8507.9				0.736684	1.1034	1.20052	0.458773	1.06526	0.430116	1.06526
2687.78	7851.46	2265.32	2190.67	5117.22	-171.063	7956.67				0.518547	1.51477	0.437043	0.422641	0.987255	-0.0330029	0.987255
4318.87	7025.56	2953.03	1470.33	4987.32	1051.56	5749.14				0.833231	1.35543	0.569722	0.283668	0.962193	0.202874	0.962193
7370.3	5564.02	2305.79	7281.7	9161.7	3846.6	3355.32				1.42194	1.07345	0.444852	1.40484	1.76755	0.742117	1.76755
3616.49	4467.02	1115.44	7247.65	8662.36	5066.27	4793.27				0.697722	0.861812	0.2152	1.39827	1.67121	0.977425	1.67121
8862.44	6002.68	3004.87	6291.13	4512.65	5536.79	5566.65				1.70981	1.15808	0.579724	1.21373	0.870616	1.0682	0.870616
6962.54	6287.92	860.396	5822.03	7721.6	6468.13	6576.46				1.34327	1.21312	0.165994	1.12323	1.48971	1.24788	1.48971
7636.54	6544.64	2232.06	6857.65	7914.89	4563.13	7312.7				1.4733	1.26264	0.430627	1.32303	1.527	0.880354	1.527
6028.73	4277.54	1065.11	6416.6	8988.84	4144.7	5311.51				1.16311	0.825257	0.20549	1.23794	1.7342	0.799628	1.7342
7322.3	6563.49	481.873	7339.41	6169.13	4724.84	5261.56				1.41268	1.26628	0.0929668	1.41598	1.1902	0.911553	1.1902
7020.83	5224.25	4964.68	7493.13	5985.27	5423.41	6640.65				1.35451	1.0079	0.957826	1.44563	1.15473	1.04633	1.15473
7364.3	5730.83	3831.44	5843.75	10722.7	6137.13	7095.56				1.42078	1.10564	0.739192	1.12742	2.06872	1.18402	2.06872
7265.63	5497.73	4754.83	6866.84	9423.56	2017.56	5713.13				1.40174	1.06067	0.917338	1.32481	1.81807	0.389243	1.81807
5679.73	5451.54	2296.59	5477.08	7639.89	4291.03	5411.56				1.09578	1.05175	0.443076	1.05668	1.47395	0.82786	1.47395
6567.54	4357.78	2314.4	6722.65	10115.6	5525.65	4103.89				1.26706	0.840737	0.446512	1.29699	1.95158	1.06605	1.95158
6812.78	5482.3	1539.68	6620.75	7281.22	5257.27	7509.27				1.31437	1.05769	0.297048	1.27733	1.40475	1.01427	1.40475
6458.16	6742.78	1497.11	6528.22	7211.03	7260.22	5360.13				1.24596	1.30087	0.288834	1.25948	1.39121	1.4007	1.39121
5757.25	7119.59	2782.68	6709.32	6586.32	7307.65	4716.13				1.11073	1.37357	0.536857	1.29441	1.27068	1.40985	1.27068
6417.97	5727.21	766.873	6710.65	7788.75	6111.08	4603.17				1.2382	1.10494	0.147951	1.29467	1.50267	1.179	1.50267
3520.59	5043.25	1088.49	6868.98	7889.17	3979.51	3799.37				0.679219	0.972984	0.21	1.32522	1.52204	0.767758	1.52204
5593.11	1345.83	1793.06	5960.41	7830.27	2173.51	5833.7				1.07907	0.259647	0.345932	1.14993	1.51068	0.41933	1.51068
6471.59	595.397	2724.83	6090.03	8256.13	4617.56	5597.56				1.24855	0.114869	0.525695	1.17494	1.59284	0.890855	1.59284
6282.54	4225.92	5351.87	6210.7	7710.36	4575.98	7384.89				1.21208	0.815298	1.03253	1.19822	1.48754	0.882835	1.48754
3718.06	5804.64	1647.97	6391.65	8372.36	1140.22	4293.17				0.717318	1.11988	0.317939	1.23313	1.61526	0.219981	1.61526
5325.4	5427.83	2606.92	6946.6	7381.94	371.175	6948.22				1.02742	1.04718	0.502948	1.34019	1.42418	0.07161	1.42418
5446.02	3984.83	1809.73	4775.75	7659.79	3673.89	4099.84				1.05069	0.768784	0.349147	0.921374	1.47779	0.708796	1.47779
6265.3	6628.35	1697.64	5820.65	7894.32	2193.65	2278.51				1.20875	1.27879	0.327521	1.12297	1.52303	0.423216	1.52303
6637.3	5165.73	2804.49	6076.56	6866.03	2630.65	2712.22				1.28052	0.996613	0.541065	1.17234	1.32465	0.507526	1.32465
5239.19	2892.76	-450.842	3599.83	8453.51	5621.41	3092.54				1.01079	0.558094	-0.0869799	0.694507	1.63092	1.08453	1.63092
5534.1	2577.67	-11.73	3500.25	8379.79	4943.03	4795.16				1.06768	0.497304	-0.00226304	0.675296	1.6167	0.953649	1.6167
4116.19	2868	1490.84	2629.02	7092.56	7190.03	6586.64				0.794128	0.553317	0.287625	0.50721	1.36835	1.38716	1.36835
4762.52	4435.86	4740.75	4527.87	12084.2	6616.89	6049.73				0.918823	0.855801	0.914622	0.873553	2.33137	1.27658	2.33137
5241.14	2530.95	3294.7	3255.06	10620.3	6826.18	4110.78				1.01116	0.488291	0.635639	0.627992	2.04895	1.31696	2.04895
4574	2977.86	2915.94	3938.16	9339.79	6686.51	5688.11				0.882452	0.574512	0.562565	0.759781	1.80191	1.29001	1.80191
4340.95	1817.43	3003.03	3157.11	4380.18	5414.51	4413.59				0.837491	0.350633	0.579369	0.609095	0.845058	1.04461	0.845058
4632.52	970.048	524.079	3469.4	7407.37	9834.89	7796.16				0.893743	0.187149	0.101109	0.669343	1.42909	1.89742	1.42909
4946.14	2989.76	3952.08	2552.44	6000.51	4825.7	8077.25				0.954249	0.576808	0.762466	0.492438	1.15767	0.931012	1.15767
3321.43	3368.86	3952.08	2069.83	5623.46	7432.13	5316.78				0.640796	0.649947	0.762466	0.399327	1.08492	1.43386	1.08492
5243.48	3371.81	2867.79	980.397	7911.27	6460.37	5251.02				1.01161	0.650516	0.553277	0.189146	1.5263	1.24638	1.5263
4177.9	2202	8103.41	1887.83	5150.37	4154.79	7203.06				0.806034	0.424827	1.56337	0.364214	0.993649	0.801576	0.993649
4589.38	2157.14	551.317	3770.59	6697.41	8122.46	4382.02				0.885419	0.416173	0.106364	0.727451	1.29212	1.56705	1.29212
4759.67	2366.05	1607.98	2584.54	6342.79	12052.3	2937.02				0.918272	0.456477	0.310225	0.49863	1.2237	2.32523	1.2237
5033.76	3095.62	3695.75	3070.3	7008.56	5582.79	8070.83				0.971153	0.597231	0.713012	0.592347	1.35215	1.07708	1.35215
4079.48	2544	214.27	2821.16	6893.79	4426.46	2550.02				0.787045	0.490808	0.0413387	0.54428	1.33	0.853987	1.33
4416.38	3356.1	1765.22	2848.11	3333.13	6474.18	2144.87				0.852043	0.647484	0.340561	0.54948	0.643053	1.24905	0.643053
5709.67	3356.1	3455.03	1852.68	5379.37	4538.46	4644.44				1.10155	0.647484	0.666572	0.357434	1.03783	0.875595	1.03783
5352.33	2907.62	6550.03	3263.92	5444.79	5086.22	5108.83				1.03261	0.560961	1.26368	0.629701	1.05045	0.981274	1.05045
4823.24	1773.48	2769.65	2288.16	5706.13	6646.84	6953.44				0.930537	0.342153	0.534343	0.44145	1.10087	1.28236	1.10087
4968.38	2430.29	1304.41	3481.83	4348.27	5370.75	8079.97				0.958539	0.46887	0.251658	0.671741	0.838902	1.03617	0.838902
5406.52	2939.43	680.46	2410.54	5093.41	6121.13	2736.35				1.04307	0.567098	0.13128	0.46506	0.982661	1.18094	0.982661
4892.86	2593.95	1726.08	2821.49	6150.56	5422.79	2772.21				0.943968	0.500446	0.333009	0.544344	1.18661	1.04621	1.18661
4420.71	1956.43	1601.22	2998.78	4461.94	4120.27	5797.02				0.852879	0.37745	0.30892	0.578548	0.860832	0.794915	0.860832
3386.1	2671.95	2572.32	3161.97	7340.6	6115.22	5453.3				0.653272	0.515494	0.496272	0.610032	1.41621	1.1798	1.41621
5402.76	3074.57	-1031.06	3117.94	3621.67	1901.92	8129.95				1.04234	0.59317	-0.198921	0.601537	0.69872	0.366933	0.69872
12275.9	4922.57	6806.52	1431.08	6843	1218.83	5906.38				2.36835	0.949701	1.31317	0.276095	1.32021	0.235145	1.32021
6561.24	5292.1	27.8567	2110.65	2713.95	-84.2223	6864.38				1.26585	1.02099	0.00537433	0.407203	0.523597	-0.0162488	0.523597
10284.5	3900.1	1305.52	2800.46	3547.24	1042.92	7851.52				1.98416	0.752437	0.251872	0.540287	0.684361	0.201208	0.684361
10509.3	6588.05	-277.523	3262.03	8122.14	4859.11	4790.19				2.02754	1.27102	-0.053542	0.629337	1.56699	0.937458	1.56699
9406.29	7562	1053.43	2765.84	7874.71	4694.83	5193				1.81473	1.45892	0.203236	0.533608	1.51925	0.905763	1.51925
3305.09	3478.62	2502.86	1514.17	11235.1	1828.68	5467.19				0.637645	0.671123	0.482871	0.292126	2.16757	0.352804	2.16757
6824.57	2722.71	1226.19	2041.27	6129.28	1589.44	4799.05				1.31665	0.525287	0.236566	0.393818	1.18251	0.306648	1.18251
5519.9	3743.81	-476.238	2496.84	5527.48	4747.06	5945.9				1.06494	0.722285	-0.0918796	0.48171	1.0664	0.915841	1.0664
4809	3720	2103.57	2517.98	7337.52	2180.97	2703.1				0.92779	0.717692	0.405838	0.485789	1.41561	0.42077	1.41561
9072.57	4109.43	1352.9	3177.84	11908.3	-268.745	2143.86				1.75035	0.792823	0.261013	0.613094	2.29744	-0.0518485	2.29744
6302.86	5433.19	2612.52	2297.08	10828	2568.11	3313				1.216	1.04821	0.504029	0.443171	2.08901	0.49546	2.08901
7947.57	5560.81	1757.43	2697.27	6323.28	3360.4	5655.81				1.53331	1.07284	0.339057	0.520378	1.21994	0.648314	1.21994
7491.09	5458.81	6793.19	3510.84	8472.86	2142.54	3596.19				1.44524	1.05316	1.3106	0.677339	1.63465	0.413356	1.63465
9638.81	6565.67	5611.57	2475.32	2917.38	1503.3	4018.9				1.85959	1.2667	1.08263	0.477558	0.562844	0.290029	0.562844
10737.1	5920.71	5280.14	2861.79	12362.3	1802.21	3274.48				2.07149	1.14227	1.01869	0.55212	2.38503	0.347696	2.38503
9658.05	6393.67	1232.1	2472.75	6750.95	3802.44	4265				1.86331	1.23352	0.237706	0.477062	1.30245	0.733598	1.30245
7208.81	5378.24	1722.38	1627.22	8692.86	1346.02	5870.1				1.39078	1.03761	0.332295	0.313936	1.67709	0.259684	1.67709
4909.29	4498.24	-625.952	2281.17	6128	1508.02	6199.14				0.947138	0.867836	-0.120764	0.440102	1.18226	0.290938	1.18226
6052.67	4408.71	4051.14	2049.56	3544.14	3808.63	3466.29				1.16773	0.850564	0.781578	0.395416	0.683764	0.734792	0.683764
4040.14	4696.19	5435.71	2049.79	2204.76	4121.49	1466.05				0.779456	0.906026	1.0487	0.395462	0.42536	0.795151	0.42536
5049.76	2941.76	6065.19	1280.98	9415.81	3368.3	2490.33				0.97424	0.567548	1.17014	0.247137	1.81657	0.649839	1.81657
5401.9	3151.57	5493.67	1678.46	5835.57	4410.4	5036.71				1.04218	0.608026	1.05988	0.323822	1.12584	0.850888	1.12584
6467.71	2720.48	4413.48	1766.7	2806.9	5894.06	5287.33				1.2478	0.524856	0.851483	0.340845	0.54153	1.13713	0.54153
7046.81	3232.86	2915.48	1471.7	5896.52	6061.4	6810.24				1.35953	0.623708	0.562477	0.283932	1.1376	1.16941	1.1376
5539.65	3126.95	2477.52	3964.57	6384.81	1759.89	4670.67				1.06875	0.603276	0.477983	0.764876	1.23181	0.339532	1.23181
6798.65	4278.05	4841.11	5059.24	2288.43	11497	4081.05				1.31165	0.825355	0.933985	0.976068	0.441502	2.21808	0.441502
6972.08	3615.1	4470.73	2871.95	4491.1	10942.8	7029.67				1.34511	0.697453	0.862529	0.55408	0.866457	2.11116	0.866457
6972.08	3820.43	2936.78	3856.05	6738.24	11474.1	3997.1				1.34511	0.737067	0.566586	0.743939	1.29999	2.21367	1.29999
5769.98	4062.43	6501.87	5050.57	6094.38	12519.8	3647.38				1.11319	0.783756	1.25439	0.974396	1.17578	2.41542	1.17578
5886.94	3565	4995.59	4058.43	5135	11509.7	4422.29				1.13575	0.687788	0.963788	0.782984	0.990685	2.22054	0.990685
4006.08	4613.48	7627.4	3107.05	4038.81	12076.5	5453.52				0.772884	0.890068	1.47154	0.599436	0.779199	2.32989	0.779199
5526.89	2155.76	5893.83	1198.95	2951.67	12675.4	6066.38				1.06629	0.415906	1.13708	0.231311	0.569459	2.44543	0.569459
5216.27	1684.05	984.969	4568.76	8001.1	13189.3	4705.67				1.00636	0.3249	0.190028	0.881441	1.54363	2.54459	1.54363
5783.51	1435.57	2978.73	3365.05	4074.48	11576.5	5803.71				1.1158	0.276962	0.57468	0.649211	0.78608	2.23343	0.78608
5946.08	5468.81	2735.59	2968.05	4738.48	11012.1	4262.05				1.14716	1.05509	0.527771	0.572619	0.914184	2.12455	0.914184
5441.51	3571.38	4401.35	1990.52	5101.1	11393.1	3042.62				1.04982	0.689019	0.849143	0.384027	0.984143	2.19805	0.984143
6160.41	4291.57	2715.25	2312.86	7894.29	11630.9	4657.14				1.18852	0.827964	0.523848	0.446214	1.52303	2.24393	1.52303
5680.17	4271.52	2678.64	3886.71	3111.29	11174.3	5120.57				1.09586	0.824096	0.516783	0.749856	0.600254	2.15584	0.600254
4194.41	3343.38	2692.87	3233.71	6252.62	11366.9	5188.9				0.809219	0.645031	0.51953	0.623874	1.2063	2.19298	1.2063
5388.84	6709.81	-478.079	4017.62	6594.48	13909.4	7981.9				1.03966	1.29451	-0.0922348	0.775111	1.27226	2.68351	1.27226
5190.08	4309.86	538.778	1977.71	6856.71	13350.3	5882.71				1.00131	0.831492	0.103945	0.381556	1.32285	2.57565	1.32285
4715.36	3891.29	4407.68	3301.81	3245.91	12405.8	5364.57				0.909725	0.750737	0.850365	0.637011	0.626226	2.39342	0.626226
4379.65	4005.76	3504.49	2960.95	5024.05	12976.3	6605.76				0.844957	0.772823	0.676114	0.57125	0.969279	2.50349	0.969279
5731.84	3711.1	5394.44	4256.48	7336.57	12587.6	6764.29				1.10583	0.715974	1.04074	0.821193	1.41543	2.42849	1.41543
5832.65	3983.14	6288.87	1364.14	4610.52	12692.1	4388.86				1.12528	0.768459	1.2133	0.263181	0.889499	2.44866	0.889499
4615.65	2267.62	4380.87	3331.52	7938.1	11721.1	4927.86				0.890488	0.437487	0.845193	0.642744	1.53148	2.26133	1.53148
5445.03	2700.24	5602.44	3531.24	4584.81	13429.2	3338.67				1.0505	0.520951	1.08087	0.681274	0.884537	2.59087	0.884537
5070.6	4000.62	3321.49	3248	5672.24	12254.7	6130.33				0.978261	0.771831	0.640808	0.62663	1.09433	2.36428	1.09433
4808.27	3085.52	1517.4	3980.81	4153.14	12323.9	5918.1				0.927649	0.595283	0.292748	0.768009	0.801257	2.37762	0.801257
8000.87	4730.87	-1531.32	4450.78	6005.97	3101.75	4298.67				1.54359	0.912717	-0.295434	0.858679	1.15872	0.598413	1.15872
4345.3	3694.64	6669.19	4464.25	8296.4	2110.27	3092.29				0.83833	0.712798	1.28667	0.861279	1.60061	0.40713	1.60061
7645.87	3291.92	6185.48	3759.97	5534.78	1098.46	4620.71				1.4751	0.635103	1.19335	0.725403	1.06781	0.211924	1.06781
5463.02	3766.21	2809.38	3245.92	5041.54	8.127	5350				1.05397	0.726606	0.542008	0.626228	0.972653	0.00156792	0.972653
5812.02	3957.16	3990.43	3432.97	5983.25	899.508	3577.62				1.1213	0.763446	0.769865	0.662315	1.15434	0.17354	1.15434
6937.63	2241.64	5682.38	3510.02	4533.68	4760.89	4863.33				1.33846	0.432474	1.09629	0.67718	0.874674	0.918508	0.874674
4927.11	2897.87	7277.24	4133.73	5723.4	1465.17	2848.71				0.950577	0.559081	1.40398	0.797512	1.1042	0.282673	1.1042
8748.78	3669.11	3586.1	3611.83	3838.73	2445.17	4575.48				1.68788	0.707874	0.691858	0.696822	0.740598	0.471742	0.740598
6095.06	4840.83	5275.14	4038.16	7069.16	2640.32	5203.52				1.17591	0.93393	1.01772	0.779073	1.36384	0.509391	1.36384
6311.49	3635.02	1837.1	3884.35	9375.02	2166.13	3427.33				1.21766	0.701296	0.354427	0.749399	1.8087	0.417906	1.8087
5769.4	3089.64	6530.14	3916.78	6139.97	1924.46	4249.19				1.11308	0.596077	1.25985	0.755655	1.18457	0.371282	1.18457
7342.59	3165.92	4220.29	5094.63	8549.21	2346.56	4153.24				1.41659	0.610794	0.814211	0.982897	1.64938	0.452716	1.64938
6579.25	3953.64	3671.95	3397.92	5941.73	2120.08	5951.48				1.26932	0.762766	0.708422	0.655554	1.14633	0.409023	1.14633
5800.16	4665.64	6335	3435.59	8133.64	2303.08	3803.76				1.11901	0.900131	1.2222	0.662821	1.5692	0.444328	1.5692
5901.92	3447.16	6872.81	1941.44	7793.4	3247.56	5071.24				1.13864	0.665053	1.32596	0.374559	1.50356	0.626544	1.50356
7473.21	3366.44	6281.52	3364.35	8449.92	2773.51	3596.71				1.44179	0.649481	1.21188	0.649077	1.63023	0.535087	1.63023
7052.73	3362.64	3410.71	3538.92	5997.16	2809.51	916.714				1.36067	0.648746	0.658022	0.682756	1.15702	0.542032	1.15702
6179.21	3453.4	3049.1	3360.87	6207.25	2177.08	1824.95				1.19214	0.666257	0.588255	0.648406	1.19755	0.420019	1.19755
3282.73	2791.3	2874.19	3333.59	6529.92	454.937	655.905				0.63333	0.53852	0.554511	0.643142	1.2598	0.08777	1.2598
8092.68	4721.83	4105.1	4343.11	5465.16	579.842	5161.43				1.5613	0.910972	0.791987	0.837907	1.05438	0.111868	1.05438
6316.16	3955.35	3641.05	4056.49	5316.4	139.365	5228.19				1.21856	0.763097	0.70246	0.78261	1.02568	0.0268874	1.02568
5190.4	2297.83	2851.29	2947.11	5085.87	-123.444	6469.29				1.00137	0.443315	0.550093	0.56858	0.981207	-0.0238158	0.981207
4758.16	5186.02	2851.29	2261.92	3178.92	2370.36	3564.95				0.917981	1.00053	0.550093	0.436387	0.613302	0.457309	0.613302
8279.3	3553.44	1054.05	2952.63	4260.97	760.508	5747.95				1.59731	0.685558	0.203355	0.569645	0.82206	0.146723	0.82206
4839.73	2023.25	2897.24	2681.02	8251.4	2389.32	5030.86				0.933719	0.390342	0.558958	0.517243	1.59192	0.460966	1.59192
7673.84	3014.9	7382.46	2015.51	10753.5	4193.89	2025.35				1.4805	0.581659	1.42428	0.388848	2.07465	0.809118	2.07465
5006.27	3377.95	6579.41	2173.65	5104.59	9296.08	1998.21				0.965849	0.651701	1.26935	0.419358	0.984817	1.79347	0.984817
6217.27	3716.24	3463.03	3157.08	1360.78	8843.79	4878.3				1.19948	0.716966	0.668115	0.609089	0.262532	1.70621	0.262532
5456.51	3233.05	9451.08	3157.08	6475.73	8491.13	4012.35				1.05271	0.623745	1.82338	0.609089	1.24935	1.63817	1.24935
5989.98	3717.67	7252.56	4117.94	10118.4	7931.51	4778.83				1.15563	0.717241	1.39922	0.794465	1.95212	1.53021	1.95212
3037.36	3154.24	6479.36	5351.17	5080.44	6676.08	2109.11				0.585992	0.60854	1.25005	1.03239	0.980159	1.288	0.980159
3817.13	2779.43	10758.1	6440.75	6357.21	8051.56	1195.44				0.73643	0.536229	2.07554	1.2426	1.22648	1.55337	1.22648
3773.56	3585.71	12218.5	2072.03	12828.7	10161.6	3801.54				0.728024	0.691784	2.35729	0.399753	2.47502	1.96045	2.47502
3239.79	2769.29	7773.41	1731.84	9513.68	8116.75	3428.92				0.625046	0.534272	1.49971	0.33412	1.83545	1.56595	1.83545
4344.51	3000.57	5121.75	2810.46	11782.7	10394.2	3977.54				0.838177	0.578894	0.988128	0.542216	2.27322	2.00534	2.27322
4455.79	2625.48	3318.46	4260.37	9693.59	5528.22	3403.06				0.859647	0.506528	0.640223	0.821943	1.87016	1.06655	1.87016
5240.7	2021.86	3851.75	5613.56	7629.68	5241.32	573.063				1.01108	0.390073	0.743109	1.08301	1.47198	1.0112	1.47198
3660.17	3727.9	4798.7	1042.46	12891.7	5609.41	5104.3				0.70615	0.719217	0.925803	0.20112	2.48716	1.08221	2.48716
3369.32	3084.52	7340.22	4158.7	6413.02	5894.22	2275.4				0.650035	0.59509	1.41613	0.802329	1.23725	1.13716	1.23725
4163.27	3094.9	7665.13	6202.79	6260.21	4855.65	2022.83				0.803211	0.597093	1.47882	1.19669	1.20777	0.93679	1.20777
2297.94	3679.76	4628.65	5480.46	4935.83	5686.79	4735.92				0.443336	0.709928	0.892996	1.05733	0.952258	1.09714	0.952258
4747.08	4000.05	2705.13	3790.65	6965.92	8918.27	3770.78				0.915844	0.771721	0.521894	0.731322	1.34392	1.72058	1.34392
3581.36	3744.29	2886.56	5655.13	3113.44	6804.27	3032.92				0.690945	0.722377	0.556897	1.09103	0.60067	1.31273	0.60067
5004.79	2809.76	6814.51	3334.84	4468.54	4878.94	3846.54				0.965564	0.542081	1.31471	0.643384	0.862106	0.941283	0.862106
3380.13	2814.05	10724.3	3200.6	4719.06	6400.22	4363.83				0.652121	0.542908	2.06901	0.617486	0.910439	1.23478	0.910439
2843.46	2882.76	7033.65	289.127	5985.21	9115.89	3337.16				0.548583	0.556165	1.35699	0.0557807	1.15471	1.75871	1.15471
3779.27	2446.86	4647.32	3708.94	7474.68	5952.03	2968.68				0.729126	0.472067	0.896597	0.715557	1.44207	1.14831	1.44207
2996.51	2904.33	8010.46	2981.27	5772.83	6963.22	3149.49				0.57811	0.560327	1.54544	0.57517	1.11374	1.3434	1.11374
4758.08	3377.24	6718.03	2148.94	2718.54	3632.79	3702.59				0.917966	0.651563	1.2961	0.41459	0.524482	0.700867	0.524482
4878.94	1690.67	9042.41	351.555	5650.68	4087.22	3444.54				0.941283	0.326177	1.74453	0.0678248	1.09017	0.788539	1.09017
6742.95	6483.98	6112.3	2375.98	3003.35	7794.65	10437.9				1.3009	1.25094	1.17923	0.458394	0.57943	1.50381	0.57943
13429.3	5101.84	8308.3	4790.13	2997.73	8613.56	6593.86				2.59089	0.984287	1.6029	0.924149	0.578346	1.66179	0.578346
17624.4	5661.36	4201.97	4350.41	4240.3	8291.79	6755.71				3.40023	1.09224	0.810677	0.839316	0.818072	1.59972	0.818072
11597.5	7390.08	6892.59	4663.94	2659.25	10819.7	6247.38				2.23748	1.42575	1.32977	0.899803	0.513044	2.08743	0.513044
11295	7019.27	6064.06	4211.89	6094.21	4943.98	8665.09				2.17912	1.35421	1.16993	0.812591	1.17574	0.953832	1.17574
9042.86	6208.84	13942.8	4756.65	5772.73	8622.13	6095.62				1.74462	1.19786	2.68995	0.917691	1.11372	1.66345	1.11372
13209.4	5104.03	9327.68	4389.41	215.54	12058.9	9762.62				2.54846	0.98471	1.79957	0.84684	0.0415837	2.3265	0.0415837
10337.5	6166.22	6989.35	4488.65	7513.97	8656.17	7214.38				1.9944	1.18964	1.34844	0.865986	1.44965	1.67002	1.44965
8011.05	3893.41	7183.59	4328.08	2530.92	7701.75	7310				1.54555	0.751148	1.38591	0.835007	0.488285	1.48588	0.488285
7838.67	7154.22	8549.54	4229.27	128.302	7586.08	8988.48				1.5123	1.38025	1.64944	0.815944	0.0247531	1.46357	0.0247531
13661.5	6168.55	7129.97	3585.32	3723.16	11202.6	4738.33				2.63568	1.19009	1.37557	0.691708	0.718301	2.16129	0.718301
10462	6026.89	6766.59	4461.6	5339.11	7662.7	4583				2.0184	1.16275	1.30546	0.860768	1.03006	1.47835	1.03006
11775.8	6684.98	6766.59	4786.84	4150.06	7289.98	7777.14				2.27188	1.28972	1.30546	0.923515	0.800663	1.40644	0.800663
11785.3	5666.79	3402.02	4260.98	8644.44	8878.65	7758.24				2.27372	1.09328	0.656344	0.822063	1.66775	1.71294	1.66775
19931.2	8254.17	4433.78	4245.32	4293.78	6638.51	8282.76				3.84528	1.59246	0.855399	0.81904	0.828389	1.28075	0.828389
13301.2	5531.22	3909.83	4767.51	3389.4	7014.84	5507				2.56618	1.06713	0.754314	0.919785	0.653909	1.35336	0.653909
18139.8	5203.03	9263.78	3457.46	1197.49	7380.08	6291.95				3.49967	1.00381	1.78724	0.66704	0.23103	1.42382	0.23103
11116	7672.65	9821.49	3506.84	1277.59	3929.75	6237.43				2.14459	1.48027	1.89484	0.676567	0.246482	0.758158	0.246482
15661.4	7431.65	6680.25	3144.94	9470.35	6744.51	6001.19				3.02153	1.43377	1.28881	0.606746	1.82709	1.3012	1.82709
12139.7	5566.22	7553.97	3786.03	3287.64	6820.89	5536.48				2.34208	1.07388	1.45737	0.730431	0.634276	1.31594	0.634276
6240.38	4450.27	4046.25	2266.56	3879.16	7432.32	6426.24				1.20394	0.858581	0.780635	0.437282	0.748398	1.4339	0.748398
14946.2	4861.98	4639.35	1909.7	859.778	8331.32	4295				2.88354	0.938012	0.89506	0.368434	0.165875	1.60734	0.165875
6244.14	3559.6	5949.4	1684.98	637.825	8943.08	1552.19				1.20467	0.686747	1.1478	0.32508	0.123054	1.72537	0.123054
9145.09	4122.94	8188.3	1684.98	3304.25	9343.84	3313.52				1.76434	0.795429	1.57975	0.32508	0.637483	1.80269	0.637483
8199.62	6317.08	6995.06	1342.98	9415.35	8650.94	2107.33				1.58193	1.21874	1.34954	0.259099	1.81648	1.66901	1.81648
4379.4	3290.83	4867.83	1984.36	7165.05	7669.4	1036.1				0.844908	0.634892	0.939139	0.382839	1.38234	1.47964	1.38234
2355.35	3962.92	2020.4	2544.13	7667.29	3394.97	2983.48				0.454412	0.764558	0.389791	0.490833	1.47923	0.654984	1.47923
6477.25	3284.49	-409.08	1883.03	3290	4965.54	2311				1.24964	0.63367	-0.0789229	0.363289	0.634733	0.957991	0.634733
9119.59	4427.73	3719.02	1296.75	9608.1	3205.25	2699.81				1.75942	0.854232	0.717502	0.250178	1.85367	0.618383	1.85367
10850.8	5051.25	3714.64	3289.89	5292.1	3740.87	1360.71				2.09343	0.974528	0.716657	0.634711	1.02099	0.721719	1.02099
6565.92	4742.68	6950.3	1948.94	8395.67	899.016	1703.24				1.26675	0.914996	1.34091	0.376004	1.61976	0.173445	1.61976
4167.16	3153.21	7451.73	2820.79	8051.76	2871.44	1584.19				0.803961	0.608341	1.43765	0.54421	1.55341	0.553982	1.55341
2482.4	5927.92	4537.21	3030.36	6758.43	6392.44	-915.286				0.478924	1.14366	0.875354	0.584642	1.30389	1.23328	1.30389
2375.92	6069.97	2919.64	2912.03	5063.33	4491.49	6069.05				0.458381	1.17107	0.563279	0.561812	0.976858	0.866534	0.976858
11155.4	3958.21	7537.49	1754.22	5219.86	6473.44	2308.62				2.1522	0.763648	1.45419	0.338438	1.00706	1.24891	1.00706
10667.2	5567.4	7536.73	2701.56	6303.05	3730.02	2926.19				2.05799	1.07411	1.45405	0.521205	1.21603	0.719624	1.21603
12558.6	5854.44	5032.49	598.079	6021.9	-1571.13	673.476				2.42291	1.12949	0.970908	0.115386	1.16179	-0.303114	1.16179
13675.8	4497.59	5614.44	2225.36	7851.95	-279.746	-461.047				2.63844	0.86771	1.08318	0.429335	1.51486	-0.0539708	1.51486
12699.2	3990.4	5750.83	2435.89	6841	3204.78	-509.095				2.45003	0.769859	1.10949	0.469951	1.31982	0.618291	1.31982
11398.8	5889.49	6986.35	3386.22	7162	6034.11	-505.857				2.19915	1.13625	1.34786	0.653297	1.38175	1.16415	1.38175
8297.3	5213.49	4947.54	2559.36	7830.86	7087.97	346.238				1.60078	1.00583	0.954518	0.493773	1.51079	1.36747	1.51079
8166.97	3592.49	5036.73	3000.27	5260.52	3637.63	1668.29				1.57564	0.693092	0.971726	0.578836	1.0149	0.701801	1.0149
14803.3	4712.54	2598.06	3920.17	4498.24	2276.87	1354.48				2.85596	0.90918	0.501239	0.756311	0.867836	0.439272	0.867836
15133.7	4094.68	2879.83	1522.17	6320.62	6076.64	-548.428				2.91971	0.789978	0.555599	0.29367	1.21942	1.17235	1.21942
10374.5	3795.25	4620.92	2185.89	5112.38	3826.25	223.429				2.00153	0.73221	0.891504	0.421719	0.986321	0.738191	0.986321
8524.82	5805.92	2071.3	2287.6	7019.33	8513.02	477.714				1.64468	1.12012	0.399612	0.441342	1.35423	1.6424	1.35423
10374.3	4692.63	4712.49	3173.36	7185.62	9698.35	1358.48				2.0015	0.90534	0.909171	0.61223	1.38631	1.87108	1.38631
9012.92	4281.78	3570.35	2436.13	4709.33	3532.87	4421.1				1.73884	0.826074	0.68882	0.469997	0.908562	0.68159	0.908562
7985.82	5655.16	4079.44	2242.03	3896.71	703.635	4907.33				1.54069	1.09104	0.787038	0.43255	0.751785	0.135751	0.751785
4566.87	4244.68	3541.97	2904.84	10367	3804.3	4185				0.881077	0.818918	0.683344	0.560425	2.00007	0.733956	2.00007
4053.52	1545.63	3642.63	3477.1	1309.56	6298.19	3780.86				0.782038	0.298196	0.702766	0.670829	0.25265	1.2151	0.25265
5186.86	2979.16	4659.44	6618.71	1774.46	2629.33	3322.1				1.00069	0.574763	0.898937	1.27693	0.342343	0.507272	0.342343
5109.76	1982.63	4386.06	6190.67	4039.65	4860.62	3766.71				0.985815	0.382505	0.846194	1.19435	0.779361	0.937749	0.779361
4398.1	1705.97	-758.508	4860.71	395.365	2761.71	3830.29				0.848515	0.329129	-0.146337	0.937767	0.076277	0.532812	0.076277
4091.81	1965.83	5922.68	3945.71	1247.6	5140.43	3809.81				0.789424	0.379262	1.14265	0.761238	0.240697	0.991732	0.240697
3958.33	2053.92	4046.63	3647.67	919.174	8139.19	2316.43				0.763673	0.396258	0.780709	0.703736	0.177334	1.57028	0.177334
4504.05	1649.68	4971.78	4820	3611.89	4452.29	2109.81				0.868956	0.31827	0.959194	0.929912	0.696834	0.85897	0.696834
3494.86	1075.44	5010.02	4739.76	4300.56	-486.524	2029.33				0.674255	0.207483	0.966572	0.914432	0.829697	-0.093864	0.829697
4010.81	1449.73	2577.49	4005.38	2889.32	2179.52	577.047				0.773797	0.279693	0.49727	0.77275	0.55743	0.420491	0.55743
3664.57	2620.68	1936.16	4870.05	6179.08	5718.24	4463.29				0.706998	0.505603	0.373539	0.939568	1.19212	1.10321	1.19212
5332.29	1987.16	8013.97	4007.9	2621.98	3675.1	3265.33				1.02875	0.383378	1.54612	0.773237	0.505854	0.709028	0.505854
5258	1986.44	7994.97	5231.33	3924.75	3485.14	2997.9				1.01441	0.38324	1.54245	1.00927	0.757193	0.672381	0.757193
4423.76	2160.49	7281.63	7394.57	1715.17	-368.572	3008.33				0.853467	0.416819	1.40483	1.42662	0.330905	-0.0711077	0.330905
4430.62	1512.78	5620.83	6710.38	1452.08	2336.05	3696.95				0.85479	0.291857	1.08441	1.29462	0.280147	0.450689	0.280147
3966.57	3298.06	8165.06	5475.52	1699.17	2880.57	3789.29				0.765262	0.636288	1.57527	1.05638	0.327818	0.555742	0.327818
4336.81	2484.73	3093.59	5030.19	761.413	951.809	4116.52				0.836691	0.479374	0.596839	0.970464	0.146898	0.183631	0.146898
4145.14	1708.35	7139.25	4575.19	3224.03	2430	3040.81				0.799714	0.329588	1.37736	0.882682	0.622006	0.468815	0.622006
4724.05	1903.21	6567.16	5414.52	2036.7	1983.76	5219.1				0.9114	0.367182	1.26699	1.04461	0.392936	0.382723	0.392936
4712.62	1234.4	3519.16	5071	3563.13	4070	6891.81				0.909195	0.238149	0.678944	0.978337	0.687427	0.785216	0.687427
4142.14	1551.16	8433.87	4954.52	732.032	7430.29	2433.86				0.799135	0.299262	1.62713	0.955866	0.141229	1.43351	0.141229
4796.95	1950.78	5524.78	4734	1484.13	2699.1	4096.86				0.925466	0.376359	1.06588	0.91332	0.28633	0.520731	0.28633
4292.14	1969.02	7668.78	6041.71	4775.27	2036.14	3833.71				0.828074	0.379878	1.47952	1.16561	0.921283	0.392829	0.921283
3887.48	926.682	7844.02	6054.95	-597.207	3369.29	3206.1				0.750003	0.178783	1.51333	1.16817	-0.115218	0.650029	-0.115218
4252.1	855.968	6247.3	4883.71	-2174.73	1232.1	3966.24				0.820348	0.16514	1.20528	0.942204	-0.419566	0.237706	-0.419566
3461.86	2546.02	5683.49	6083.9	2228.75	2117.57	3397.67				0.667889	0.491197	1.0965	1.17375	0.429987	0.408539	0.429987
4387.22	7809.38	9291.97	7819.87	3745.54	2379.57	618.524				0.846417	1.50665	1.79268	1.50867	0.722619	0.459085	0.722619
2466.7	8573.86	6394.3	7915.06	5231.06	7324.33	468.143				0.475895	1.65414	1.23364	1.52704	1.00922	1.41307	1.00922
4329.84	7062.38	2035.83	8342.3	4696.73	5910.52	4404.48				0.835347	1.36253	0.392767	1.60946	0.90613	1.1403	0.90613
5987.6	5455.05	1106.68	6848.02	6301.63	4750.86	4594.57				1.15518	1.05243	0.21351	1.32117	1.21576	0.916573	1.21576
5216.32	7374.29	3767.11	5373.02	7609.21	2398.48	1431.71				1.00637	1.42271	0.726781	1.0366	1.46803	0.462733	1.46803
5117.6	7636.81	3821.64	6136.68	6604.54	3630.86	1750.9				0.987328	1.47335	0.7373	1.18394	1.2742	0.700493	1.2742
4003.7	7032.29	5253.3	6853.02	4009.4	4060.81	3233.95				0.772425	1.35672	1.01351	1.32214	0.773524	0.783443	0.773524
3030.51	6049.91	2500.06	7677.44	6953.49	3023.57	4933.24				0.584669	1.1672	0.482332	1.48119	1.34152	0.583331	1.34152
4158.56	8468.38	4503.64	7291.59	3428.78	1712.33	4688.24				0.802301	1.63379	0.868877	1.40675	0.661507	0.330357	0.661507
3887.17	4024.67	5415.87	8279.49	4874.16	301.429	4963.29				0.749944	0.77647	1.04487	1.59734	0.940361	0.058154	0.940361
3473.98	5554.29	2273.44	8640.16	6234.59	4767.62	137.619				0.670228	1.07158	0.438611	1.66693	1.20283	0.919806	1.20283
3021.65	7427.24	2591.16	8282.59	7359.54	4922.9	2766.67				0.582961	1.43292	0.499907	1.59794	1.41986	0.949765	1.41986
2745.51	7013.9	6090.16	6548.78	10995	3328.24	5286.71				0.529685	1.35318	1.17496	1.26344	2.12124	0.64211	2.12124
5215.37	5464.14	5414.87	7029.06	7017.16	2404.38	4132.86				1.00619	1.05419	1.04468	1.3561	1.35381	0.463872	1.35381
4268.41	7819.29	4687.49	7829.68	7884.54	2916.14	3010.76				0.823496	1.50856	0.904348	1.51056	1.52115	0.562605	1.52115
3082.6	5818.81	5044.59	7615.11	9539.25	2374.38	2305				0.59472	1.12261	0.973241	1.46917	1.84039	0.458084	1.84039
5427.08	5328.52	5473.02	6989.97	6942.25	3864.48	3739.29				1.04703	1.02802	1.0559	1.34856	1.33935	0.745565	1.33935
3541.27	8910.29	207.254	7325.68	7615.35	2622.38	2454.95				0.68321	1.71904	0.0399851	1.41333	1.46921	0.50593	1.46921
2909.08	6105.43	3570.87	7742.06	8396.25	2248.81	2103.57				0.561242	1.17791	0.688921	1.49366	1.61987	0.433858	1.61987
2499.08	6919.81	3740.54	6934.16	6156.35	-33.1913	2787.86				0.482142	1.33502	0.721654	1.33779	1.18773	-0.00640353	1.18773
3504.6	5614.29	3449.25	7736.82	5555.11	2417.9	3632.71				0.676136	1.08315	0.665457	1.49265	1.07174	0.466481	1.07174
4489.6	8792.52	6260.92	7426.92	6630.44	4806.05	5220.14				0.86617	1.69632	1.20791	1.43286	1.2792	0.92722	1.2792
4251.17	8315.33	3071.49	7711.4	5875.49	1687.62	4106.76				0.82017	1.60426	0.592576	1.48774	1.13355	0.325589	1.13355
5376.56	3038.43	5697.59	6821.97	5887.97	135.429	3937.81				1.03729	0.586198	1.09922	1.31615	1.13595	0.026128	1.13595
3852.27	3038.43	6408.35	7790.73	3689.25	2370.24	2322				0.74321	0.586198	1.23635	1.50305	0.71176	0.457285	0.71176
3704.44	7541.65	8633.25	6083.87	6776.86	3931.46	2097.62				0.714691	1.45499	1.6656	1.17375	1.30744	0.758488	1.30744
2467.44	8279.65	5617.3	4738.78	7427.48	5303.08	-128.095				0.476039	1.59738	1.08373	0.914242	1.43297	1.02311	1.43297
1893.02	6734.08	6414.49	4991.59	7299.33	2056.41	72.3807				0.365215	1.29919	1.23753	0.963016	1.40824	0.396739	1.40824
3670.11	3206.13	8291.49	5948.21	6408.76	4265.32	-767.143				0.708067	0.618551	1.59966	1.14757	1.23643	0.822899	1.23643
3183.3	4596.13	6155.16	5180.06	10005.6	2113.32	836.286				0.614148	0.886721	1.1875	0.999379	1.93036	0.407718	1.93036
2884.11	5102.17	6689.3	5801.4	9546	2681.03	1471				0.556425	0.984352	1.29055	1.11925	1.84169	0.517246	1.84169
1774.54	5928.98	5249.25	5217.63	9686.05	6231.84	933.572				0.342358	1.14387	1.01273	1.00663	1.86871	1.2023	1.86871
4000.06	6738.65	6710.35	6252.59	11795	6422.32	624.143				0.771724	1.30007	1.29461	1.2063	2.27557	1.23904	2.27557
2821.87	5819.22	7450.06	6622.4	12260.4	6473.41	-1256				0.544418	1.12269	1.43732	1.27764	2.36538	1.2489	2.36538
2778.97	3523.79	8982.16	5886.59	10983.1	3551.94	2929.29				0.53614	0.679838	1.73291	1.13569	2.11894	0.685267	2.11894
1600.83	4360.17	7670.06	5318.35	7711.09	5782.84	-1173.05				0.308844	0.841199	1.47977	1.02606	1.48769	1.11567	1.48769
3426.83	5224.7	9128.54	5243.3	8287.76	2285.17	121.096				0.66113	1.00799	1.76115	1.01158	1.59894	0.440874	1.59894
2431.11	8879.32	9762.68	5128.21	5672.71	3522.84	2129.29				0.469029	1.71307	1.88349	0.989374	1.09442	0.679654	1.09442
1243.92	8845.17	8762.21	6152.87	3790.71	3075.27	418.096				0.239987	1.70648	1.69047	1.18706	0.731334	0.593305	0.731334
2549.83	4405.7	6618.4	4721.87	8059.24	7105.13	804.524				0.491932	0.849982	1.27687	0.910981	1.55485	1.37078	1.55485
2312.87	6128.36	10405.7	5924.73	5843.81	4905.46	1608.67				0.446218	1.18233	2.00755	1.14305	1.12743	0.9464	1.12743
2158.4	6697.94	7683.78	5320.54	9102.38	6683.37	2155.33				0.416415	1.29222	1.48241	1.02648	1.7561	1.28941	1.7561
4423.44	7994.08	7907.83	4628.3	6715.71	5372.84	809.619				0.853406	1.54228	1.52564	0.892928	1.29565	1.03657	1.29565
2586.83	4310.89	5975.06	4215.3	5245.67	7464.08	696.715				0.499071	0.831691	1.15276	0.813249	1.01204	1.44003	1.01204
2202.02	6951.94	5356.54	4692.4	7423.67	5281.65	2106.9				0.42483	1.34122	1.03343	0.905294	1.43223	1.01898	1.43223
1752.54	7715.32	5657.92	3904.49	7333.24	4816.7	269.572				0.338114	1.4885	1.09157	0.753285	1.41479	0.929275	1.41479
2554.73	5107.7	7105.54	4165.92	6462.14	5349.13	-1148.71				0.492879	0.985417	1.37086	0.803722	1.24673	1.032	1.24673
2569.44	3700.22	6432.92	4411.54	8640.86	5514.89	187.762				0.495717	0.713876	1.24109	0.851109	1.66706	1.06398	1.66706
1319.25	1646.84	8782.4	5229.78	5886.67	7883.79	1127.1				0.254521	0.317722	1.69437	1.00897	1.1357	1.521	1.1357
2196.35	5891.22	8533.4	5976.06	7810.62	6091.08	510.762				0.423737	1.13658	1.64633	1.15295	1.50689	1.17514	1.50689
5293.57	7556.87	1568.19	8987.62	13232.6	1737.25	252.476				1.02128	1.45793	0.302548	1.73396	2.55294	0.335165	2.55294
4138.24	3465.63	772.714	6929.14	13232.6	5367.78	-179.048				0.798381	0.668617	0.149078	1.33682	2.55294	1.03559	2.55294
4364.09	3962.4	2257.38	8057.48	13232.6	1601.92	38.8093				0.841956	0.764457	0.435512	1.55451	2.55294	0.309055	2.55294
7893.62	4018.63	4239.48	7849.33	10758.8	1353.16	2232.71				1.5229	0.775307	0.817913	1.51436	2.07566	0.261062	2.07566
5523.24	6244.59	2701.67	6331.48	9508.81	7040.4	2901.62				1.06559	1.20475	0.521227	1.22152	1.83451	1.35829	1.83451
8003.43	6063.11	3123.19	5478	4656.19	8007.73	3842.43				1.54408	1.16974	0.60255	1.05686	0.898309	1.54491	0.898309
6415.57	6302.78	2800.14	6513.95	5145.05	8926.59	3347.95				1.23774	1.21598	0.540226	1.25672	0.992623	1.72219	0.992623
6878.48	7854.25	5718.38	7654.24	12832.8	4585.16	4447.05				1.32705	1.5153	1.10324	1.47672	2.47581	0.884605	2.47581
6286.95	6532.59	3808.81	7656.43	18066.9	3328.49	4869.91				1.21293	1.26032	0.734825	1.47714	3.48561	0.642159	3.48561
6121.43	7378.82	2489.33	6568.38	17747.2	5358.68	3588.19				1.18099	1.42358	0.480262	1.26722	3.42393	1.03384	3.42393
7439.67	5106.92	8396.24	7011.81	12597.4	4788.68	5948.1				1.43532	0.985267	1.61987	1.35277	2.43039	0.92387	2.43039
4816.67	8076.54	6444.81	6944.33	7457.9	4409.54	6530.86				0.929269	1.55819	1.24338	1.33976	1.43884	0.850723	1.43884
3458.48	8394.11	4671.1	6439.05	7146.81	2903.83	4914.14				0.667236	1.61946	0.901184	1.24227	1.37882	0.560229	1.37882
2802.76	10046.1	2226.19	8369	11417.4	3812.73	3953.19				0.540731	1.93817	0.429494	1.61461	2.20274	0.735582	2.20274
3530.52	8642.63	2961.05	6894.1	8344.1	2990.59	5560.76				0.681136	1.66741	0.571269	1.33006	1.60981	0.576968	1.60981
2465.76	6552.21	4303.24	7153.19	7435.62	2032.06	4918				0.475714	1.2641	0.830215	1.38005	1.43454	0.392042	1.43454
5574	8137.54	3642.81	6802.19	7409.1	5384.44	5355.86				1.07538	1.56996	0.702799	1.31233	1.42942	1.03881	1.42942
4602.48	7224.16	5092.19	7345.86	6360.1	2502.92	6047				0.887946	1.39374	0.982425	1.41722	1.22704	0.482883	1.22704
4112	6474.78	2515.05	7391.95	7365.24	3078.25	3561.33				0.793319	1.24917	0.485223	1.42611	1.42096	0.593881	1.42096
3951.86	6048.44	2902.76	6811.14	8129.62	5872.78	5009.14				0.762423	1.16691	0.560024	1.31406	1.56843	1.13302	1.56843
2855.48	5502.78	3726.81	7262.71	5580.81	4745.83	4413.67				0.550901	1.06164	0.719005	1.40118	1.07669	0.915602	1.07669
2962.38	5732.97	2758.48	7045.81	5189.76	1809.4	3412.1				0.571526	1.10605	0.532187	1.35933	1.00125	0.349083	1.00125
5113.33	8645.82	1435.86	7781.57	10880.9	3654.78	3560.1				0.986504	1.66802	0.277017	1.50128	2.09922	0.705109	2.09922
3614.09	6469.54	3449.95	6849.24	5995.33	4561.06	3585.71				0.69726	1.24815	0.665592	1.32141	1.15667	0.879956	1.15667
2415.33	6122.87	3763.43	7296.62	6691.48	3975.21	3317.95				0.465985	1.18127	0.72607	1.40772	1.29097	0.766928	1.29097
5859.43	4062.95	7687.41	3636.22	610.889	3116.59	1442.51				1.13045	0.783857	1.48312	0.701529	0.117858	0.601277	0.117858
4735.86	4647.95	17010	3209.27	239.603	3434.87	3453.6				0.913679	0.89672	3.2817	0.619158	0.0462261	0.662683	0.0462261
3301.48	5620.19	16204.6	2589.84	2312.22	3630.02	3685.17				0.636947	1.08429	3.12632	0.499652	0.446092	0.700331	0.446092
7058.48	1166.14	16141	3365.56	2354.22	2277.83	3645.27				1.36178	0.224981	3.11406	0.64931	0.454195	0.439456	0.454195
4624.76	3650.43	12646.6	3132.46	-806.873	3793.11	5424.84				0.892246	0.704269	2.43988	0.604339	-0.155668	0.731797	-0.155668
4198.43	2876.43	13413.8	2956.6	2312.75	1998.63	5056.37				0.809994	0.554943	2.5879	0.570411	0.446193	0.385592	0.446193
4490.24	4912.48	16130.7	3707.46	2172.6	4422.06	3464.13				0.866292	0.947753	3.11206	0.715272	0.419156	0.853139	0.419156
4556.43	2725.57	15136.6	1612.79	297.603	5815.35	2979.13				0.879062	0.525839	2.92027	0.311153	0.0574159	1.12194	0.0574159
4033.86	5415.81	15409.8	2572.7	1529.84	1379.44	3657.13				0.778243	1.04486	2.97298	0.496345	0.295149	0.266133	0.295149
3860.29	6855.19	13629.8	3147.13	-5.92	4343.4	3761.7				0.744757	1.32256	2.62956	0.607168	-0.00114213	0.837962	-0.00114213
1989.14	5894.81	14807.3	2821.32	2610.27	3602.87	4961.32				0.383761	1.13727	2.85675	0.544311	0.503594	0.695095	0.503594
6705.38	5459.33	15297.5	3042.13	1798.89	5582.3	4957.22				1.29365	1.05326	2.95132	0.586911	0.347056	1.07698	0.347056
3526.76	9347.1	16231	1817.51	-823.159	2246.11	3075.27				0.680411	1.80332	3.13142	0.350648	-0.15881	0.433338	-0.15881
3434.14	6162.05	13914.2	2114.51	1681.6	5508.73	3923.37				0.662542	1.18883	2.68444	0.407948	0.324428	1.06279	0.324428
6011.14	5616.43	14303.9	2149.08	1407.13	6589.97	4307.6				1.15972	1.08357	2.75962	0.414617	0.271474	1.27139	0.271474
6017.19	6585.71	15402.9	2339.08	861.413	2485.11	4117.7				1.16088	1.27057	2.97164	0.451274	0.166191	0.479447	0.166191
5128.52	7775.81	14741.8	2947.56	78.603	3675.16	3765.27				0.989435	1.50017	2.84411	0.568666	0.0151647	0.709041	0.0151647
4974.14	8854.71	16192	3339.84	1240.6	4745.06	3310.32				0.959651	1.70832	3.12388	0.644348	0.239347	0.915455	0.239347
3726.86	7047.62	17342.9	3890.03	-1325.11	2516.11	2911.79				0.719015	1.35968	3.34593	0.750496	-0.255651	0.485428	-0.255651
5936.95	5183.95	16322.3	347.746	1286.6	4881.4	3945.56				1.1454	1.00013	3.14902	0.0670899	0.248222	0.941757	0.248222
1870.62	6461.67	15703.9	2697.94	472.984	2304.02	3256.13				0.360895	1.24664	3.02972	0.520507	0.0912518	0.444509	0.0912518
5998.62	7953.05	14794.4	2421.03	4086.7	6420.44	2625.98				1.1573	1.53436	2.85425	0.467085	0.788438	1.23868	0.788438
5527.62	6596	15596.6	3010.94	5908.89	917.826	2812.32				1.06643	1.27255	3.00901	0.580893	1.13999	0.177074	1.13999
3035.33	6053.67	14832	2538.46	3444.36	5569.83	2756.08				0.5856	1.16792	2.86151	0.48974	0.664514	1.07457	0.664514
3220.33	6959.52	14587.3	1937.7	1660.75	3985.63	2666.79				0.621292	1.34269	2.8143	0.373836	0.320404	0.76894	0.320404
5533.95	5845.33	1388.3	10747.4	3286.7	4015.59	5054.41				1.06765	1.12773	0.267842	2.07348	0.634096	0.774719	0.634096
5016.95	7083.9	2706.35	9913.52	-163.302	3055.44	4843.89				0.96791	1.36668	0.52213	1.91259	-0.0315054	0.58948	-0.0315054
4467.95	5532.48	3357.87	9693.67	4700.98	3678.92	5577.08				0.861993	1.06737	0.647827	1.87018	0.906951	0.709766	0.906951
4310.86	6257.43	882.635	11315.7	1383.51	4813.4	4982.94				0.831685	1.20723	0.170285	2.18312	0.266917	0.928638	0.266917
4124.95	5930.05	2453.21	9583.52	3485.27	4148.06	5485.56				0.795819	1.14407	0.473292	1.84893	0.672406	0.800277	0.672406
3725.67	4174.24	4454.44	10278.7	1225.08	1817.02	4803.13				0.718785	0.805327	0.859386	1.98304	0.236352	0.350553	0.236352
3696.67	7097.71	6110.54	11022	3785.32	3296.59	5621.17				0.71319	1.36935	1.17889	2.12644	0.730293	0.636003	0.730293
1929.53	4622.48	5045.73	10019	1216.46	6004.4	4381.65				0.372259	0.891804	0.973462	1.93295	0.234689	1.15842	0.234689
1885.19	5230.86	2997.16	9736.24	1074.46	3784.25	6219.46				0.363706	1.00918	0.578235	1.87839	0.207293	0.730088	0.207293
2848.48	5974.43	4145.4	12355	1966.46	4141.35	5391.84				0.549551	1.15263	0.799763	2.38361	0.379385	0.798982	0.379385
4130.43	9163.81	3892.3	10072	1210.22	4809.78	5006.27				0.796875	1.76795	0.750933	1.94317	0.233486	0.92794	0.233486
6448.24	9419.86	4066.02	11602.5	993.889	104.73	4880.79				1.24405	1.81735	0.784448	2.23845	0.191749	0.0202053	0.191749
1802.24	7084.95	5177.54	11057.4	731.936	226.635	3954.17				0.347703	1.36688	0.998892	2.13329	0.141211	0.0437242	0.141211
1919.91	6704	4382.73	7155.14	-475.826	2025.68	5455.56				0.370404	1.29339	0.845551	1.38043	-0.0918	0.39081	-0.0918
4762.38	5256	3477.21	8106.9	-1221.83	7013.49	6653.6				0.918797	1.01403	0.67085	1.56405	-0.235724	1.3531	-0.235724
3715.72	6994.62	5509.44	9245.52	4178.84	6400.54	5626.17				0.716865	1.34946	1.06293	1.78372	0.806215	1.23484	0.806215
3654.76	7621.76	4103.87	8400.05	-636.064	6083.25	5803.65				0.705106	1.47045	0.791751	1.6206	-0.122714	1.17363	-0.122714
1641.14	6118.86	3800.92	9509.33	1300.37	3036.92	6656.51				0.316623	1.1805	0.733303	1.83462	0.250877	0.585907	0.250877
2495.62	9305.33	4760.4	9770.43	-1159.59	3785.11	6791.32				0.481475	1.79526	0.918413	1.88499	-0.223717	0.730253	-0.223717
3575.34	7627.05	4087.83	10709.6	-363.016	6698.97	4282.22				0.689782	1.47147	0.788655	2.06617	-0.0700358	1.29242	-0.0700358
3733.24	3971.86	3972.68	8106.24	2444.13	944.111	5582.89				0.720246	0.766282	0.766441	1.56392	0.47154	0.182145	0.47154
3240.62	6282.57	5437.21	9257.81	1075.75	1949.02	4018.46				0.625206	1.21208	1.04899	1.78609	0.207541	0.376019	0.207541
4056.29	6563.57	5838.92	9272.43	-159.73	1112.21	4979.84				0.782571	1.2663	1.12649	1.78891	-0.0308163	0.214576	-0.0308163
3890.34	5198.48	3651.54	10262.2	2910.98	785.635	2935.75				0.750554	1.00293	0.704484	1.97986	0.56161	0.151571	0.56161
-956.093	5023.29	3407.21	9422.86	3056.94	294.016	5081.03				-0.184457	0.969132	0.657345	1.81793	0.589768	0.0567239	0.589768
3079.46	8245.43	5214.78	8836.65	5559.81	-111.032	2757.51				0.594114	1.59077	1.00608	1.70484	1.07264	-0.0214211	1.07264
2458.75	4097.24	4898.92	6561.98	5684.48	12908	2554.27				0.474361	0.790471	0.945138	1.26599	1.09669	2.49031	1.09669
1206.65	1124.38	6586.59	9966.22	2893.14	13793.5	4376.22				0.232797	0.216924	1.27074	1.92276	0.558168	2.66115	0.558168
1775.22	1276.33	3274.54	7014.37	3017.81	12259.2	3918.94				0.34249	0.24624	0.63175	1.35327	0.582219	2.36515	0.582219
2344.6	-1565.48	1708.78	6418.56	3223.05	13069.6	4483.37				0.452339	-0.302024	0.329671	1.23832	0.621816	2.52149	0.621816
4726.89	4273	3800.82	7968.22	2372.43	13556	2083.7				0.911949	0.824381	0.733285	1.53729	0.457707	2.61533	0.457707
3014.03	6551.57	5377.49	9183.13	5732.1	14776.2	4080.03				0.581491	1.26398	1.03747	1.77168	1.10588	2.85074	1.10588
2669.7	7365.19	4171.11	7052.65	2880.29	13905.3	3808.46				0.515059	1.42095	0.804724	1.36065	0.555687	2.68273	0.555687
1613.08	2320	4875.16	6215.37	3311.95	12799.3	5075.27				0.311208	0.447593	0.940554	1.19912	0.638968	2.46934	0.638968
1820.03	6821.1	3437.3	11110.3	1946.24	14869.8	5245.37				0.351135	1.31598	0.663151	2.14349	0.375484	2.86879	0.375484
2194.89	5962.71	2382.54	3623.98	1395.33	12534.6	6662.84				0.423455	1.15037	0.459658	0.699167	0.269199	2.41827	0.269199
2558.56	3758.48	2965.25	8803.46	6578.57	17565.3	6257.32				0.493617	0.725115	0.57208	1.69843	1.26919	3.38884	1.26919
3879.51	3114.57	5205.44	5373.37	3273.52	16246.5	5470.84				0.748465	0.600888	1.00428	1.03667	0.631554	3.1344	0.631554
3558.27	2181.95	5654.68	6905.22	3771.62	15326	5281.37				0.686489	0.420959	1.09095	1.33221	0.72765	2.9568	0.72765
3020.22	4121.14	7926.64	6325.84	1409.76	14630.4	4965.84				0.582685	0.795083	1.52927	1.22043	0.271982	2.82261	0.271982
2930.89	3373.57	4273.4	6070.32	1496.62	14181.7	5068.13				0.56545	0.650856	0.824457	1.17113	0.28874	2.73604	0.28874
2206.36	2099.38	3221.49	7241.32	2943.71	15480.5	4918.37				0.425669	0.405029	0.621516	1.39705	0.567924	2.98662	0.567924
1928.56	3731.05	2881.59	7800.13	3462.95	13449	4432.51				0.372072	0.719823	0.555938	1.50486	0.6681	2.59469	0.6681
811.651	2124.62	6639.82	8855.6	2650.33	15013.4	4263.46				0.15659	0.409898	1.28101	1.70849	0.511323	2.8965	0.511323
1638.94	507.143	3429.25	6389.13	3623.57	15939	4155.13				0.316197	0.0978421	0.661599	1.23264	0.699088	3.07508	0.699088
1706.08	4050.19	4642.4	8069.41	1795.95	14108.9	3751.98				0.32915	0.781395	0.895648	1.55681	0.346489	2.722	0.346489
2776.46	4101.76	3006.11	8133.32	3097.29	16015.3	4610.27				0.535656	0.791344	0.579963	1.56914	0.597553	3.08979	0.597553
2941.08	4672.33	2771.78	7924.37	5205.48	15384.1	143.556				0.567416	0.901423	0.534753	1.52883	1.00428	2.96803	1.00428
1874.32	5594.19	1706.25	6464.89	3735.86	15037	4999.98				0.361608	1.07928	0.329184	1.24726	0.720751	2.90107	0.720751
1429.13	8823.81	1405.11	6485.46	5139.05	14858.8	5935.65				0.275718	1.70236	0.271085	1.25123	0.991465	2.86668	0.991465
9873.78	4835.17	6494.68	6077.54	4130.76	2252.9	4766.17				1.90493	0.93284	1.25301	1.17253	0.796939	0.434648	0.796939
6868.97	9076.79	5241.54	7033.3	1728.24	1347.9	3993.36				1.32522	1.75117	1.01124	1.35692	0.333425	0.260048	0.333425
7120.21	6616.08	6643.73	5931.54	-1094.71	771.239	4083.03				1.37369	1.27643	1.28176	1.14436	-0.211201	0.148793	-0.211201
7372.16	6222.79	5214.78	4405.02	4690.57	3115.48	1882.46				1.42229	1.20055	1.00608	0.84985	0.904942	0.601062	0.904942
4865.59	8420.98	5171.06	5718.4	3355.1	1041.52	1688.32				0.938707	1.62464	0.997642	1.10324	0.647291	0.200939	0.647291
7059.82	5761.37	4908.97	9951.02	-398.809	1582.24	3909.13				1.36204	1.11153	0.947077	1.91983	-0.0769414	0.305258	-0.0769414
5062.82	7657.7	5215.02	7121.06	1352.43	1798.48	4371.7				0.97676	1.47738	1.00612	1.37385	0.260921	0.346976	0.260921
6068.11	4295.27	3810.59	7794.25	5131.95	2100.67	5825.79				1.17071	0.828677	0.735169	1.50373	0.990097	0.405277	0.990097
6511.87	8200.75	6500.59	7951.16	4271.95	1920.38	5536.03				1.25632	1.58215	1.25414	1.534	0.824179	0.370495	0.824179
5668.3	9085.32	4726.78	9260.49	3076.14	2830.29	3006.84				1.09357	1.75281	0.911927	1.78661	0.593474	0.546041	0.593474
5409.59	7262.6	7289.44	10490.9	1417.1	1102.33	5178.17				1.04366	1.40116	1.40634	2.02398	0.273397	0.212671	0.273397
6169.92	6859.79	5713.87	6062.21	2520.43	3608.14	4804.41				1.19035	1.32345	1.10237	1.16957	0.486261	0.696111	0.486261
5562.64	6551.65	6204.49	7620.87	2221.1	1953.86	3597.46				1.07319	1.264	1.19702	1.47028	0.428511	0.376954	0.428511
8693.06	7866.41	5825.59	5900.83	1616.71	1551.62	4190.13				1.67713	1.51765	1.12392	1.13843	0.311909	0.299351	0.311909
5339.78	7931.37	6301.44	6875.64	4745.05	3213.52	4765.03				1.03019	1.53018	1.21572	1.3265	0.915452	0.619978	0.915452
6874.16	7060.41	4674.59	6489.3	1009.62	5307.05	4620.79				1.32622	1.36215	0.901858	1.25197	0.194784	1.02388	0.194784
4012.92	5883.7	4649.35	8328.16	3537.14	2223.1	4680.65				0.774204	1.13513	0.896989	1.60673	0.682413	0.428897	0.682413
4122.16	8332.08	5175.02	7670.73	1465.57	4898	3919.89				0.795279	1.60749	0.998405	1.4799	0.28275	0.944961	0.28275
6443.92	5314.13	5799.73	6366.49	2853.81	4034.9	3722.56				1.24321	1.02524	1.11893	1.22827	0.550579	0.778446	0.550579
3478.64	5058.51	5445.16	6774.3	32.8567	1518.43	2391.03				0.671126	0.975927	1.05052	1.30695	0.00633897	0.292947	0.00633897
7064.68	6720.03	4718.25	4432.59	4137.9	1328.24	3163.79				1.36297	1.29648	0.910283	0.85517	0.798317	0.256254	0.798317
7146.68	7698.75	5713.3	8659.68	6438.05	355.667	3389.84				1.37879	1.4853	1.10226	1.67069	1.24208	0.068618	1.24208
4085.25	9183.08	4940.73	8064.3	692.953	1713.71	3363.89				0.788159	1.77167	0.953205	1.55583	0.13369	0.330623	0.13369
4869.59	8037.89	6328.02	8997.68	3209.52	580.953	2748.32				0.939479	1.55073	1.22085	1.7359	0.619207	0.112082	0.619207
6877.25	4999.17	2433.35	6762.4	3061	2787.52	2589.08				1.32681	0.96448	0.469461	1.30465	0.590552	0.537791	0.590552
1644.64	4377.57	1901.16	7082.7	1030.29	4224.57	713.445				0.317296	0.844556	0.366787	1.36645	0.198771	0.815038	0.198771
2271.78	9318.67	2999.3	6802.79	4707.52	4491.14	2548.02				0.438289	1.79783	0.578649	1.31245	0.908212	0.866466	0.908212
3872.97	4281.71	6288.49	6214.36	1618.4	7676.19	2513.59				0.747203	0.826062	1.21323	1.19892	0.312234	1.48095	0.312234
2685.16	2658.05	6207.44	7240.13	2183.06	8704.48	1886.02				0.518042	0.512811	1.19759	1.39682	0.421174	1.67934	0.421174
3723.25	5444.67	4346.35	6431.79	3623.4	6247.19	2629.68				0.718319	1.05043	0.838532	1.24087	0.699054	1.20526	0.699054
3563.64	2451.1	3369.02	5860.94	763.921	4940.24	1725.49				0.687525	0.472885	0.649977	1.13074	0.147382	0.95311	0.147382
3755.49	2901.19	4705.06	6586.17	5068.73	5371.52	2964.21				0.724539	0.559721	0.907738	1.27066	0.977899	1.03632	0.977899
1747.16	3409.76	3625.78	4262.41	4985.54	6580.76	2788.16				0.337076	0.657838	0.699514	0.822338	0.96185	1.26961	0.96185
3228.16	3171.24	2551.3	4637.32	4543.3	4198.57	3420.25				0.622802	0.61182	0.492217	0.894668	0.87653	0.810021	0.87653
2421.06	2721.71	2956.44	8803.03	5992.83	6830.62	1959.06				0.467091	0.525095	0.57038	1.69835	1.15618	1.31782	1.15618
1161.02	7996.95	5846.68	7027.7	3610.49	4621.24	2553.54				0.223992	1.54283	1.12799	1.35584	0.696565	0.891566	0.696565
2590.06	3764.81	4327.59	7385.65	338.159	5871.62	2573.21				0.499695	0.726337	0.834912	1.4249	0.0652403	1.1328	0.0652403
1204.06	5380.9	4327.59	6515.65	2545.78	7734.67	3022.78				0.232297	1.03813	0.834912	1.25705	0.491152	1.49223	0.491152
869.492	6880.38	5342.92	6862.36	1581.87	3523.19	4071.21				0.167749	1.32742	1.0308	1.32394	0.305187	0.679722	0.305187
2499.68	1312.1	4404.4	5756.75	2696.49	4426.71	3339.49				0.482258	0.25314	0.849731	1.11064	0.520228	0.854037	0.520228
2759.54	2246.19	3861.21	3958.41	502.54	4960.24	5530.02				0.532392	0.433353	0.744934	0.763688	0.096954	0.956968	0.096954
2682.06	-2960.81	5202.02	5479.75	2857.06	8016.62	4044.02				0.517445	-0.571223	1.00361	1.0572	0.551207	1.54663	0.551207
2143.11	6064.33	6245.16	6649.41	-657.365	2824.05	2733.21				0.413466	1.16998	1.20487	1.28286	-0.126824	0.544837	-0.126824
1976.87	2266.81	3551.78	5950.27	1351.35	3250.29	2326.87				0.381394	0.437331	0.685237	1.14797	0.260713	0.627071	0.260713
2089.97	952.715	4392.82	7565.03	3320.87	3318.67	2411.21				0.403213	0.183805	0.847498	1.45951	0.640689	0.640263	0.640689
1083.87	-392.476	4511.68	6730.27	2812.3	7880.24	392.35				0.209109	-0.0757196	0.870429	1.29846	0.542571	1.52032	0.542571
1050.64	-2055.1	5698.87	9035.94	667.111	5393.43	2330.16				0.202697	-0.396485	1.09947	1.74328	0.128704	1.04054	0.128704
3389.02	3534.86	4255.3	5701.46	3303.49	4501.57	3180.78				0.653836	0.681973	0.820966	1.09997	0.637336	0.868479	0.637336
1072.78	1690.86	2795.16	10845	41.016	7107.1	1481.78				0.206969	0.326214	0.539264	2.0923	0.00791313	1.37116	0.00791313
1227.54	5314.9	3785.06	5360.32	2368.11	4579.33	1452.54				0.236827	1.02539	0.730244	1.03415	0.456875	0.883481	0.456875
4511.33	2649.51	4513.7	6249.7	2102.97	9864.02	5091.33				0.870362	0.511164	0.870818	1.20574	0.405721	1.90304	0.405721
3095.05	3065.84	5472.36	7020.08	1529.64	4677.21	4623.95				0.597121	0.591486	1.05577	1.35437	0.295109	0.902363	0.295109
4810.09	5590.75	5837.32	6472.08	4867.95	6041.35	4690.91				0.928001	1.07861	1.12618	1.24864	0.939164	1.16554	0.939164
4761.09	6180.13	4379.03	5526.89	889.19	3595.54	3553.81				0.918548	1.19232	0.844837	1.06629	0.17155	0.69368	0.17155
3737.38	7488.27	4225.56	3753.46	-578.238	4393.25	6050.33				0.721045	1.4447	0.815227	0.724147	-0.111558	0.847581	-0.111558
4718.14	3702.13	5869.84	6457.94	2646.24	6729.97	5416.57				0.910261	0.714243	1.13246	1.24592	0.510533	1.2984	0.510533
5177.09	4560.41	6166.56	5207.94	2962.14	6217.49	5446.14				0.998806	0.879831	1.1897	1.00476	0.57148	1.19953	0.57148
4693.14	4800.41	6490.03	4288.56	-23.5237	6996.02	4889.86				0.905438	0.926133	1.25211	0.827382	-0.00453837	1.34973	-0.00453837
3786.38	8326.08	4615.7	5051.94	-984.524	4282.92	4296.95				0.730498	1.60633	0.890497	0.974659	-0.189942	0.826295	-0.189942
2973.57	6233.51	5630.41	6060.94	405.809	6312.97	4065.67				0.573685	1.20262	1.08626	1.16932	0.0782919	1.21795	0.0782919
2973.57	3517.56	3862.79	5314.13	150.762	4150.87	3807.33				0.573685	0.678635	0.745241	1.02524	0.0290863	0.800819	0.0290863
6049.57	6506.18	3744.17	5251.89	937.381	4522.63	3149.1				1.16713	1.25522	0.722356	1.01324	0.180847	0.872542	0.180847
3135.19	2910.32	6917.94	10209.7	-380.096	5423.49	2402				0.604866	0.561481	1.33466	1.96973	-0.073331	1.04634	-0.073331
3706.29	5037.08	3143.41	7607.51	323.333	5173.87	3598.62				0.715046	0.971793	0.606452	1.4677	0.06238	0.998184	0.06238
2893.19	4962.94	4987.22	7346.89	-843.048	7530.63	2293.29				0.558177	0.957489	0.962174	1.41742	-0.162647	1.45287	-0.162647
2981.14	3671.84	2114.36	3782.89	-226.762	10861.4	3439				0.575145	0.708401	0.40792	0.729825	-0.0437486	2.09548	-0.0437486
3160	3786.22	3019.75	7647.84	-1237.24	8695.21	2837.57				0.609652	0.730468	0.582593	1.47548	-0.238698	1.67755	-0.238698
3732	4592.32	4629.46	3348.89	2348.76	5785.68	4136.33				0.720007	0.885986	0.893152	0.646094	0.453142	1.11622	0.453142
2485.19	5072.03	2751.17	6517.89	239.333	3432.73	3357.62				0.479463	0.978536	0.530778	1.25748	0.0461741	0.662269	0.0461741
2221.81	2344.13	2671.51	6960.27	-1146.43	5327.44	4799.19				0.428649	0.452247	0.515408	1.34283	-0.221178	1.02781	-0.221178
4505.29	1.699	2636.51	4395.6	-788.334	6357.97	4639.62				0.869195	0.000327784	0.508656	0.848034	-0.152092	1.22663	-0.152092
3318.57	3339.18	3147.41	4949.36	-234.096	8421.16	4526.05				0.640245	0.64422	0.607224	0.95487	-0.0451636	1.62468	-0.0451636
3226.9	2753.03	4797.7	5608.94	1052.24	3091.25	4176.67				0.62256	0.531137	0.92561	1.08212	0.203006	0.596389	0.203006
2870.29	803.318	5652.98	4392.75	139.428	3633.02	5301.1				0.553758	0.154982	1.09062	0.847483	0.0268996	0.70091	0.0268996
2127.24	2242.79	5571.89	5412.84	-75.0957	4297.54	4605.19				0.410403	0.432697	1.07497	1.04429	-0.014488	0.829115	-0.014488

## Sheet: Replicate 2
										Normalized values
DMSO	ATM	ATR	AUR B	BUB1	MPS1	PLK1		AVERAGE DMSO		DMSO	ATM	ATR	AUR B	BUB1	MPS1	PLK1
19124.6	9909.3	6468.79	6068.48	7221.54	10561.6	6999.16		9534.32		2.00587	1.03933	0.678475	0.636488	0.757426	1.10774	0.757426
16010.9	4065.44	9536.27	8060.67	7513.59	12290	7267.64				1.67929	0.426401	1.0002	0.845437	0.788057	1.28903	0.788057
13580.8	5983.11	6708.89	11846	6286.59	13015.6	6283.02				1.42441	0.627534	0.703657	1.24245	0.659364	1.36513	0.659364
6428.97	6905.21	7851.46	13578	5272.59	12320.7	5645.25				0.674297	0.724247	0.823494	1.42412	0.553011	1.29225	0.553011
3051.21	6441.73	6840.84	7225.67	2888.68	15141.6	7177.59				0.320023	0.675636	0.717496	0.757859	0.302977	1.58812	0.302977
9233.78	7066.83	8576.75	12180.4	6591.87	14354.4	8143.4				0.968478	0.741199	0.899566	1.27754	0.691384	1.50555	0.691384
15580.8	6965.25	8816.13	4588.86	7810.16	12707.2	6172.92				1.63418	0.730545	0.924673	0.481299	0.819163	1.33279	0.819163
17858.8	6144.73	9296.46	5253.71	4368.73	10937.5	6070.44				1.8731	0.644485	0.975052	0.551032	0.458211	1.14718	0.458211
14551	6202.83	9600.7	10199.7	5825.4	11818.6	3478.11				1.52617	0.650579	1.00696	1.06979	0.610992	1.23959	0.610992
11377.6	7505.97	9291.22	9823.76	3211.06	13509.7	7115.97				1.19333	0.787258	0.974503	1.03036	0.33679	1.41696	0.33679
11010.5	8933.3	7793.03	5834.43	5176.49	14239.5	6512.78				1.15483	0.936963	0.817366	0.61194	0.542933	1.4935	0.542933
16577.8	7945.97	7546.51	13954.5	5214.49	12023.3	2562.25				1.73875	0.833407	0.79151	1.4636	0.546918	1.26106	0.546918
13034.7	8173.59	5213.46	4924.86	3284.16	16256.3	2342.64				1.36713	0.857281	0.54681	0.51654	0.344456	1.70503	0.344456
6026.21	5066.02	6228.56	7570.1	4653.06	11710.2	3640.87				0.632054	0.531345	0.653277	0.793984	0.488033	1.22822	0.488033
8042.25	9199.64	8433.46	5507.19	2494.3	12882	5265.02				0.843506	0.964897	0.884537	0.577618	0.261613	1.35112	0.261613
13439	6881.11	9023.51	8375.38	6176.68	13224.4	7555.35				1.40954	0.72172	0.946424	0.878446	0.647837	1.38704	0.647837
12303.4	7499.92	5617.41	9542	7283.4	17374.3	9006.54				1.29044	0.786624	0.589178	1.00081	0.763914	1.82229	0.763914
8081.68	5659.16	7896.6	8783.33	3568.25	12229.7	6540.68				0.847641	0.593557	0.828229	0.921233	0.374254	1.28271	0.374254
10616.5	7511.97	9654.17	5162	7673.78	6471.68	10813.1				1.1135	0.787887	1.01257	0.541412	0.804858	0.678778	0.804858
13336.2	4689.64	9460.22	8992.62	8108.35	11412.2	6952.25				1.39876	0.491869	0.992228	0.943184	0.850438	1.19696	0.850438
7986.83	3971.73	8778.37	5413.48	4754.4	15579.4	4325.49				0.837692	0.416572	0.920712	0.567788	0.498661	1.63403	0.498661
14722.1	6467.83	9246.08	6550.62	3129.87	15004.3	3104.64				1.54411	0.678373	0.969768	0.687057	0.328274	1.57371	0.328274
9284.21	4886.06	5896.03	4339.05	4632.21	14351.3	2489.78				0.973767	0.512471	0.618401	0.455098	0.485845	1.50522	0.485845
14086.4	5297.16	8025.27	5288.76	6172.97	16334.5	10475				1.47744	0.555588	0.841724	0.554708	0.647447	1.71324	0.647447
11693.4	4968.49	6170.03	6652.71	3337.25	12072	3219.97				1.22646	0.521117	0.647139	0.697765	0.350025	1.26616	0.350025
9549.43	9914.75	13048.5	6275.41	6399.27	9719.02	3695				1.00158	1.0399	1.36858	0.658192	0.671183	1.01937	0.671183
9280.19	4745.84	12064.2	11009.1	10439.5	8470.54	5037.38				0.973346	0.497764	1.26535	1.15468	1.09494	0.888426	1.09494
7086.14	9995.89	10184.1	6735.32	4508.79	8391.59	5512.14				0.743225	1.04841	1.06815	0.706429	0.472901	0.880145	0.472901
3966.05	5162.65	12451.7	3330.79	9450.84	8740.97	3943.71				0.415976	0.541481	1.30599	0.349348	0.991244	0.91679	0.991244
5784.67	6526.65	12903.1	6751.79	7069.32	7771.97	3455.33				0.60672	0.684543	1.35333	0.708157	0.74146	0.815157	0.74146
11295.4	7482.84	6692.49	11665.7	6027.94	7427.21	5092				1.18471	0.784832	0.701937	1.22355	0.632236	0.778997	0.632236
8897.62	8204.89	10611	9167.41	5827.79	5519.35	4232.48				0.93322	0.860564	1.11292	0.961517	0.611244	0.578893	0.611244
11830.8	6759.84	6029.97	8589.46	7185.27	9971.49	5896.9				1.24086	0.709001	0.632449	0.900899	0.753622	1.04585	0.753622
8604.57	6656.41	7893.78	10329.3	3884.79	8845.35	2642.95				0.902484	0.698153	0.827933	1.08338	0.407454	0.927738	0.407454
4419.86	6019.79	12424.2	4628.94	2880.41	7946.06	6422.38				0.463573	0.631382	1.3031	0.485503	0.30211	0.833417	0.30211
5503	7600.6	12871.8	8949.65	6530.27	7325.68	5515.86				0.577178	0.797184	1.35005	0.938677	0.684922	0.768349	0.684922
7746.14	6835.94	6981.06	7509.13	7841.56	8456.11	6863.1				0.812448	0.716982	0.732204	0.787589	0.822456	0.886913	0.822456
10746.8	10560.7	11584.5	7970.56	2300.51	6663.25	3557.57				1.12717	1.10765	1.21503	0.835986	0.241287	0.69887	0.241287
13114.6	8656.18	7649.83	4291.22	8520.89	6507.97	4979.57				1.37552	0.907896	0.802346	0.450082	0.893707	0.682583	0.893707
12251.7	9496.89	3455.11	4045.51	6642.84	6736.68	4618.29				1.28501	0.996074	0.362387	0.42431	0.696729	0.706572	0.696729
10359.2	12098.1	7217.92	10135.2	5081.75	6050.06	6538				1.08652	1.2689	0.757046	1.06302	0.532995	0.634556	0.532995
8573.81	12245.9	5159.06	8431.98	6813.6	6694.59	4474.05				0.899258	1.2844	0.541105	0.884382	0.71464	0.702157	0.71464
15354.9	6933.89	7950.63	8736.6	7894.41	7950.68	5322.1				1.61048	0.727256	0.833896	0.916332	0.828	0.833901	0.828
10993	9726.51	7548.97	12992.9	8520.08	5897.11	5080.81				1.15299	1.02016	0.791768	1.36275	0.893622	0.618514	0.893622
11366.2	8552.84	13988.2	11884	6130.22	7917.54	1901.57				1.19213	0.897058	1.46714	1.24644	0.642964	0.830425	0.642964
5432.81	4807.03	13079.3	6442.79	10187.9	7254.78	6167.33				0.569816	0.504182	1.37182	0.675748	1.06855	0.760912	1.06855
5996.9	6485.03	15748.7	9709.13	8358.22	6263.87	4295.67				0.628981	0.680178	1.65179	1.01833	0.876646	0.656982	0.876646
5610.62	9591.46	11471.1	3730.84	3695.41	7299.06	4389.81				0.588466	1.00599	1.20313	0.391306	0.387591	0.765557	0.387591
8317	8323.37	15651.7	2706.03	5538.6	2330.54	4675.29				0.872322	0.87299	1.64162	0.28382	0.580912	0.244437	0.580912
10953	7968.32	10095.8	4700.79	5081.56	3598.49	6971.57				1.1488	0.835751	1.05889	0.493039	0.532975	0.377425	0.532975
8237.41	7943.81	8876.92	15125.1	6488.54	9250.17	4197.86				0.863975	0.83318	0.931049	1.58638	0.680546	0.970198	0.680546
6395.22	15767	8148.4	12981.7	9862.83	8876.41	3802.14				0.670758	1.65371	0.854639	1.36158	1.03446	0.930996	1.03446
6395.41	6926.76	6129.35	12580.3	8938.97	9849.13	4732.76				0.670778	0.726508	0.642872	1.31947	0.937557	1.03302	0.937557
7495.41	14733.4	6704.97	12491.7	6689.59	10347.6	4607.14				0.786151	1.5453	0.703246	1.31018	0.701632	1.0853	0.701632
10499.2	13309.1	6414.35	8271.79	7330.49	11171.5	4818.9				1.1012	1.39592	0.672764	0.867581	0.768853	1.17172	0.768853
11625	12740.4	5005.06	12291.8	12890.3	9781.46	3642.95				1.21928	1.33627	0.524952	1.28922	1.35199	1.02592	1.35199
7770.51	8514.52	4967.59	10638.9	11384.8	8321.79	3839.71				0.815004	0.893039	0.521022	1.11585	1.19408	0.872825	1.19408
8647.7	7471.57	5623.78	9720.46	14626.2	7304.84	5227.48				0.907007	0.78365	0.589846	1.01952	1.53405	0.766163	1.53405
9807.32	11157.9	7497.35	7050.89	10741.9	5966.7	3284.86				1.02863	1.17028	0.786354	0.739527	1.12665	0.625813	1.12665
8119.36	13573.3	6443.87	8115.75	7291.3	8796.94	3136.9				0.851593	1.42363	0.675861	0.851214	0.764743	0.92266	0.764743
8360.79	15628.8	9655.25	10250.2	4545.25	10630.2	5604.14				0.876915	1.63922	1.01268	1.07508	0.476726	1.11494	0.476726
14247.6	12917.9	9648.54	6736.94	10599.3	11130.9	5760.86				1.49435	1.35488	1.01198	0.706598	1.1117	1.16746	1.1117
10063.8	10210.2	8581.49	12565.7	5962.02	11786	4375.38				1.05554	1.07089	0.900063	1.31794	0.625322	1.23617	0.625322
8540.41	10703	10314.3	12162.4	7829.54	4430.56	3273.67				0.895755	1.12258	1.08181	1.27565	0.821195	0.464696	0.821195
3497.22	11977.8	9099.16	13034.4	14006.8	10999	4190.57				0.366803	1.25628	0.954358	1.3671	1.46909	1.15362	1.46909
6366.56	9606.24	6735.4	16243.4	12368.6	9804.6	2910.19				0.667751	1.00754	0.706437	1.70368	1.29727	1.02835	1.29727
10748	9469.33	9217.54	9448.94	7444.63	10534.3	3339.48				1.1273	0.993184	0.966775	0.991045	0.780825	1.10488	0.780825
14316.2	14202.6	4688.3	9070.84	7896.25	10178	3177.33				1.50154	1.48963	0.491729	0.951388	0.828193	1.06751	0.828193
18847.9	10835.9	9592.54	12031.7	8425.02	11139	4912.48				1.97685	1.13651	1.00611	1.26194	0.883651	1.16831	0.883651
14258.1	7493.52	7020.78	8577.46	7553.02	7013.75	2559.24				1.49545	0.785953	0.736369	0.89964	0.792192	0.735631	0.792192
15411.3	14365.9	4886.68	10931.3	7901.68	12939.6	5652.71				1.6164	1.50675	0.512536	1.14652	0.828762	1.35716	0.828762
11049.3	11852	7969.83	11807.9	13339.3	12599.5	4770.57				1.1589	1.24308	0.835909	1.23846	1.39909	1.32148	1.39909
11306.5	10725.4	5356.83	9207.36	13747.5	10177.2	3220				1.18587	1.12492	0.561847	0.965708	1.4419	1.06743	1.4419
10609.2	7489	6347.06	16209	9080.59	10487	2352.48				1.11274	0.785478	0.665707	1.70007	0.952411	1.09992	0.952411
7404.13	7439.67	4919.83	10487	9247.97	11408.1	4483.05				0.776576	0.780304	0.516012	1.09992	0.969966	1.19653	0.969966
15562.5	5123.75	18389.3	19329.7	5931.6	7103.54	6723.84				1.63227	0.5374	1.92875	2.02738	0.622132	0.745049	0.622132
16238	9727.7	7511.71	12537.6	9330.79	7521.44	5209.65				1.70311	1.02028	0.787861	1.315	0.978653	0.788881	0.978653
11184.3	7651.17	7674.24	15006.7	18475.4	6275.49	4136.41				1.17305	0.802488	0.804907	1.57397	1.93777	0.6582	1.93777
9323.97	7116.13	10013.2	14861.5	6553.03	5529.92	6774.79				0.977937	0.74637	1.05023	1.55874	0.68731	0.580002	0.68731
11761.3	5840.51	12130.1	15753.3	7164.17	7195.44	6852.32				1.23358	0.612577	1.27226	1.65227	0.751409	0.754689	0.751409
10499.2	6200.27	6412.24	9376.83	6719.13	7317.02	4094.41				1.1012	0.650311	0.672543	0.983481	0.704731	0.76744	0.704731
11225.5	7202.84	13176.1	11223.5	13791	7071.54	5578.41				1.17738	0.755465	1.38197	1.17717	1.44646	0.741693	1.44646
8562.97	9698.75	7173.52	12337.7	6775.17	6532.02	6015.46				0.89812	1.01725	0.75239	1.29403	0.710609	0.685106	0.710609
9086.92	6081.6	9330.81	8239.02	7990.17	7849.54	8192.89				0.953075	0.637864	0.978655	0.864143	0.838043	0.823293	0.838043
10844.9	8264.89	10720.8	12559.7	17356.9	7695.11	8314.65				1.13746	0.866857	1.12444	1.31731	1.82046	0.807096	1.82046
11675.3	8863.08	9322.29	20396.6	8727.89	6572.35	6461.27				1.22456	0.929597	0.977761	2.13929	0.915418	0.689336	0.915418
11437.3	7828.08	11649.6	17045.9	10319.7	7233.87	5226.27				1.1996	0.821042	1.22186	1.78784	1.08238	0.758719	1.08238
11904.3	4884.03	10689.2	13870.1	8650.17	6539.97	8158.75				1.24858	0.512258	1.12113	1.45476	0.907267	0.68594	0.907267
3144.83	10542.5	12431.9	9863.83	10516.7	5524.35	10417				0.329843	1.10574	1.30391	1.03456	1.10304	0.579417	1.10304
8754.21	8870.27	7014.24	6348.92	4856.7	5357.54	7520.7				0.918178	0.930352	0.735683	0.665902	0.509391	0.561922	0.509391
6579.49	9572.08	17952.6	12767.1	8297.89	5662.92	7175.13				0.690085	1.00396	1.88295	1.33906	0.870318	0.593951	0.870318
11157.2	8181.84	10147	9061.06	8439.27	7907.83	6711.79				1.17021	0.858146	1.06427	0.950363	0.885146	0.829406	0.885146
5803.25	6184.94	11049.4	10577.1	9820.51	5884.35	6726.7				0.60867	0.648702	1.15891	1.10937	1.03002	0.617176	1.03002
5826.25	4528.46	10615.5	18043.2	10584.5	3575.06	5262.98				0.611082	0.474964	1.1134	1.89245	1.11014	0.374968	1.11014
10062.9	6958.13	5585.48	22992.2	11347.1	6453.06	5844.51				1.05544	0.729798	0.585829	2.41152	1.19013	0.676825	1.19013
7815.44	4402.13	9701.67	10332.2	5102.56	5550.02	6062.41				0.819717	0.461714	1.01755	1.08369	0.535178	0.582109	0.535178
5251.54	6435.51	11602.1	9154.02	4965.6	5517.87	6995.27				0.550804	0.674983	1.21688	0.960112	0.520814	0.578738	0.520814
6411.21	9467.22	9097.38	12919.5	4989.13	5450.92	6030.84				0.672435	0.992963	0.954172	1.35506	0.523281	0.571716	0.523281
9651.25	11685.2	13892.9	22173.9	5882.98	4941.06	4466.22				1.01226	1.2256	1.45715	2.3257	0.617032	0.51824	0.617032
8695.35	8325.13	7746.48	12750.7	9527.13	5799.11	6109.22				0.912005	0.873175	0.812483	1.33735	0.999246	0.608235	0.999246
14746.3	7307.84	8412.79	5088.28	8592.91	7804.35	6566.22				1.54665	0.766477	0.88237	0.533681	0.90126	0.818553	0.90126
9486.49	4728.7	4908.32	5061.43	7089.62	7316.02	7269.56				0.994984	0.495966	0.514805	0.530864	0.743589	0.767335	0.743589
11057.9	5171.75	5508.75	14567	6550.76	6512.16	9929.65				1.1598	0.542435	0.577781	1.52785	0.687072	0.683023	0.687072
14489.4	3918.37	2860.41	20100	10086.3	5410.35	9488.6				1.51971	0.410975	0.300012	2.10817	1.05789	0.56746	1.05789
8787.49	5727.27	5774.79	14285.3	6797.05	6958.3	7987.46				0.921669	0.6007	0.605685	1.49831	0.712903	0.729816	0.712903
13799	6023.84	4918.89	14227.2	8856.19	3884.06	4938.36				1.44729	0.631806	0.515914	1.49221	0.928875	0.407377	0.928875
7214.54	3172.7	7977.37	15451.9	6665.33	5556.44	13491.8				0.756692	0.332766	0.8367	1.62066	0.699088	0.582784	0.699088
14319.5	4630.17	5975.89	16280.4	8554.1	4705.54	9934.08				1.50189	0.485632	0.626777	1.70756	0.89719	0.493537	0.89719
8956.83	5700.08	4822.32	13789.3	10320.9	6438.4	7888.22				0.93943	0.597849	0.505785	1.44628	1.0825	0.675286	1.0825
10056.7	5931.51	5899.08	15186.6	12148.8	3722.3	8873.36				1.05479	0.622122	0.618721	1.59284	1.27422	0.390411	1.27422
5576.78	6052.84	7208.13	10837.2	7687.1	6698.73	8770.75				0.584916	0.634848	0.756019	1.13665	0.806255	0.702591	0.806255
13972.2	2779.94	4218.6	14906	3235.76	2729.06	9787.51				1.46546	0.291572	0.442465	1.56341	0.33938	0.286236	0.33938
8812.63	5581.56	6120.51	14139.6	6302.62	8130.49	8357.46				0.924307	0.585417	0.641945	1.48302	0.661045	0.852761	0.661045
6152.21	4828.98	5238.03	7139.09	10677.7	4097.78	9971.56				0.64527	0.506484	0.549387	0.748779	1.11992	0.429792	1.11992
15183.6	4446.41	3342.41	11498.1	9188.95	5568.97	4470.98				1.59252	0.466359	0.350566	1.20597	0.963776	0.584097	0.963776
12689.7	3641.98	12704.7	11631.5	8701.24	5159.25	8003.56				1.33095	0.381987	1.33252	1.21996	0.912623	0.541125	0.912623
13460.6	4512.03	7147.51	11374.8	5716.1	6853.21	8492.7				1.41181	0.473241	0.749661	1.19304	0.599528	0.718793	0.599528
15191.8	3435.41	8311.13	13030.8	4796.76	5659.59	7560.51				1.59338	0.360321	0.871706	1.36673	0.503105	0.593602	0.503105
8209.49	5063.6	7927.27	19321	11777.9	5573.02	8412.27				0.861046	0.531092	0.831446	2.02646	1.23532	0.584522	1.23532
9741.06	5201.51	6311.89	11917.2	7892.95	6371.83	11506				1.02168	0.545556	0.662018	1.24993	0.827846	0.668304	0.827846
5900.87	5488.22	7506.75	8338.81	8640.24	5107.49	4868.89				0.618909	0.575628	0.787339	0.87461	0.906225	0.535696	0.906225
19039.4	4402.79	6373.7	9861.33	9915.48	7036.35	10851.1				1.99694	0.461784	0.668501	1.0343	1.03998	0.738002	1.03998
16249.3	3504.65	2682.98	5161.43	10850.7	5149.11	9015.56				1.7043	0.367583	0.281403	0.541352	1.13807	0.540061	1.13807
6890.54	5144.98	3387.18	7695.52	6579.71	3567.3	8429.27				0.722709	0.539628	0.355261	0.807139	0.690108	0.374154	0.690108
4043.54	2892.03	8601.56	13346.2	10792.2	2818.73	12017.7				0.424104	0.303329	0.902168	1.39981	1.13193	0.29564	1.13193
10225.6	9956.65	5933.87	12075.3	8827.57	8891.7	10950.7				1.0725	1.0443	0.62237	1.26651	0.925873	0.932599	0.925873
7119.27	8638.84	6864.87	5272.9	14972.9	9452.41	8264.24				0.746699	0.906078	0.720017	0.553045	1.57042	0.991409	1.57042
5548.13	7263.56	5627.97	5993.86	8101.09	10504.6	7787.76				0.581911	0.761833	0.590285	0.628661	0.849677	1.10177	0.849677
7756.13	9269.94	5792.83	10225.2	10667	7996.17	10245.4				0.813496	0.97227	0.607576	1.07247	1.11881	0.838673	1.11881
5995.36	10107.6	3761.97	8076.1	8655.33	10106.5	10305.4				0.628819	1.06013	0.394571	0.847055	0.907808	1.06001	0.907808
5658.41	9116.94	3442.16	5737.9	10609.4	9325.7	9910.38				0.593478	0.956223	0.361028	0.601816	1.11276	0.978119	1.11276
7465.27	5731.98	2648.44	7624.43	9055.62	8390.17	6038.05				0.782989	0.601195	0.27778	0.799682	0.949792	0.879997	0.949792
6142.08	8392.41	3973.87	12938.7	9787.48	9773.98	10481.6				0.644207	0.880232	0.416797	1.35707	1.02655	1.02514	1.02655
7576.75	8528.7	6679.35	8221.29	7552.33	11578.6	7587.24				0.794681	0.894526	0.700559	0.862283	0.792121	1.21441	0.792121
7565.46	9527.51	4284.21	6980.19	12998.3	10624.5	9326.14				0.793498	0.999286	0.449346	0.732112	1.36332	1.11434	1.36332
6384.51	7028.7	6826.02	7441.14	11366	9790.75	10632				0.669634	0.7372	0.715942	0.780459	1.19211	1.0269	1.19211
5812.36	8123.13	5629.02	8249.33	9995.62	9393.75	10624				0.609626	0.851988	0.590395	0.865225	1.04838	0.985256	1.04838
7351.41	7692.08	6370.73	5672.38	6866.24	8770.46	14599.6				0.771047	0.806778	0.668189	0.594943	0.72016	0.919883	0.72016
3556.08	5369.7	5889.59	10603.9	9206.19	8115.17	8545.43				0.372977	0.563197	0.617725	1.11218	0.965584	0.851154	0.965584
6261.27	6162.89	5796.44	5206.05	10137.7	10426.6	10526				0.656709	0.64639	0.607956	0.546032	1.06329	1.09358	1.06329
12491.2	7825.56	4999.16	5639.33	9471.95	8457.32	12097.5				1.31013	0.820778	0.524333	0.591477	0.993459	0.887039	0.993459
9411.94	8299.65	8014.44	7605	11263	10891.5	11287.4				0.987164	0.870503	0.840589	0.797645	1.18131	1.14235	1.18131
6814.03	11321.8	5559.35	11333.4	7607.95	10643.2	11802.2				0.714685	1.18748	0.583088	1.18869	0.797954	1.11631	0.797954
7235.27	9369.79	7115.06	4561.43	11982.4	9716.98	13934.7				0.758866	0.982744	0.746258	0.478422	1.25677	1.01916	1.25677
6592.89	8989.41	8651.54	4561.43	10663.5	8355.94	10990				0.69149	0.942848	0.90741	0.478422	1.11844	0.876406	1.11844
4522.46	8022.32	4954.25	6020.38	12950	8566.51	8967.09				0.474335	0.841415	0.519623	0.631443	1.35825	0.898492	1.35825
4665.65	8294.79	6511.21	8362.81	7269.48	8999.41	9166.33				0.489353	0.869993	0.682923	0.877127	0.762454	0.943897	0.762454
6532.7	6938.36	7687.78	7842.67	12171.9	9930.55	8419.38				0.685177	0.727725	0.806327	0.822572	1.27664	1.04156	1.27664
5269.41	7736.75	5068.21	3794.14	10181.3	9778.27	6520.95				0.552678	0.811463	0.531575	0.397946	1.06786	1.02559	1.06786
4154.27	6624.56	4824.16	7687.86	10462.4	10191.6	8812				0.435717	0.694812	0.505978	0.806335	1.09734	1.06893	1.09734
10895	5843.9	5244.11	13138	7740.56	12107.3	11121.1				1.14272	0.612934	0.550025	1.37797	0.811862	1.26986	0.811862
7332.14	6145.67	6378.68	19209.1	7684.46	12823.9	12034.5				0.769026	0.644584	0.669023	2.01473	0.805979	1.34503	0.805979
16782.3	5275.33	7231.68	8687.76	13059.4	12677.7	13616.3				1.7602	0.553299	0.75849	0.911209	1.36972	1.32969	1.36972
14881.9	7715.05	7059.68	12449.3	6719.75	11391.3	10098.9				1.56088	0.809187	0.74045	1.30573	0.704796	1.19477	0.704796
8072.57	6141.67	5003.78	8308	5722.41	11243.6	9350.6				0.846686	0.644164	0.524817	0.871378	0.600191	1.17928	0.600191
12167	5157.24	6446.4	11242.5	8067.7	7909.72	9353.03				1.27613	0.540913	0.676125	1.17916	0.846174	0.829605	0.846174
11450.8	5938.81	5573.87	11645	7600.03	10423.3	11274.3				1.20101	0.622888	0.584611	1.22138	0.797124	1.09324	0.797124
13204.2	4606.29	7295.68	13354.6	6657.08	8195.14	13961.9				1.38492	0.483127	0.765202	1.40068	0.698223	0.859541	0.698223
14592	4837.38	7209.21	9569.33	14099.1	12672.2	13278.8				1.53048	0.507365	0.756132	1.00367	1.47878	1.32911	1.47878
16219.6	4398.76	7299.73	8491.38	9342.75	8293.19	16625.9				1.70118	0.461361	0.765627	0.890612	0.979907	0.869825	0.979907
13059.5	3492.43	7066.63	14053.5	5686.6	10130.1	11091.5				1.36973	0.366301	0.741179	1.47399	0.596435	1.06249	0.596435
12857.1	6256.05	6203.21	10244	9449.41	12308.4	21701.1				1.34851	0.656161	0.650619	1.07444	0.991095	1.29096	0.991095
11575	4610	4875.35	13384.5	9876.7	11491.7	15543.9				1.21404	0.483516	0.511347	1.40382	1.03591	1.20529	1.03591
12756.7	5368.95	7365.4	14312	11449	8804	15054.6				1.33797	0.563119	0.772514	1.5011	1.20082	0.923401	1.20082
12366.7	6198	7379.16	16673.9	3924.51	7730	13139.5				1.29707	0.650073	0.773958	1.74883	0.411619	0.810755	0.411619
6589.67	4349.29	4827.87	5976.86	8098.22	13793.1	22496.6				0.691152	0.456172	0.506368	0.626878	0.849376	1.44668	0.849376
9106.48	2950.67	8050.11	12431.8	7387.18	14896.5	14152.3				0.955126	0.309478	0.84433	1.3039	0.774798	1.56241	0.774798
13796.1	5194.76	5415.63	12881	8613.56	8276.81	10938				1.44699	0.544849	0.568015	1.35102	0.903426	0.868107	0.903426
14299.7	5000.67	3693.73	10807.9	6197.46	7651.86	9221.08				1.49981	0.524491	0.387414	1.13357	0.650016	0.802559	0.650016
6762.24	5158.48	6308.4	18779.3	9725.03	11359.2	14955.4				0.709252	0.541043	0.661651	1.96966	1.02	1.19141	1.02
11836.3	4412.71	3856.49	15175.2	3428.13	13938.2	18950.1				1.24144	0.462824	0.404485	1.59164	0.359557	1.4619	0.359557
13018.3	4500.38	5542.25	15926	3931.89	13128.7	19956.9				1.36541	0.472019	0.581295	1.67039	0.412393	1.377	0.412393
11717.4	4148.62	3522.97	13243.8	5598.94	13275.1	16760.8				1.22897	0.435125	0.369504	1.38906	0.58724	1.39235	0.58724
9615.05	4245.95	5506.21	10921.6	7851.75	14812	11703.3				1.00847	0.445334	0.577514	1.14551	0.823524	1.55354	0.823524
10896.8	5093.38	6967.21	14355.7	7977.65	11408.9	17377				1.1429	0.534215	0.73075	1.50568	0.83673	1.19661	0.83673
8502.86	20210	7379.16	10422.1	12717.6	8683.52	13595.4				0.891816	2.11971	0.773957	1.09312	1.33388	0.910765	1.33388
9087	13912.2	7934.68	7844.11	10798.3	9650.38	11118.5				0.953083	1.45917	0.832223	0.822724	1.13257	1.01217	1.13257
7427.43	10200.7	10963.6	6130.97	6837.75	10693.5	8908.14				0.77902	1.06989	1.14991	0.643042	0.717172	1.12158	0.717172
6728.76	13747.3	9499.92	7412.54	5158.03	12187.9	11166.2				0.705741	1.44187	0.996392	0.777459	0.540996	1.27832	0.540996
14682.4	14299	5468.97	7297.87	11617.6	10429.4	8725.19				1.53996	1.49973	0.573609	0.765432	1.2185	1.09388	1.2185
11782.2	17757.4	15252.1	7074.21	12591.4	11214.3	12343.8				1.23577	1.86247	1.59971	0.741973	1.32064	1.1762	1.32064
3303.57	15212.8	10732.5	10666.3	5823.7	9677.33	7284.9				0.346493	1.59558	1.12567	1.11873	0.610814	1.015	0.610814
5713.62	10428.8	10236.4	5039.4	11683.6	10405	11570.8				0.599269	1.09382	1.07364	0.528553	1.22543	1.09132	1.22543
9906.62	11119.4	8313.21	7313.97	11077.1	10912.3	9529				1.03905	1.16625	0.871924	0.76712	1.16182	1.14453	1.16182
3931.05	12318.3	11704.3	10314	9322.89	10193	10946.6				0.412305	1.292	1.2276	1.08177	0.977824	1.06909	0.977824
11442.3	14713.1	12098.8	12462.4	10190.7	11299	12122				1.20012	1.54317	1.26898	1.30711	1.06884	1.18509	1.06884
11961.4	12233.9	7965.64	8147.54	8047.32	8942.05	8440.05				1.25456	1.28314	0.83547	0.854549	0.844037	0.93788	0.844037
9730.76	14242.2	9101.49	9480.83	8692.36	6192.62	7183.76				1.0206	1.49378	0.954603	0.994389	0.911692	0.649508	0.911692
8460.24	10465	10917.8	9089.78	5079.84	8970.38	12119.1				0.887346	1.09761	1.1451	0.953375	0.532795	0.940852	0.532795
6886.19	17764.3	6116.35	10470.4	11624.9	9653.09	9744.38				0.722253	1.8632	0.641509	1.09818	1.21927	1.01246	1.21927
6323.05	12647.1	7346.06	7620.97	7464.32	8370.43	10916.1				0.663188	1.32648	0.770486	0.79932	0.782889	0.877926	0.782889
12691.1	10429.7	7677.49	12445	10351.7	8634.05	10590				1.3311	1.09391	0.805248	1.30528	1.08573	0.905576	1.08573
14838.3	13426.3	11252.4	10118.1	10871.9	9442.43	11646				1.5563	1.40821	1.1802	1.06123	1.14029	0.990362	1.14029
13664.3	11100.3	5090.11	12277.4	8345.41	13120	13097.2				1.43317	1.16425	0.533872	1.28771	0.875302	1.37608	0.875302
7612.24	11830.2	10363.1	10095.3	7581.6	10430	10649.5				0.798404	1.24081	1.08692	1.05884	0.795191	1.09394	0.795191
7624.05	15617.7	7836.16	8077.59	7093.17	8940.76	9027.1				0.799643	1.63805	0.82189	0.847212	0.743962	0.937745	0.743962
15913.6	12364.4	9999.59	7952.87	6907.51	9078.95	13637.8				1.66908	1.29683	1.0488	0.834131	0.724489	0.952239	0.724489
12443.8	17276.6	9816.68	12531.1	6240.98	8624.81	12412.6				1.30516	1.81204	1.02962	1.31431	0.654581	0.904607	0.654581
10228.4	9277.24	9215.4	10188	6729.75	9101.19	10536				1.0728	0.973036	0.96655	1.06856	0.705844	0.954572	0.705844
10264.5	15430.5	5739.87	10950	9735.84	8466.9	13143.9				1.07658	1.61841	0.602022	1.14848	1.02114	0.888045	1.02114
8257.97	11679	8037.44	7976.36	11103	10301.9	7058.62				0.866131	1.22494	0.843001	0.836595	1.16453	1.08051	1.16453
7995.21	11286.2	7559.82	9877.55	9312.81	10114.5	13376.9				0.838571	1.18375	0.792907	1.036	0.976767	1.06086	0.976767
5900.44	8868.21	10502.4	10742.8	9308.81	10422.8	9979.29				0.618864	0.930135	1.10154	1.12675	0.976348	1.09319	0.976348
7430.63	9969.78	13245.4	13635	10586.2	10781.8	9694.67				0.779357	1.04567	1.38923	1.4301	1.11033	1.13084	1.11033
8561.11	10895.1	10609.7	12009.2	9401.1	11196.1	9268.81				0.897926	1.14272	1.11279	1.25957	0.986027	1.17429	0.986027
8090.21	6857.82	10261.5	11255.8	10325.4	9413.87	13405.9				0.848535	0.719278	1.07627	1.18056	1.08297	0.987367	1.08297
10377.9	8951.92	11565.8	9418.46	9052.76	9067.87	9895.9				1.08848	0.938916	1.21307	0.987848	0.949492	0.951077	0.949492
8750.83	7496.68	9611.87	12278.2	7424.33	9165.44	9249.76				0.917824	0.786284	1.00813	1.28779	0.778696	0.961311	0.778696
8377.16	6674.92	9506.68	8926.98	4964.05	8919.54	6149.43				0.878632	0.700094	0.997101	0.9363	0.52065	0.935519	0.52065
9246.16	7899.16	13443.9	9562.27	8523.76	10226.9	8901.81				0.969776	0.828497	1.41005	1.00293	0.894008	1.07264	0.894008
9736.02	7104.59	12171.6	14736	11519.3	9883.06	9347.9				1.02115	0.745159	1.27661	1.54558	1.2082	1.03658	1.2082
5054.97	9074.44	11446.2	12168.5	6680.19	7327.87	12424.3				0.530187	0.951766	1.20053	1.27628	0.700647	0.768578	0.700647
5458.63	5978.92	9959.63	14025.3	9439.05	8547.35	12110.6				0.572525	0.627095	1.04461	1.47103	0.990007	0.896482	0.990007
10485.7	7913.59	11686.6	9336.03	10112.4	7508.87	11430.3				1.09979	0.830011	1.22574	0.979203	1.06063	0.787562	1.06063
10716.6	8814.59	7973.4	9048.84	8752.76	7972.11	8824.29				1.124	0.924511	0.836284	0.949081	0.918027	0.836149	0.918027
7770.35	7160.44	10254.5	16171.6	9605.48	7691.63	10455.1				0.814987	0.751018	1.07554	1.69615	1.00746	0.806731	1.00746
9284.59	9096.21	10105.1	11431	9336.43	6809.92	12426.7				0.973807	0.954049	1.05987	1.19894	0.979244	0.714253	0.979244
5909.02	8866.49	11269.8	10555.9	7710.9	10249.3	6193.24				0.619763	0.929955	1.18203	1.10715	0.808752	1.07499	0.808752
11469.8	10076.5	9609.4	10317.4	10037.7	11472.9	8446.33				1.203	1.05687	1.00787	1.08213	1.0528	1.20333	1.0528
14015.2	8327.73	11269	10875.8	5824.24	6957.16	11234.8				1.46997	0.873448	1.18194	1.1407	0.610871	0.729696	0.610871
9726.63	7738.06	10049.5	9458.65	11376.5	6372.83	12288				1.02017	0.811601	1.05404	0.992063	1.19322	0.668409	1.19322
8329.73	9407.11	9900.25	12674.4	10176.2	11755.4	10521				0.873658	0.986658	1.03838	1.32934	1.06732	1.23296	1.06732
8668.02	6279.59	9457.4	9935.27	6883.95	11390.8	12427.1				0.909138	0.65863	0.991932	1.04205	0.722018	1.19472	0.722018
13925.9	8288.78	9676.82	12069.3	11342.9	10816.7	12256.2				1.4606	0.869362	1.01495	1.26588	1.18969	1.1345	1.18969
9395.06	8020.11	9274.25	9592.75	8502.33	10538.4	9162.48				0.985394	0.841183	0.972723	1.00613	0.891761	1.10532	0.891761
6437.3	5553.63	9179.32	9753.29	13852.3	9077.84	6467.27				0.675172	0.582489	0.962766	1.02297	1.45288	0.952123	1.45288
10322.7	5566.87	7659.03	8599.71	7086.46	7407.13	9069.27				1.08269	0.583877	0.803312	0.901975	0.743258	0.776891	0.743258
9903.35	7640.35	5809.41	10014.8	9669.7	5953.84	6255.22				1.03871	0.801352	0.609316	1.05039	1.0142	0.624464	1.0142
12619.6	6330.25	2240.65	11233.4	3847.65	3125.98	10605.9				1.3236	0.663944	0.235009	1.1782	0.403558	0.327867	0.403558
11278.3	4828.16	2982.37	8619.57	8647.79	7171.75	7674.7				1.18292	0.506398	0.312803	0.904057	0.907017	0.752203	0.907017
8587.4	7556.06	6123.46	6897.1	9481.75	4105.41	6242.84				0.900683	0.792512	0.642254	0.723397	0.994486	0.430593	0.994486
12650.8	7118.87	3225.27	6633.48	11958.5	6290.56	6812.13				1.32687	0.746658	0.33828	0.695747	1.25425	0.65978	1.25425
13284.5	5986.59	750.46	7006.86	8662.56	3957.94	12316.6				1.39333	0.627899	0.0787114	0.734909	0.908566	0.415125	0.908566
11968.3	8198.4	5843.79	9309.91	9114.75	4333.84	8466.13				1.25528	0.859883	0.612922	0.976462	0.955993	0.454552	0.955993
11338.8	8015.06	7495.7	8050.19	7949.84	7663.94	5971.7				1.18926	0.840654	0.786181	0.844338	0.833813	0.803826	0.833813
13865.5	5010.44	7887.41	13025.9	8730.36	5764.27	9622.46				1.45428	0.525517	0.827265	1.36621	0.915678	0.604581	0.915678
13285.7	5672.49	10878.6	9586.29	12563.2	5721.08	8855.79				1.39346	0.594955	1.14099	1.00545	1.31768	0.600051	1.31768
11859.2	4526.21	8960.27	9612.38	7274.56	6414.89	6975.32				1.24384	0.474728	0.939791	1.00819	0.762986	0.672821	0.762986
10894.1	5773.78	5252.37	9604.76	11197.9	4900.56	6706.13				1.14262	0.605578	0.55089	1.00739	1.17448	0.513991	1.17448
5930.92	6636.64	9107.37	7917.86	11210.8	6703.37	6227.27				0.62206	0.696078	0.955219	0.830459	1.17584	0.703077	1.17584
5497.11	6153.4	10018	9576.91	10443.2	9606.27	11119				0.57656	0.645394	1.05073	1.00447	1.09532	1.00755	1.09532
7809.16	4010.63	9075.65	9753.05	14965.9	5856.46	10843				0.819058	0.420652	0.951893	1.02294	1.56969	0.61425	1.56969
7924.68	3483.68	10251.7	8028.62	5588.98	9055.08	5905.84				0.831174	0.365383	1.07525	0.842076	0.586196	0.949735	0.586196
14021.8	5299.82	3795.46	8863.62	10367.8	8624.51	3370.51				1.47066	0.555868	0.398084	0.929654	1.08742	0.904575	1.08742
14371.7	5856.4	8438.84	7291.33	9071.75	9280.51	3989.75				1.50736	0.614244	0.885101	0.764746	0.951483	0.973379	0.951483
6651.78	5950.11	9479.27	8044.91	9821.6	11495.7	7458.17				0.697667	0.624073	0.994226	0.843784	1.03013	1.20572	1.03013
11396	2867.35	9183.94	10738.3	13338.5	10000.8	6647.51				1.19526	0.30074	0.96325	1.12628	1.39899	1.04893	1.39899
13509.5	5535.73	6141.32	10672.9	11079.3	7752.41	5746.75				1.41693	0.580611	0.644127	1.11942	1.16204	0.813106	1.16204
10224.3	4897.68	8994.27	8744.76	6975.65	6950.7	6748.27				1.07237	0.51369	0.943357	0.917188	0.731636	0.729019	0.731636
8342.02	3523.78	4099.27	8895.62	7374.17	7078.41	3807.27				0.874946	0.369589	0.429949	0.93301	0.773435	0.742414	0.773435
3840.09	6484.06	11628.8	11794.7	10999.4	9266.73	6498.08				0.402765	0.680076	1.21967	1.23708	1.15366	0.971934	1.15366
4180.38	8839.06	12577.7	9309.11	13486.3	11457	8328.56				0.438456	0.927079	1.3192	0.976379	1.4145	1.20166	1.4145
443.238	8753.11	6963.05	9496.11	6181.16	10531.3	5614.22				0.0464886	0.918063	0.730314	0.995992	0.648306	1.10457	0.648306
233.619	7599.73	11328.6	13887.3	8597.83	8995.25	8957.65				0.0245029	0.797092	1.18819	1.45655	0.901776	0.94346	0.901776
111.095	7380.4	13249.8	14311.5	12738.2	10651	9937.17				0.0116521	0.774087	1.3897	1.50105	1.33604	1.11712	1.33604
6460.33	8431.44	9950.52	9923.97	3675.11	9662.25	6141.27				0.677587	0.884326	1.04365	1.04087	0.385461	1.01342	0.385461
2017.38	8547.11	9341.57	8343.54	5976.63	9220.25	5717.98				0.211591	0.896457	0.979784	0.875106	0.626855	0.967059	0.626855
4021.29	7895.4	11306.2	11885.3	10166.9	8788.11	8868.84				0.42177	0.828103	1.18585	1.24658	1.06635	0.921734	1.06635
3804.86	7185.83	8333.81	8796.16	8463.11	10347.9	7402.22				0.39907	0.75368	0.874085	0.922578	0.887647	1.08533	0.887647
2826.81	8166.83	12045.5	14795.8	10051.3	10252.4	8376.41				0.296488	0.856571	1.26338	1.55185	1.05422	1.07531	1.05422
1474.48	9086.63	11485.5	8175.25	12062.6	8740.21	6458.6				0.154649	0.953045	1.20465	0.857455	1.26518	0.91671	1.26518
4174.38	7096.44	8107.81	9673.16	8976.63	10158.9	4136.13				0.437827	0.744305	0.850382	1.01456	0.941508	1.06551	0.941508
617.857	7126.02	7455.57	10712.1	6798.11	9073.54	3844.98				0.0648034	0.747407	0.781972	1.12353	0.713015	0.951671	0.713015
8023.19	4726.16	6400.33	12802.8	8560.54	9691.44	4574.84				0.841506	0.4957	0.671294	1.34281	0.897866	1.01648	0.897866
6659.57	6885.78	8532.57	8039.73	9386.73	10670.4	7703.84				0.698484	0.72221	0.894932	0.843241	0.98452	1.11916	0.98452
5117.81	5538.59	7263.33	18187.9	7585.02	9669.54	4471.13				0.536778	0.580911	0.761809	1.90763	0.795549	1.01418	0.795549
3243.9	6399.44	11721.3	13984.2	9123.21	8736.59	6103.84				0.340235	0.671201	1.22938	1.46672	0.956881	0.91633	0.956881
2160.48	6895.4	8313.33	12916.7	4228.63	10416.6	7120.51				0.2266	0.723218	0.871938	1.35476	0.443517	1.09254	0.443517
505.667	6419.49	6776.19	8727.16	9577.02	9728.11	5385.13				0.0530365	0.673304	0.710716	0.915341	1.00448	1.02033	1.00448
5409.05	5890.68	12250.2	13662.1	7699.78	10156.3	5915.89				0.567324	0.61784	1.28485	1.43294	0.807585	1.06523	0.807585
1827.29	6540.68	12398.4	11565.3	9060.63	7152.92	6831.56				0.191653	0.686015	1.3004	1.21302	0.950318	0.750229	0.950318
716.286	8042.97	8609.33	10533.4	5489.54	8026.54	6156.13				0.0751271	0.843581	0.902983	1.10479	0.575766	0.841858	0.575766
1538.67	7340.06	13759.4	10765.2	6066.06	11313.5	5186.6				0.161382	0.769857	1.44314	1.1291	0.636235	1.18661	0.636235
1066.86	8308.97	5802.48	12399.5	8518.21	10866.6	4807.98				0.111896	0.87148	0.608588	1.30052	0.893426	1.13974	0.893426
2896.24	6506.16	-3765.43	10494.4	9189.11	12457.3	5862.27				0.30377	0.682394	-0.394934	1.1007	0.963793	1.30658	0.963793
4583.78	7769.49	7498.16	9467.76	8539.78	5670.62	13321.7				0.480766	0.814897	0.786439	0.993019	0.895688	0.594759	0.895688
14437.7	8106.83	6247.83	8770.14	4495.44	6164.52	15095.9				1.51429	0.850278	0.655298	0.91985	0.471501	0.646561	0.471501
14134.8	11197.1	5341.59	9361.05	6822.83	6284.71	12980				1.48252	1.1744	0.560248	0.981826	0.715607	0.659168	0.715607
14287.4	6119.64	9135.25	8505.76	6857.44	6662.52	14139.3				1.49853	0.641853	0.958144	0.89212	0.719238	0.698794	0.719238
14848.5	9242.4	5609.64	12270.2	4064.87	6574.76	7579.48				1.55738	0.969382	0.588362	1.28695	0.426341	0.689589	0.426341
8158.44	7219.97	6885.73	12499.3	11270.7	5464.19	11543.1				0.855692	0.757261	0.722205	1.31098	1.18212	0.573108	1.18212
9556.06	9438.25	3010.78	13323.2	10448.2	7934.43	14072.5				1.00228	0.989924	0.315783	1.3974	1.09585	0.832197	1.09585
7732.63	5770.73	5215.83	9554.38	4078.83	6211	11850.6				0.811032	0.605259	0.547058	1.0021	0.427804	0.651436	0.427804
5683.4	6729.87	2216.87	10502.7	3188.92	5179.1	12537.8				0.596099	0.705858	0.232515	1.10157	0.334468	0.543206	0.334468
12130.3	5504.54	6514.87	8590.67	8055.49	6519.24	11978.2				1.27228	0.577339	0.683308	0.901026	0.844894	0.683765	0.844894
4916.49	5488.02	4540.25	13377.3	3910.68	5773.95	7980.86				0.515663	0.575606	0.476201	1.40307	0.410169	0.605597	0.410169
1444.3	5303.21	8205.35	12012.2	9625.21	8442.19	10030.6				0.151484	0.556223	0.860612	1.25989	1.00953	0.885453	1.00953
9727.63	8359.16	6210.64	7899.71	7129.25	7695.14	10202				1.02028	0.876744	0.651398	0.828556	0.747746	0.807099	0.747746
5890.59	10140	9487.06	10925.9	4649.54	7141.76	12677.1				0.61783	1.06352	0.995044	1.14595	0.487664	0.749058	0.487664
5992.16	9848.44	5454.83	9597.33	6629.64	6290.38	15442				0.628483	1.03295	0.572125	1.00661	0.695344	0.659762	0.695344
13149.3	7595.49	5628.02	8000.81	7489.21	5865.05	17636.5				1.37915	0.796648	0.59029	0.839159	0.7855	0.615151	0.7855
7766.4	9002.02	3235.4	12095.8	8369.49	6859.9	17241.8				0.814573	0.94417	0.339342	1.26866	0.877828	0.719496	0.877828
6198.11	7698.59	4866.44	10952.9	5623.21	5804.1	11735				0.650084	0.807461	0.510413	1.14879	0.589786	0.608758	0.589786
7082.4	6159.35	9212.21	9688.29	3945.06	4366.48	9063.86				0.742832	0.646019	0.966215	1.01615	0.413775	0.457975	0.413775
5481.16	7316.16	7401.83	7629.14	10421.8	5323	12174				0.574887	0.76735	0.776335	0.800177	1.09308	0.558299	1.09308
5225.44	8043.64	8009.21	8570.76	8811.64	6596.19	7005.29				0.548067	0.843651	0.84004	0.898938	0.924202	0.691836	0.924202
12872.8	8277.16	4388.35	7826.52	7306.44	6767.71	8870.67				1.35016	0.868144	0.460269	0.820879	0.766331	0.709827	0.766331
7806.87	7627.83	6117.21	8057.48	8483.59	6055.48	9968.62				0.818818	0.800039	0.641599	0.845102	0.889795	0.635124	0.889795
10254.5	7885.87	9656.92	8047.95	10281.2	6124.67	18020.3				1.07553	0.827104	1.01286	0.844103	1.07833	0.642381	1.07833
4926.35	7345.3	6682.92	10512	7996.21	7167.86	14147.4				0.516696	0.770406	0.700933	1.10254	0.838676	0.751795	0.838676
7044.32	15001.3	6191.19	6962.29	14878.3	12292.7	9253.08				0.738838	1.5734	0.649358	0.730234	1.5605	1.28931	1.5605
8260.75	11667.1	6103.38	14259.6	16033.3	13439.3	4643.94				0.866422	1.22369	0.640148	1.49561	1.68164	1.40958	1.68164
7781.51	11879.6	4985.57	11264.8	6733.51	11344.8	6955.56				0.816158	1.24598	0.522908	1.1815	0.706239	1.18989	0.706239
11929.7	11337.7	4519.38	10814	9245.46	11180.6	5409.51				1.25123	1.18915	0.474012	1.13422	0.969703	1.17267	0.969703
5537.6	11342.8	6701.33	10349.5	17544.6	11957.5	7016.6				0.580807	1.18969	0.702864	1.0855	1.84015	1.25415	1.84015
12406.2	12580.6	4460.62	13313.2	19450.1	12066.4	8508.7				1.30122	1.3195	0.467849	1.39634	2.04001	1.26557	2.04001
15444.4	12433.3	7470.05	10914.8	8680.65	12832.6	7874.94				1.61988	1.30406	0.78349	1.14479	0.910464	1.34594	0.910464
9511.36	12564	6129.86	10365.1	7674.89	14202.6	5507.79				0.997592	1.31777	0.642926	1.08714	0.804975	1.48963	0.804975
9048.6	11136	6465.05	5870.05	12093	15856.7	6221.79				0.949056	1.16799	0.678082	0.615676	1.26836	1.66312	1.26836
7436.41	10033.6	4796.86	7770.71	3818.65	12463.4	8150.6				0.779963	1.05237	0.503115	0.815025	0.400516	1.30721	0.400516
8659.89	10377.4	8837.43	7535.05	6343.65	13604.5	5607.6				0.908286	1.08843	0.926907	0.790308	0.665349	1.4269	0.665349
11071.6	12760.4	11163.7	20939	5913.6	13542.6	5223.08				1.16123	1.33837	1.17089	2.19617	0.620244	1.42041	0.620244
6943.32	13838.7	6587.86	11870.5	9225.89	13525.6	9175.22				0.728245	1.45146	0.690962	1.24503	0.96765	1.41863	0.96765
10910.6	13227.7	5647.14	12763	12618.6	12493.9	7699.32				1.14435	1.38738	0.592296	1.33864	1.32349	1.31041	1.32349
8596.7	10147.8	6868.38	13219	8644.37	13227.8	7843.7				0.901658	1.06434	0.720385	1.38647	0.906658	1.38739	0.906658
7631.27	10220.8	5090.9	7727.81	9316.98	12744.6	6526.08				0.8004	1.072	0.533956	0.810526	0.977205	1.33671	0.977205
4307.75	10439.7	4514.24	8808.71	9376.65	12607.5	5304.84				0.451815	1.09496	0.473472	0.923895	0.983463	1.32233	0.983463
5673.18	10036.5	6521.86	11062	14940.3	13959.1	7762.13				0.595027	1.05267	0.68404	1.16023	1.567	1.46409	1.567
10311.6	11424	6015.95	8436.57	8805.94	14958.4	7522.03				1.08152	1.1982	0.630979	0.884864	0.923604	1.5689	0.923604
4948.51	10127.6	5654.57	12079.5	10349.4	12828.6	6672.03				0.519021	1.06222	0.593075	1.26695	1.08549	1.34552	1.08549
3916.03	11264.9	6827.29	9337.91	12652.4	14811.4	7637.22				0.41073	1.18151	0.716075	0.979399	1.32703	1.55348	1.32703
9145.13	9739.79	6706.86	9428	8161.27	12078.6	5843.17				0.95918	1.02155	0.703444	0.988849	0.855989	1.26686	0.855989
3251.56	11598	7614.71	7671.52	10344.5	12481.5	5643.36				0.341037	1.21645	0.798664	0.804622	1.08497	1.30912	1.08497
4944.65	10695.9	6659.81	10694.9	5288.94	14875.1	5236.27				0.518616	1.12183	0.698509	1.12172	0.554726	1.56016	0.554726
6116.98	10159.7	6637.1	8205.19	5288.94	12511.3	6129.79				0.641575	1.0656	0.696127	0.860595	0.554726	1.31224	0.554726
7608.56	7699.49	7842.52	9670.41	7924.27	12239.9	8342.46				0.798018	0.807555	0.822557	1.01427	0.831131	1.28377	0.831131
8505.17	4722.78	5123.38	8455.41	13710.1	10628.9	10801.1				0.892059	0.495345	0.537362	0.88684	1.43797	1.1148	1.43797
1890.46	7363.68	11651.4	11083.7	10561.2	7444.52	9558.6				0.19828	0.772334	1.22205	1.16251	1.10771	0.780813	1.10771
13263.5	8841.35	10228.8	10954.3	10729.7	7689.95	8612.22				1.39113	0.927318	1.07284	1.14894	1.12538	0.806555	1.12538
9912.13	8185.49	7956.57	14854	10608.8	7665.33	6360.79				1.03963	0.858529	0.834519	1.55795	1.1127	0.803973	1.1127
16776.5	7804.59	7575.71	9804.65	6209.27	8650.57	7833.79				1.75959	0.818578	0.794573	1.02835	0.651255	0.907309	0.651255
14253.7	6411.92	7263.29	10353	5224.22	5371.95	7282.7				1.49499	0.672509	0.761804	1.08587	0.547939	0.563433	0.547939
6575.79	2977.73	8482	12067.9	3088.79	5101.19	6446.89				0.689697	0.312317	0.889628	1.26574	0.323966	0.535035	0.323966
10433	4870.83	8953.1	12290.6	3374.75	8655.48	9117.56				1.09426	0.510873	0.939039	1.28909	0.353958	0.907823	0.353958
3625.08	7949.97	5589.33	10431.9	8349.94	6900.52	5857.65				0.380214	0.833826	0.586233	1.09414	0.875777	0.723756	0.875777
6402.79	7557.59	6696	8564.27	9411.37	7702.43	6732.75				0.671552	0.792672	0.702305	0.898257	0.987104	0.807863	0.987104
9237.46	8093.78	3364.81	7958.89	10402.3	5643	6649.41				0.968864	0.84891	0.352915	0.834762	1.09104	0.591862	1.09104
5546.75	8837.06	7201.81	8410.51	11432.7	6601.52	7381.75				0.581766	0.926869	0.755356	0.88213	1.19911	0.692396	1.19911
8102.08	9606.02	10387.5	12176	9964.03	4830.57	5349.36				0.849781	1.00752	1.08948	1.27707	1.04507	0.506651	1.04507
7254.89	5994.44	5618.81	12572.6	7332.75	6499.76	6179.17				0.760924	0.628723	0.589325	1.31867	0.76909	0.681723	0.76909
1855.22	3812.49	4080	7083.51	6899.32	7364.62	6040.13				0.194584	0.39987	0.427928	0.742948	0.72363	0.772432	0.72363
8990.56	6134.59	9221.38	10066.6	5934.56	4778.29	5602.32				0.942968	0.643422	0.967178	1.05582	0.622441	0.501167	0.622441
3802.79	7037.3	9833.71	11815.6	3314.08	4309.14	5703.56				0.398853	0.738102	1.0314	1.23927	0.347595	0.451961	0.347595
8147.94	6800.21	7426.48	9292.79	10142.7	7832.43	7602.65				0.85459	0.713235	0.77892	0.974668	1.06381	0.821498	1.06381
9007.08	5679.35	5874.14	14139.7	4398.03	6372.48	10016				0.944701	0.595674	0.616105	1.48303	0.461284	0.668372	0.461284
15179.7	5588.16	5473.86	10893.3	9812.75	5674.71	8574.36				1.59211	0.58611	0.574121	1.14254	1.0292	0.595188	1.0292
7955.56	9498.78	4602.86	12678.6	12152.1	5973.24	8832.41				0.834412	0.996272	0.482767	1.32978	1.27457	0.626499	1.27457
8344.17	8297.02	3449.71	11944.6	10514.3	9783.14	6697.08				0.875172	0.870226	0.361821	1.2528	1.10278	1.0261	1.10278
6208.03	12299.2	9083.14	8957.75	7306.79	8081.38	9004.65				0.651125	1.28999	0.952679	0.939526	0.766368	0.84761	0.766368
6179.17	7673.25	6403.33	10916.6	11406.9	3666.57	7715.41				0.648098	0.804804	0.671609	1.14497	1.1964	0.384566	1.1964
8214.35	9419.35	6172.65	11882.6	9388.33	9816.51	5334.21				0.861556	0.987941	0.647414	1.2463	0.984688	1.0296	0.984688
12374.2	11647.1	4345.37	10316.3	10812	9092.6	3077.25				1.29786	1.22159	0.45576	1.08202	1.134	0.953671	1.134
12983.5	9564.68	3691.6	11231.2	12510.5	12298.9	3709.25				1.36177	1.00318	0.387191	1.17798	1.31216	1.28996	1.31216
6343.25	9584.25	1375.94	11840.4	9650.52	8799.03	9700.11				0.665307	1.00524	0.144314	1.24187	1.01219	0.92288	1.01219
11508.6	9373.68	3101.65	11580.4	17044.3	9604.98	5911.21				1.20707	0.983152	0.325314	1.2146	1.78768	1.00741	1.78768
8084.21	11745.9	6193.94	13040.6	15489.9	11178.5	6250.97				0.847906	1.23196	0.649646	1.36776	1.62465	1.17244	1.62465
6792.92	11121.7	5411.6	11541.4	8554.29	8924.6	6369.73				0.71247	1.16649	0.567592	1.21052	0.89721	0.93605	0.89721
5557.64	12594.4	2858.27	11640.9	7075.72	8647.41	5337.82				0.582908	1.32095	0.299788	1.22095	0.742131	0.906977	0.742131
10173.3	13487.3	5233.22	9525.16	7152.52	7159.79	4833.68				1.06701	1.41461	0.548883	0.999039	0.750187	0.75095	0.750187
9030.59	10304.1	6543.79	10234.1	3560.19	9132.37	5362.21				0.947166	1.08073	0.686341	1.0734	0.373408	0.957841	0.373408
12955.5	8898.64	5412.6	10552.9	7409.72	6256.94	5542.44				1.35883	0.933327	0.567697	1.10683	0.777162	0.656254	0.777162
10672.9	11914.1	3820.22	8914.4	12412.5	8379.7	4389.87				1.11942	1.2496	0.400681	0.93498	1.30188	0.878898	1.30188
8832.16	9914.64	4685.13	10002.5	10565.9	8750.94	3621.78				0.926354	1.03989	0.491396	1.04911	1.10819	0.917835	1.10819
10465.4	13750.9	5393.08	9360.35	10270.2	7216.08	3159.78				1.09766	1.44225	0.565649	0.981753	1.07719	0.756853	1.07719
8001.35	13004.6	2943.84	9848.4	11382.6	7925.84	5824.97				0.839215	1.36398	0.308763	1.03294	1.19385	0.831296	1.19385
15177.1	10418.4	5378.13	9081.21	9823.91	7647.89	5956.3				1.59183	1.09273	0.564081	0.952475	1.03037	0.802143	1.03037
4210.97	8695.35	5384.51	10474.2	9211.67	10092.3	4832.25				0.441664	0.912005	0.56475	1.09857	0.966159	1.05853	0.966159
8877.59	9047.97	7579.6	9132.92	8983.33	8516.27	4676.3				0.931119	0.948989	0.794981	0.957899	0.94221	0.893223	0.94221
14120.3	9933.49	8062.75	11038.2	6909.62	8019.7	5548.4				1.481	1.04187	0.845655	1.15773	0.72471	0.84114	0.72471
11889.9	9931.83	4939.75	12120	9681.48	8974.41	6086.21				1.24706	1.04169	0.518102	1.2712	1.01543	0.941274	1.01543
7260.78	8779.21	8347.08	10554.7	9079.05	10242.5	5126.44				0.761541	0.9208	0.875477	1.10702	0.952249	1.07428	0.952249
5622.54	10794.5	4329.46	11046.4	6100.38	10538.6	5378.06				0.589716	1.13218	0.454092	1.1586	0.639834	1.10533	0.639834
9324.54	8583.73	4000.03	12050.4	7692.67	9243.13	4951.68				0.977997	0.900298	0.41954	1.2639	0.80684	0.969458	0.80684
7734.64	9745.4	6988.27	10477.6	8955.14	8384.56	4447.35				0.811241	1.02214	0.732959	1.09893	0.939253	0.879408	0.939253
12634.1	13340.8	4297.37	9469.49	5941.43	7637.51	4011.16				1.32511	1.39924	0.450726	0.993201	0.623162	0.801054	0.623162
17763.6	2902.35	1489.32	5641.7	7255.87	14453.4	6700.76				1.86312	0.304411	0.156206	0.591725	0.761027	1.51593	0.761027
9160.33	4484.16	4851.37	4176.94	3292.54	12253.7	7648.95				0.960775	0.470318	0.508832	0.438095	0.345336	1.28522	0.345336
11743	3454.68	4742.18	11614	3788.64	11030	9200.19				1.23165	0.362342	0.497379	1.21813	0.397368	1.15687	0.397368
8638.1	3026.02	4208.75	10221.2	1748.97	8352.86	9237.24				0.906	0.317381	0.441431	1.07205	0.183439	0.876083	0.183439
9057.71	7133.44	7145.08	2482.32	2684.44	9408.1	10320.9				0.950012	0.748186	0.749406	0.260356	0.281556	0.986761	0.281556
11608	3637.63	7030.41	6747.36	9585.97	11246.9	8230.33				1.2175	0.381531	0.73738	0.707692	1.00542	1.17962	1.00542
11299.6	6294.06	3041.22	7864.89	5507.68	10020.6	12191.7				1.18515	0.660148	0.318976	0.824903	0.577669	1.05101	0.577669
14965.2	4348.73	5724.08	6043.84	3845.25	10032.4	11304.4				1.56961	0.456113	0.600366	0.633904	0.403307	1.05224	0.403307
17888.5	6224.3	5393.37	7561.22	5070.21	7845.38	10995.7				1.87622	0.652831	0.565679	0.793053	0.531785	0.822857	0.531785
15134.4	2833.73	6179.65	7751.13	9313.21	12524.9	10376.8				1.58736	0.297214	0.648148	0.812971	0.976809	1.31366	0.976809
10508.1	2735.44	5170.41	6954.08	2698.21	4800.24	10809				1.10214	0.286905	0.542295	0.729373	0.282999	0.503469	0.282999
9999.52	2936.25	3552.98	5188.22	3767.44	9309.19	10054				1.04879	0.307967	0.372652	0.544163	0.395146	0.976387	0.395146
6387.14	3463.3	4622.41	4462.17	4017.54	8044.9	10213.1				0.669911	0.363246	0.484818	0.468012	0.421377	0.843784	0.421377
11521.4	4346.59	6850.08	5329.03	2609.54	8090.05	10007.7				1.20842	0.455889	0.718465	0.558932	0.2737	0.848519	0.2737
9063.62	4541.83	6955.79	2335.79	4825.49	8672.38	7424.14				0.950631	0.476366	0.729553	0.244988	0.506118	0.909596	0.506118
6005.19	3713.92	7446.75	4992.27	6271.73	8876.95	9424.1				0.62985	0.389532	0.781046	0.52361	0.657806	0.931053	0.657806
8401.14	3259.06	5127.98	5703.08	7621.97	9580.05	7352.57				0.881148	0.341824	0.537845	0.598163	0.799424	1.0048	0.799424
10569.9	3837.54	5924.75	6018.6	7724.16	10041.2	8031.86				1.10862	0.402497	0.621413	0.631257	0.810143	1.05317	0.810143
13390.7	2305.49	4282.94	4730.17	7883.25	7594.19	9455.1				1.40447	0.24181	0.449213	0.496121	0.826829	0.796511	0.826829
12469.4	2853.68	5076.13	9217.13	3891.3	8023.1	10214.1				1.30784	0.299306	0.532406	0.966731	0.408136	0.841496	0.408136
11438	2059.06	2191.37	6438.84	3540.44	7588.62	7326.33				1.19967	0.215963	0.22984	0.675333	0.371337	0.795927	0.371337
10223.2	2207.06	5731.98	4927.46	9176.87	6392.48	7182.52				1.07225	0.231486	0.601195	0.516813	0.962509	0.67047	0.962509
15273.8	1605.68	7873.03	3512.94	6471.64	7473.14	7669.24				1.60198	0.168411	0.825757	0.368452	0.678773	0.783815	0.678773
14721	3565.49	5278.56	3512.94	8173.25	6212.19	7571.67				1.544	0.373964	0.553637	0.368452	0.857246	0.651561	0.857246
13402.4	4447.35	5115.89	3979.08	6105.25	8010.19	8272.95				1.4057	0.466457	0.536576	0.417343	0.640345	0.840143	0.640345
18689	5695.29	11396.4	6031.49	14168.2	6101.16	11708.8				1.96018	0.597346	1.1953	0.632609	1.48602	0.639915	1.48602
10592.8	4699.86	9803.37	4367.78	14489.3	6435.11	18654.3				1.11101	0.492941	1.02822	0.458111	1.5197	0.674942	1.5197
18184	5172.29	8820.7	4776.68	14912.6	6140.97	13975				1.90722	0.542491	0.925152	0.500999	1.5641	0.644091	1.5641
14325.5	5348	10287	3910.06	13821.5	7741.3	14809.1				1.50252	0.560921	1.07895	0.410104	1.44966	0.811941	1.44966
10618.4	5432.19	9249.79	3427.25	19060.6	4405.11	19343.2				1.11371	0.569751	0.970158	0.359465	1.99916	0.462027	1.99916
13128.7	4083.24	8370.13	7127.54	14427.9	5461.54	15691.3				1.377	0.428267	0.877894	0.747567	1.51326	0.57283	1.51326
11978.2	4150.57	10042.7	5987.59	14438.3	6068.44	12904.2				1.25632	0.43533	1.05332	0.628004	1.51435	0.636484	1.51435
10660.7	3724	8104.98	7235.25	14016.2	8406.78	16077.9				1.11814	0.390589	0.850085	0.758864	1.47008	0.881739	1.47008
5548.19	4432.24	10782.7	3368.68	12311.3	8650.73	11696.5				0.581918	0.464872	1.13094	0.353322	1.29126	0.907325	1.29126
11732	3958.57	8450.89	4696.44	16420.3	7965.25	19653				1.2305	0.415192	0.886365	0.492583	1.72223	0.83543	1.72223
9854.33	5128.81	6685.46	6292.16	17281	8037.3	11670.6				1.03356	0.537931	0.701199	0.659948	1.8125	0.842986	1.8125
11112	5467.52	9501.32	1887.35	19610.2	6895.97	16705				1.16547	0.573457	0.996538	0.197953	2.0568	0.723278	2.0568
10928	3964.1	8361.56	537.635	13764	5915.16	11225.7				1.14618	0.415771	0.876995	0.0563894	1.44363	0.620407	1.44363
13155.9	6679.05	11788.3	7096.02	15544.9	3918.16	12202.3				1.37984	0.700527	1.2364	0.74426	1.63042	0.410953	1.63042
16898.4	3393.33	7326.65	3746.21	18827.1	2072.54	10964.7				1.77238	0.355907	0.76845	0.392918	1.97467	0.217377	1.97467
14557.6	3756.86	7352.37	3321.78	16916.7	3413.11	18742.8				1.52686	0.394035	0.771147	0.348402	1.77429	0.357982	1.77429
6359.29	3934.9	10208.3	6274.64	17348.3	4264.44	13992.2				0.666989	0.41271	1.07069	0.65811	1.81957	0.447273	1.81957
10236.5	3112.48	9805.84	6873.83	17514.7	3704.68	15942.8				1.07365	0.32645	1.02848	0.720956	1.83702	0.388563	1.83702
11795.3	3907.81	8917.79	6538.49	14834.2	3928.16	17704.3				1.23714	0.409868	0.935336	0.685785	1.55587	0.412002	1.55587
11387.4	5639.14	9493.46	6297.21	11388.5	4027.68	18876.2				1.19436	0.591457	0.995714	0.660478	1.19448	0.42244	1.19448
10366.6	4681.86	11207.4	5853.44	17828.1	3496.06	11072.8				1.08729	0.491053	1.17548	0.613934	1.86989	0.366682	1.86989
7034.71	2278.52	6580.65	5034.83	11565.2	3865.06	20291.3				0.737831	0.238981	0.690207	0.528074	1.213	0.405384	1.213
14365.9	4661	7243.94	6872.4	15397.4	3117.35	12801.3				1.50676	0.488865	0.759775	0.720806	1.61494	0.326961	1.61494
3324.52	4296.48	9493.08	7511.54	9245.02	7413.35	14759.3				0.34869	0.450633	0.995674	0.787842	0.969656	0.777544	0.969656
14349.3	2944.1	8982.22	2388.25	13679.9	7854.21	17873.5				1.50501	0.308789	0.942094	0.25049	1.4348	0.823782	1.4348
12845.5	11074	6710.54	4135.89	17928.8	14455.2	7847.25				1.34729	1.16149	0.70383	0.43379	1.88045	1.51612	1.88045
7248.43	8158.62	9166.45	4103.79	16506.4	15419.9	15277.2				0.760246	0.855711	0.961416	0.430423	1.73126	1.61731	1.73126
6217.52	9470.48	8450.49	4987.36	14730.6	15223.8	9289.35				0.65212	0.993304	0.886324	0.523096	1.545	1.59674	1.545
12164.7	9503.48	5203.45	5102.75	11219.8	11828.2	8435.97				1.27589	0.996765	0.545759	0.535198	1.17678	1.24059	1.17678
8534.57	10838.6	8501.54	5556.51	7752.19	14560.2	7852.73				0.895142	1.1368	0.891678	0.58279	0.813083	1.52714	0.813083
3421.86	11428.1	7189.68	6806.46	16887.4	12936.7	10864				0.358899	1.19863	0.754085	0.713891	1.77122	1.35686	1.77122
10521	10243.2	6041.25	4761.6	14833.5	12842.8	8003.68				1.10349	1.07435	0.633632	0.499417	1.5558	1.34701	1.5558
9436.43	12438.8	6739.87	3141.22	13775.5	14519.5	12846.3				0.989733	1.30463	0.706907	0.329465	1.44484	1.52286	1.44484
14941	9273.71	9068.73	4721.94	21299.4	14254.4	7605.49				1.56708	0.972667	0.951167	0.495257	2.23397	1.49506	2.23397
12564.6	9939.76	7499.4	5824.98	15650.9	14220	10479.7				1.31783	1.04252	0.786569	0.610949	1.64153	1.49146	1.64153
14251.7	10591.7	8271.68	7893.98	10898.9	16277.2	10374.6				1.49478	1.1109	0.867569	0.827955	1.14312	1.70722	1.14312
6844.33	12412.6	10111.6	7357.7	11661.1	4583.79	5597.63				0.717863	1.30188	1.06055	0.771707	1.22307	0.480768	1.22307
9487.76	12788.7	8514.06	5913.6	14553.3	13154.5	9995.97				0.995117	1.34133	0.892991	0.620244	1.52642	1.3797	1.52642
9521.24	12119.1	13116.6	4834.75	17054.6	11852.2	15578.6				0.998628	1.27111	1.37572	0.507089	1.78876	1.24311	1.78876
5297.38	10580.4	8893.59	4875.08	19615	14060.6	5900.44				0.555612	1.10972	0.932797	0.511319	2.05731	1.47473	2.05731
9943.86	12954	6086.02	4976.7	10515.1	13896	9885.92				1.04295	1.35868	0.638327	0.521977	1.10287	1.45747	1.10287
11963.5	10864.9	14710.8	3366.51	23340.5	14830.7	7001.35				1.25479	1.13956	1.54293	0.353094	2.44805	1.55551	2.44805
9473.48	13151.4	13168.6	3421.7	20466.6	14947	7762.97				0.993618	1.37937	1.38118	0.358882	2.14663	1.5677	2.14663
7716.33	10564.7	9095.25	5594.98	11691.4	14265.9	8156.3				0.809322	1.10807	0.953949	0.586826	1.22625	1.49627	1.22625
9238.71	14161.7	12747.7	5713.65	13820.2	14298.4	7879.06				0.968996	1.48534	1.33704	0.599272	1.44952	1.49967	1.44952
12644.8	9726.52	8417.87	6066.36	15301	13769.3	7758.25				1.32624	1.02016	0.882902	0.636266	1.60483	1.44418	1.60483
13389.5	13626.6	7805.83	5214.17	13854	13399.3	9334.25				1.40435	1.42921	0.818708	0.546885	1.45307	1.40537	1.45307
9155.71	10377.4	8645.83	4238.08	13842.5	14225.5	6317.59				0.96029	1.08843	0.906811	0.444508	1.45186	1.49203	1.45186
14060.5	11425.8	12372.6	3393.17	16412.7	13693.9	8267.63				1.47472	1.19838	1.29769	0.355891	1.72143	1.43628	1.72143
9973.38	11002.3	8573.78	1271.32	15460.2	11891	6311.87				1.04605	1.15397	0.899254	0.133341	1.62153	1.24718	1.62153
11330.2	13688.9	6536.16	1378.56	8925.7	11241.2	5896.14				1.18836	1.43575	0.68554	0.144589	0.936165	1.17902	0.936165
6336.4	16633.3	7931.06	4136.27	3822.41	14585.6	5234				0.664588	1.74457	0.831844	0.43383	0.400911	1.5298	0.400911
10790.7	12241	5733.78	3114.03	10035.2	14529.4	7665.76				1.13177	1.28389	0.601383	0.326613	1.05253	1.52391	1.05253
9043.78	13972.3	6400.25	1559.41	10582.4	11192.8	8884.62				0.94855	1.46547	0.671286	0.163558	1.10992	1.17395	1.10992
9352.3	21790.3	4971.54	2931.75	8112.56	11300.4	7529.71				0.980909	2.28546	0.521436	0.307494	0.850879	1.18524	0.850879
15610.8	24311.7	4231.35	2442.08	10033.7	11719.1	6696.29				1.63732	2.54992	0.443802	0.256136	1.05237	1.22915	1.05237
9736.35	20186	4817.06	896.127	11430.3	12913.4	7162.62				1.02119	2.1172	0.505234	0.0939896	1.19886	1.35441	1.19886
6991.59	21333.5	4915.02	4169.6	8314.79	13049.6	8654.76				0.733307	2.23754	0.515508	0.437326	0.872091	1.36869	0.872091
9478.06	23735.5	8161.68	3023.89	6634.32	14408.7	12754				0.9941	2.48948	0.856032	0.317158	0.695835	1.51125	0.695835
9528.78	20443.3	8178.21	4054.98	10054.5	11080.1	5932.29				0.999419	2.14418	0.857765	0.425304	1.05456	1.16213	1.05456
7669.16	20070.6	5657.16	4864.84	11693.9	12287.4	7251.33				0.804374	2.10509	0.593347	0.510245	1.22651	1.28876	1.22651
12602.7	17801.9	7210.06	4228.89	12267.9	12856.3	8720.95				1.32182	1.86714	0.756222	0.443544	1.28671	1.34843	1.28671
12361.9	18977	3613.63	3465.41	11437.7	14331.5	7626.14				1.29657	1.99039	0.379013	0.363467	1.19963	1.50315	1.19963
10209.6	13573	7410.44	4737.36	11266.1	13676.1	5683.9				1.07083	1.4236	0.777239	0.496875	1.18163	1.43441	1.18163
9909.92	17842.6	5659.97	3582.08	7735.89	10677	5597.14				1.03939	1.8714	0.593642	0.375704	0.811373	1.11985	0.811373
12418.6	20566.8	2988.25	3861.17	8918.75	10810.5	7134.24				1.30251	2.15714	0.313421	0.404976	0.935436	1.13385	0.935436
9138.49	22227.7	3957.3	3112.56	10120.6	10462.9	6332.29				0.958484	2.33134	0.415059	0.326458	1.06149	1.09739	1.06149
12132.4	25850.1	4926.25	4311.36	8333.94	13865.8	8852.9				1.2725	2.71127	0.516686	0.452194	0.874099	1.45431	0.874099
8383.54	11930.6	5419.97	2194.36	6604.79	10864.6	7757.76				0.879301	1.25133	0.568469	0.230154	0.692739	1.13953	0.692739
9271.06	16829.4	5132.59	2773.56	8163.27	10824.6	5559.05				0.972389	1.76514	0.538328	0.290902	0.856198	1.13533	0.856198
4902.16	17099.7	3641.78	1221.27	7417.17	12629.1	6874.1				0.514159	1.79349	0.381965	0.128092	0.777945	1.3246	0.777945
8516.97	14751.9	2994.49	1984.36	11040.6	11532	8223.48				0.893296	1.54725	0.314075	0.208129	1.15799	1.20953	1.15799
9227.97	14186.7	4467.44	3964.65	14080.1	11565	7730.95				0.967868	1.48796	0.468565	0.415829	1.47678	1.21299	1.47678
6646.83	16245.7	8812.02	4062.65	10420.1	11002.9	7812.67				0.697147	1.70392	0.924242	0.426108	1.09291	1.15403	1.09291
12702	12860.5	4704.06	940.222	9080.08	9916.19	6765.1				1.33224	1.34886	0.493382	0.0986144	0.952357	1.04005	0.952357
15685.7	13443.3	11054.5	8334.7	5580.33	7001.33	4208.13				1.64518	1.40999	1.15944	0.874179	0.585289	0.73433	0.585289
10325.9	11380.8	15658.3	5538.13	6804.57	7829.76	3794.94				1.08302	1.19366	1.6423	0.580862	0.713692	0.821219	0.713692
10329.4	11279.6	11660.6	4752.27	10406	6987.62	3866.89				1.08339	1.18305	1.22301	0.498438	1.09143	0.732891	1.09143
11148.4	10122.1	8159.59	5331.13	10661.5	5969.67	10536.7				1.16929	1.06165	0.855812	0.559151	1.11823	0.626124	1.11823
6853.71	13978	11630.3	5353.56	10032.4	6810.71	11509.7				0.718847	1.46607	1.21984	0.561504	1.05224	0.714337	1.05224
10108	10752	7940.87	4465.27	8660.05	6655.76	9101.94				1.06017	1.12772	0.832872	0.468336	0.908303	0.698085	0.908303
6586.9	13474.1	7099.21	8795.98	9424.52	8536.43	8541.08				0.690863	1.41322	0.744595	0.92256	0.988484	0.895337	0.988484
12204.6	13791.8	4797.25	5970.79	16039	5307.67	9695.7				1.28007	1.44654	0.503156	0.626242	1.68224	0.556691	1.68224
6339.71	13521.9	9085.78	7220.17	8869.05	8411.81	12585.1				0.664936	1.41823	0.952955	0.757283	0.930223	0.882266	0.930223
17148.6	12670.3	11537.4	5720.56	4045.48	6251.14	9427.56				1.79862	1.32892	1.2101	0.599996	0.424307	0.655646	0.424307
9177.29	11825	13345.6	12391	6832.62	6990.24	11120.1				0.962553	1.24026	1.39975	1.29962	0.716634	0.733166	0.716634
11891.7	11081.6	11857.8	14196.4	6169.14	8097.86	11884.7				1.24725	1.16229	1.2437	1.48898	0.647046	0.849338	0.647046
7343.48	11030	13451.3	12436.5	5053.95	6172.71	15292.2				0.770215	1.15687	1.41083	1.30439	0.53008	0.64742	0.53008
7294.33	10861.4	7802.16	4609.56	12221.6	3846.05	12099.1				0.765061	1.13919	0.818324	0.48347	1.28185	0.40339	1.28185
5199.9	11435.8	11202.9	9032.7	7945.14	4658.19	16753				0.545388	1.19944	1.175	0.947388	0.83332	0.488571	0.83332
13128.3	10218.9	9564.87	10758.7	7625.71	5466.14	12226.8				1.37696	1.0718	1.0032	1.12842	0.799817	0.573312	0.799817
10604.9	10810	17428.4	8724.75	4351.76	6244.86	7962.56				1.11229	1.1338	1.82797	0.915088	0.456431	0.654987	0.456431
24244.5	8051.86	12212.6	8500.37	13093.1	6861.1	11713				2.54286	0.844513	1.28091	0.891554	1.37326	0.719621	1.37326
15271	7975.62	11119.6	7099.51	5390.38	6419.14	10028.9				1.60169	0.836517	1.16627	0.744627	0.565366	0.673267	0.565366
10365.2	9377.76	7320.54	8227.98	5482.52	3491.38	12797.8				1.08715	0.98358	0.767809	0.862986	0.57503	0.366191	0.57503
12104.1	9389.67	10149.7	4627.6	7748	5689.48	11519				1.26953	0.984828	1.06455	0.485363	0.812643	0.596736	0.812643
7687.86	8785.24	14162.5	7056.84	10458	5925.05	9421.13				0.806335	0.921433	1.48542	0.740151	1.09688	0.621444	1.09688
13521.3	9721	14562.5	5060.84	4998	1704.43	16082				1.41817	1.01958	1.52738	0.530803	0.524211	0.178768	0.524211
13726.7	11389.3	9045.59	6345.46	5495.24	5286.52	13760.8				1.43972	1.19456	0.94874	0.665539	0.576364	0.554473	0.576364
14915.8	12220.7	11115.7	6046.7	5779.9	5043.67	13349.6				1.56443	1.28176	1.16586	0.634203	0.606221	0.529001	0.606221
