# Supplementary material for: PLK1 promotes the mitotic surveillance pathway by controlling cytosolic 53BP1 availability
Source: EMBO Rep. 2023 Oct 27;24(12):e57234. doi: 10.15252/embr.202357234 (PMC10702821; doi:10.15252/embr.202357234)
Supplement: Supplementary file 11 — Source Data for Figure 3 [file EMBR-24-e57234-s013.zip › Figure 3/3B/3B_quantification.xlsx]

## Sheet: 1st replicate
												Normalized values
ASYNCH	NOCO	MG132	ATM	ATR	AUR B	BUB1	MPS1	PLK1		Average async		ASYNCH	NOCO	MG132	ATM	ATR	AUR B	BUB1	MPS1	PLK1
2329.71	-1207.32	-2519.92	-2360	-3554.54	-1829.47	-679.867	-1127	-37.1957		1188.24		1.96065	-1.01606	-2.12072	-1.98614	-2.99144	-1.53965	-0.572164	-0.948464	-0.0313032
1407.4	-1151.1	-2380.91	-2039	-2643.43	-934.833	-590.87	-1125.39	9.60367				1.18444	-0.968749	-2.00373	-1.71599	-2.22467	-0.78674	-0.497266	-0.947106	0.00808228
1505.49	-1063.05	-2380.91	-1964	-1901.06	-921.72	-588.696	-1085	17.3793				1.267	-0.894641	-2.00373	-1.65287	-1.5999	-0.775704	-0.495436	-0.913117	0.0146261
396.579	-1051.87	-2233.97	-1898	-1375.14	-906.708	-587.517	-1084	29.1043				0.333754	-0.885236	-1.88007	-1.59732	-1.15729	-0.76307	-0.494444	-0.912276	0.0244937
810.863	-1012.64	-2150.48	-1785	-908.229	-869.07	-575.817	-1083	75.0247				0.682408	-0.852218	-1.80981	-1.50223	-0.76435	-0.731395	-0.484597	-0.911434	0.0631395
780.78	-1012.33	-1916.27	-1768	-822.429	-863.995	-572.933	-1074	78.0543				0.657091	-0.851963	-1.6127	-1.48792	-0.692142	-0.727124	-0.48217	-0.90386	0.0656892
1567.42	-911.508	-1875.85	-1654	-756.204	-824.308	-566.554	-1025	112.53				1.31911	-0.767109	-1.57868	-1.39198	-0.636408	-0.693724	-0.476802	-0.862622	0.094703
651.821	-898.646	-1803.88	-1640	-677.379	-795.7	-561.571	-995	124.921				0.548561	-0.756285	-1.51811	-1.3802	-0.570071	-0.669647	-0.472609	-0.837375	0.105131
1351.78	-851.937	-1800.1	-1623	-627.566	-790.945	-551.296	-994.225	127.917				1.13764	-0.716976	-1.51493	-1.36589	-0.528149	-0.665646	-0.463962	-0.836723	0.107652
2942.1	-766.334	-1790.67	-1607	-530.692	-783.508	-542.421	-986	132.192				2.47602	-0.644933	-1.507	-1.35242	-0.446621	-0.659387	-0.456492	-0.829801	0.11125
921.618	-756.983	-1764.65	-1597	-520.271	-765.621	-537.334	-918	135.117				0.775618	-0.637064	-1.4851	-1.34401	-0.437851	-0.644334	-0.452211	-0.772573	0.113712
1440.4	-729.609	-1741.63	-1582	-519.883	-706.021	-533.008	-853	152.804				1.21222	-0.614026	-1.46573	-1.33138	-0.437524	-0.594175	-0.44857	-0.71787	0.128598
1057.71	-703.546	-1686.97	-1577	-466.379	-704.65	-531.104	-840.675	192.654				0.890152	-0.592092	-1.41973	-1.32718	-0.392497	-0.593021	-0.446968	-0.707498	0.162135
1691.14	-687.971	-1657.99	-1555	-455.066	-691.296	-521.917	-828.813	253.117				1.42324	-0.578984	-1.39533	-1.30866	-0.382976	-0.581783	-0.439236	-0.697515	0.213019
1769.81	-684.471	-1622.39	-1545	-426.117	-677.896	-504.092	-794.133	276.342				1.48944	-0.576039	-1.36537	-1.30025	-0.358613	-0.570506	-0.424235	-0.668328	0.232564
1209.04	-675.925	-1604.22	-1538	-402.021	-677.646	-491.171	-744	301.067				1.01751	-0.568847	-1.35009	-1.29435	-0.338334	-0.570296	-0.413361	-0.626138	0.253373
1185.48	-673.287	-1523.45	-1403.16	-350.766	-664.13	-487.241	-727.167	302.354				0.997679	-0.566627	-1.28211	-1.18088	-0.295199	-0.55892	-0.410054	-0.611971	0.254456
951.579	-672.633	-1514.48	-1395	-349.696	-661.158	-487.054	-725.7	302.471				0.800832	-0.566077	-1.27456	-1.17401	-0.294298	-0.55642	-0.409896	-0.610737	0.254554
697.355	-660.191	-1513.01	-1367	-339.409	-629.296	-482.142	-719.342	324.213				0.586882	-0.555605	-1.27332	-1.15044	-0.285641	-0.529605	-0.405762	-0.605386	0.272852
1755.92	-639.041	-1422.17	-1349	-311.28	-607.921	-475.325	-717.062	326.434				1.47775	-0.537806	-1.19688	-1.1353	-0.261968	-0.511616	-0.400026	-0.603467	0.274721
1701.05	-637.516	-1343.25	-1338	-299.629	-583.083	-463.221	-710.175	336.929				1.43157	-0.536523	-1.13045	-1.12604	-0.252163	-0.490713	-0.389839	-0.597671	0.283554
137.933	-618.12	-1331.45	-1247	-293.238	-568.604	-460.946	-708.8	339.788				0.116082	-0.520199	-1.12052	-1.04945	-0.246784	-0.478528	-0.387925	-0.596514	0.285959
284.379	-613.966	-1274.2	-1192.5	-272.246	-565.167	-458.992	-703.625	347.133				0.239329	-0.516703	-1.07234	-1.00359	-0.229117	-0.475635	-0.38628	-0.592159	0.292141
1232.91	-607.191	-1269.62	-1191	-263.363	-560.375	-448.267	-703.138	351.166				1.0376	-0.511002	-1.06849	-1.00233	-0.221642	-0.471602	-0.377254	-0.591749	0.295536
1164.65	-580.008	-1240.44	-1142	-246.254	-533.412	-441.992	-693.862	354.58				0.980149	-0.488125	-1.04393	-0.961088	-0.207243	-0.44891	-0.371973	-0.583942	0.298408
1597.47	-574.821	-1233.71	-1106	-225.654	-522.595	-435.959	-687.8	400.713				1.34441	-0.48376	-1.03827	-0.930791	-0.189906	-0.439807	-0.366895	-0.578841	0.337233
1471.43	-572.433	-1218.26	-1102	-212.696	-514.879	-435.005	-680.471	402.329				1.23833	-0.48175	-1.02527	-0.927424	-0.179001	-0.433314	-0.366092	-0.572672	0.338593
784.63	-565.696	-1198.8	-1081	-196.988	-485.75	-421.245	-677.975	414.376				0.660331	-0.47608	-1.00889	-0.909751	-0.165781	-0.408799	-0.354513	-0.570572	0.348731
1256.22	-549.584	-1173.13	-1061	-155.138	-473.933	-419.808	-677.183	417.242				1.05722	-0.46252	-0.987289	-0.892919	-0.130561	-0.398854	-0.353303	-0.569905	0.351143
387.068	-540.591	-1170.5	-1039	-148.379	-456.921	-415.334	-673.212	430.401				0.32575	-0.454952	-0.985073	-0.874405	-0.124873	-0.384537	-0.349538	-0.566564	0.362218
1493.73	-539.846	-1140.36	-1004	-147.813	-442.345	-410.283	-669.855	437.225				1.2571	-0.454325	-0.95971	-0.844949	-0.124397	-0.37227	-0.345287	-0.563738	0.367961
1875.46	-536.616	-1063.2	-981	-135.676	-433.679	-405.78	-669.2	445.088				1.57836	-0.451607	-0.894774	-0.825593	-0.114182	-0.364977	-0.341497	-0.563187	0.374578
1187.94	-534.167	-1059.42	-977.662	-125.542	-420.505	-396.783	-666.671	455.241				0.999748	-0.449545	-0.89159	-0.822784	-0.105654	-0.35389	-0.333926	-0.561059	0.383123
922.863	-529.158	-1055.96	-956	-123.354	-420.046	-390.359	-662.942	457.104				0.776666	-0.445331	-0.888677	-0.804553	-0.103813	-0.353504	-0.328519	-0.557921	0.384691
632.08	-524.621	-1029.35	-927.025	-107.763	-415.879	-386.154	-655.58	468.725				0.531948	-0.441512	-0.866283	-0.780168	-0.0906912	-0.349997	-0.324981	-0.551725	0.394471
959.396	-520.753	-1011.79	-916	-103.85	-411.866	-383.334	-650	474.496				0.807411	-0.438257	-0.851503	-0.77089	-0.0873981	-0.34662	-0.322607	-0.547029	0.399327
1164.67	-511.208	-974.492	-898	-93.867	-405.542	-382.833	-633.588	474.52				0.980164	-0.430224	-0.820115	-0.755741	-0.0789969	-0.341297	-0.322186	-0.533217	0.399348
635.329	-502.159	-956.25	-842	-91.054	-390.942	-373.258	-628.725	474.984				0.534682	-0.422608	-0.804764	-0.708613	-0.0766295	-0.32901	-0.314128	-0.529124	0.399738
1079.7	-502.084	-953.559	-817	-72.4627	-390.425	-355.791	-624.871	485.017				0.908654	-0.422545	-0.802499	-0.687573	-0.0609833	-0.328575	-0.299428	-0.52588	0.408182
1099.3	-466.859	-941.555	-807	-71.5627	-389.312	-355.146	-623.15	486.826				0.925156	-0.392901	-0.792396	-0.679157	-0.0602259	-0.327638	-0.298884	-0.524432	0.409704
910.537	-465.321	-941.2	-786.475	-69.6963	-377.679	-354.459	-614.8	498.017				0.766292	-0.391606	-0.792097	-0.661884	-0.0586552	-0.317848	-0.298306	-0.517405	0.419123
1456.85	-452.224	-926.142	-777	-68.3377	-368.075	-343.963	-614.138	508.946				1.22606	-0.380584	-0.779425	-0.65391	-0.0575118	-0.309766	-0.289473	-0.516848	0.42832
1244.25	-448.984	-919.312	-727	-57.4007	-365.783	-338.121	-609.038	512.679				1.04714	-0.377857	-0.773677	-0.611831	-0.0483074	-0.307837	-0.284557	-0.512556	0.431462
831.692	-448.145	-915.946	-685	-54.316	-351.054	-329.28	-606.325	517.567				0.699937	-0.377151	-0.770844	-0.576484	-0.0457114	-0.295441	-0.277116	-0.510273	0.435576
898.525	-446.2	-915.8	-681.537	-52.7917	-335.754	-326.188	-598.512	518.479				0.756183	-0.375515	-0.770721	-0.57357	-0.0444286	-0.282565	-0.274514	-0.503697	0.436343
915.23	-441.078	-870.713	-679.517	-47.8417	-328.738	-317.413	-595.537	535.729				0.770242	-0.371204	-0.732777	-0.57187	-0.0402627	-0.27666	-0.267129	-0.501194	0.45086
850.284	-437.708	-868.95	-673.079	-46.9207	-321.463	-309.171	-594.292	543.675				0.715584	-0.368368	-0.731293	-0.566452	-0.0394876	-0.270538	-0.260193	-0.500146	0.457547
1811.45	-434.821	-844.663	-665.488	-45.4333	-320.966	-307.983	-591.05	556.391				1.52449	-0.365938	-0.710854	-0.560063	-0.0382359	-0.27012	-0.259193	-0.497418	0.468249
1002.62	-426.167	-840.312	-660.688	-34.9453	-320.475	-294.346	-588.112	556.446				0.843785	-0.358655	-0.707192	-0.556024	-0.0294094	-0.269706	-0.247716	-0.494945	0.468295
1701.86	-425.171	-812.417	-655	-33.4833	-313.341	-294.188	-588	570.858				1.43226	-0.357817	-0.683716	-0.551237	-0.028179	-0.263703	-0.247583	-0.494851	0.480425
496.559	-419.621	-812.2	-637	-30.879	-308.575	-292.37	-583.796	581.788				0.417896	-0.353146	-0.683533	-0.536088	-0.0259872	-0.259691	-0.246054	-0.491312	0.489623
608.809	-411.95	-800.597	-626	-13.3047	-293.48	-288.079	-579.75	585.879				0.512363	-0.34669	-0.673768	-0.526831	-0.011197	-0.246987	-0.242443	-0.487908	0.493065
685.613	-397.916	-790.5	-602	-13.1583	-287.241	-286.941	-570.662	587.141				0.577	-0.33488	-0.665271	-0.506633	-0.0110738	-0.241737	-0.241485	-0.480259	0.494128
669.029	-394.633	-782.825	-590.037	-11.8497	-284.204	-283.033	-567.291	596.629				0.563044	-0.332117	-0.658812	-0.496565	-0.00997248	-0.239181	-0.238196	-0.477422	0.502112
1183.99	-384.309	-781.779	-552	-2.45067	-273.725	-275.838	-565.667	601.054				0.996428	-0.323428	-0.657932	-0.464554	-0.00206244	-0.230362	-0.23214	-0.476056	0.505837
531.079	-378.654	-778.742	-551.816	-1.779	-261.517	-274.121	-564.675	615.308				0.446947	-0.318669	-0.655376	-0.464399	-0.00149718	-0.220088	-0.230695	-0.475221	0.517833
766.975	-363.191	-778.072	-548.088	0.774333	-259.05	-269.208	-555.05	626.741				0.645473	-0.305655	-0.654812	-0.461261	0.000651666	-0.218012	-0.226561	-0.467121	0.527455
1113.33	-362.187	-768.888	-530	17.7123	-257.82	-266.413	-554.404	633.541				0.936962	-0.304811	-0.647083	-0.446039	0.0149064	-0.216977	-0.224208	-0.466577	0.533177
987.466	-359.266	-749.184	-518.938	20.4667	-252.991	-265.971	-544.288	642.8				0.831034	-0.302352	-0.6305	-0.436729	0.0172244	-0.212913	-0.223837	-0.458063	0.540969
1127.2	-357.983	-741.825	-506.312	25.6537	-252.012	-264.716	-543.488	654.942				0.948633	-0.301272	-0.624307	-0.426103	0.0215897	-0.212089	-0.222781	-0.45739	0.551188
1591.1	-339.034	-725.654	-504.954	26.0963	-247.692	-260.975	-540.325	655.201				1.33904	-0.285325	-0.610698	-0.424961	0.0219622	-0.208454	-0.219632	-0.454728	0.551406
1027.97	-335.995	-710.921	-499.729	33.2493	-233.266	-244.405	-524.362	660.742				0.865122	-0.282768	-0.598299	-0.420563	0.0279821	-0.196313	-0.205687	-0.441294	0.556069
835.184	-335.108	-707.229	-482	38.4833	-227.467	-244.313	-514.462	670.484				0.702877	-0.282021	-0.595192	-0.405643	0.0323869	-0.191432	-0.205609	-0.432962	0.564268
1656.86	-332.633	-685.792	-479.613	44.2873	-226.667	-241.358	-512.692	673.104				1.39439	-0.279939	-0.577151	-0.403634	0.0372715	-0.190759	-0.203123	-0.431473	0.566473
1064.44	-328.141	-679.075	-471.438	47.0753	-223.9	-240.28	-510.075	676.883				0.895816	-0.276158	-0.571498	-0.396754	0.0396178	-0.18843	-0.202215	-0.42927	0.569653
1536.67	-327.091	-678.546	-458.304	48.3873	-219.588	-239.434	-508.105	680.642				1.29324	-0.275274	-0.571052	-0.385701	0.0407219	-0.184801	-0.201503	-0.427612	0.572817
1251.33	-325.796	-673.087	-454	50.171	-197.73	-231.546	-491.85	685.116				1.05309	-0.274184	-0.566458	-0.382079	0.0422231	-0.166406	-0.194865	-0.413933	0.576582
1282.4	-324.62	-665.488	-450	51.1253	-196.295	-229.496	-489.717	689.492				1.07924	-0.273195	-0.560063	-0.378712	0.0430262	-0.165199	-0.19314	-0.412137	0.580264
1507.25	-322.229	-663.509	-445.3	51.9503	-194.667	-226.746	-488.359	690.563				1.26848	-0.271182	-0.558398	-0.374757	0.0437205	-0.163828	-0.190826	-0.410994	0.581166
646.521	-310.162	-657.237	-443	55.7713	-193.621	-222.338	-486.666	694.113				0.544101	-0.261027	-0.553119	-0.372821	0.0469362	-0.162948	-0.187116	-0.40957	0.584153
1382.68	-306.879	-653.854	-437.062	56.8167	-188.754	-220.163	-486.575	703.117				1.16364	-0.258264	-0.550273	-0.367824	0.0478159	-0.158852	-0.185285	-0.409493	0.591731
968	-303.154	-648.55	-433.441	60.0743	-188.583	-218.351	-484.588	707.916				0.814652	-0.255129	-0.545809	-0.364777	0.0505575	-0.158708	-0.18376	-0.407821	0.59577
476.992	-295.067	-637.605	-432	62.7713	-186.933	-215.3	-469.038	719.304				0.401428	-0.248323	-0.536597	-0.363564	0.0528273	-0.15732	-0.181193	-0.394734	0.605354
1032.55	-294.471	-635.513	-413.887	69.5493	-184.017	-210.696	-464.362	728.592				0.86898	-0.247821	-0.534837	-0.34832	0.0585315	-0.154866	-0.177318	-0.390799	0.61317
2240.48	-291.641	-617.88	-413.887	69.7743	-177.162	-210.588	-461.9	729.07				1.88555	-0.24544	-0.519997	-0.34832	0.0587209	-0.149096	-0.177227	-0.388727	0.613573
1237.45	-290.596	-612.387	-413	75.4873	-175.433	-209.534	-457.312	739.979				1.04142	-0.244561	-0.515374	-0.347574	0.0635288	-0.147642	-0.17634	-0.384866	0.622754
61.108	-289.033	-603.234	-410.829	77.6373	-171.341	-209.126	-455	748.151				0.0514274	-0.243245	-0.507671	-0.345747	0.0653382	-0.144198	-0.175997	-0.38292	0.629631
1179.18	-287.645	-581.266	-354	78.6123	-170.162	-206.07	-450.775	752.779				0.992377	-0.242077	-0.489184	-0.29792	0.0661588	-0.143205	-0.173425	-0.379365	0.633526
693.083	-282.058	-567.892	-342.916	79.9583	-168.684	-205.366	-447.662	754.341				0.583287	-0.237375	-0.477928	-0.288592	0.0672916	-0.141961	-0.172833	-0.376745	0.63484
2070.2	-275.895	-559.199	-340.854	80.3287	-168.354	-200.97	-442.817	756.304				1.74225	-0.232189	-0.470613	-0.286857	0.0676032	-0.141684	-0.169133	-0.372667	0.636492
1406.43	-267.158	-555.75	-329.825	81.7667	-167.192	-200.271	-431.75	759.98				1.18363	-0.224835	-0.46771	-0.277575	0.0688134	-0.140706	-0.168545	-0.363354	0.639586
1123.73	-262.995	-535.967	-326	83.2003	-165.117	-199.096	-397.621	763.276				0.945715	-0.221332	-0.451061	-0.274356	0.07002	-0.138959	-0.167555	-0.334631	0.64236
1037.24	-259.437	-533.042	-318	89.4873	-163.421	-197.788	-391.246	767.208				0.872925	-0.218338	-0.448599	-0.267623	0.075311	-0.137533	-0.166455	-0.329266	0.645669
1086.65	-259.237	-519.946	-303.829	90.6173	-149.05	-196.683	-390.925	783.571				0.914509	-0.21817	-0.437577	-0.255697	0.076262	-0.125438	-0.165525	-0.328996	0.65944
638.258	-257.203	-513.862	-299.112	93.5753	-143.155	-193.533	-374.4	807.554				0.537147	-0.216458	-0.432458	-0.251728	0.0787514	-0.120477	-0.162874	-0.315089	0.679624
924.808	-256.779	-504.421	-297.954	98.3917	-141.621	-192.126	-372.874	808.05				0.778303	-0.216101	-0.424512	-0.250753	0.0828047	-0.119186	-0.16169	-0.313805	0.680041
909.587	-255.95	-499.763	-294.866	99.7333	-139.179	-191.233	-372.029	810.53				0.765493	-0.215403	-0.420592	-0.248154	0.0839339	-0.117131	-0.160939	-0.313093	0.682128
1291.85	-250.654	-490.771	-284.487	108.63	-136.333	-187.521	-371.084	811.242				1.0872	-0.210946	-0.413024	-0.239419	0.0914209	-0.114736	-0.157814	-0.312298	0.682727
774.546	-246.196	-487.987	-283.288	109.825	-135.758	-187.128	-368.346	812.741				0.651844	-0.207195	-0.410682	-0.23841	0.0924271	-0.114252	-0.157484	-0.309993	0.683989
3608.98	-246.055	-456.875	-283.288	126.642	-133.179	-186.463	-365.375	812.97				3.03726	-0.207075	-0.384498	-0.23841	0.106579	-0.112081	-0.156924	-0.307493	0.684182
430.825	-245.733	-454.342	-277.941	130.229	-132.158	-178.846	-365.305	817.196				0.362575	-0.206805	-0.382367	-0.23391	0.109598	-0.111222	-0.150513	-0.307434	0.687738
251.743	-243.646	-438.254	-275.525	132.805	-130.755	-174.446	-362.062	823.879				0.211862	-0.205048	-0.368827	-0.231877	0.111766	-0.110041	-0.14681	-0.304705	0.693362
2707.77	-243.358	-431.142	-270	134.887	-129.442	-173.608	-361.662	826.455				2.27881	-0.204806	-0.362841	-0.227227	0.113519	-0.108936	-0.146106	-0.304369	0.69553
1317	-242.058	-425.25	-264.525	135.162	-128.729	-171.396	-359.2	829.279				1.10837	-0.203712	-0.357883	-0.22262	0.11375	-0.108336	-0.144244	-0.302297	0.697907
115.504	-236.571	-421.15	-259	143.875	-128.425	-170.638	-356.692	832.704				0.0972062	-0.199094	-0.354433	-0.21797	0.121083	-0.10808	-0.143606	-0.300186	0.700789
1192.44	-236.171	-413.667	-250.462	145.304	-128.312	-167.901	-339	843.083				1.00354	-0.198757	-0.348135	-0.210785	0.122285	-0.107985	-0.141302	-0.285297	0.709524
950.633	-233.891	-410.275	-244.305	148.7	-126.545	-162.601	-339	851.483				0.800036	-0.196839	-0.34528	-0.205603	0.125144	-0.106498	-0.136842	-0.285297	0.716594
1473.55	-233.671	-398.792	-242.942	154.912	-118.862	-162.521	-338.284	852.684				1.24012	-0.196654	-0.335616	-0.204456	0.130372	-0.100032	-0.136775	-0.284694	0.717604
716.175	-230.379	-396.647	-227.5	163.179	-112.671	-162.028	-336.671	863.788				0.602721	-0.193883	-0.333811	-0.19146	0.137329	-0.0948223	-0.13636	-0.283336	0.726949
799.917	-229.246	-395.517	-223.767	169.229	-111.496	-161.158	-323.212	864.179				0.673196	-0.192929	-0.33286	-0.188318	0.14242	-0.0938334	-0.135628	-0.27201	0.727278
1042.24	-227.241	-393.417	-221.542	186.192	-110.063	-159.288	-322.912	868.108				0.877133	-0.191242	-0.331093	-0.186446	0.156696	-0.0926271	-0.134054	-0.271757	0.730585
728.121	-226.512	-388.317	-220.387	187.912	-107.479	-156.526	-309.996	869.254				0.612774	-0.190629	-0.326801	-0.185474	0.158144	-0.0904525	-0.131729	-0.260887	0.73155
1395.3	-220.408	-384.716	-218.962	192.3	-106.754	-152.571	-308.4	872.971				1.17426	-0.185492	-0.32377	-0.184275	0.161837	-0.0898426	-0.128401	-0.259544	0.734677
1338.29	-220.37	-377.417	-213.575	200.512	-104.608	-149.083	-304.371	874.354				1.12628	-0.18546	-0.317627	-0.179741	0.168748	-0.0880366	-0.125466	-0.256153	0.735841
-0.729	-216.779	-366.621	-211.242	201.112	-99.5083	-146.621	-297.246	877.979				-0.000613514	-0.182438	-0.308542	-0.177778	0.169253	-0.0837445	-0.123394	-0.250157	0.738892
1640.61	-214.87	-366.546	-211	203.358	-98.688	-138.446	-291.767	878.451				1.38071	-0.180831	-0.308479	-0.177574	0.171143	-0.0830541	-0.116514	-0.245546	0.739289
1357.06	-214.659	-363.904	-200.842	203.982	-98.6333	-133.113	-291.034	888.888				1.14208	-0.180653	-0.306255	-0.169025	0.171668	-0.0830081	-0.112025	-0.244929	0.748073
795.946	-211.654	-360.68	-194	204.2	-93.8797	-130.558	-285.325	891.688				0.669854	-0.178125	-0.303542	-0.163267	0.171851	-0.0790075	-0.109876	-0.240125	0.750429
937.575	-209.721	-358.137	-187.367	206.775	-91.3537	-130.32	-282	893.675				0.789047	-0.176498	-0.301402	-0.157685	0.174019	-0.0768817	-0.109675	-0.237326	0.752101
479.63	-209.633	-351.521	-183.079	217.487	-88.779	-123.046	-272.288	899.205				0.403648	-0.176423	-0.295834	-0.154076	0.183034	-0.0747149	-0.103554	-0.229153	0.756755
823.484	-204.555	-351.129	-170.392	222.725	-81.7713	-118.009	-271.862	899.6				0.69303	-0.17215	-0.295504	-0.143399	0.187442	-0.0688174	-0.0993141	-0.228794	0.757088
573.033	-197.641	-346.359	-168.075	233.817	-77.1333	-113.245	-269.546	900.409				0.482255	-0.166332	-0.29149	-0.141449	0.196776	-0.0649141	-0.0953053	-0.226845	0.757768
909.855	-187.796	-340.763	-164	237.824	-74.3333	-110.171	-268.996	904.345				0.765718	-0.158046	-0.28678	-0.13802	0.200149	-0.0625577	-0.0927183	-0.226382	0.761082
1041.28	-186.529	-338.029	-160	238.225	-63.4203	-107.096	-261.524	911.97				0.876323	-0.15698	-0.284479	-0.134653	0.200486	-0.0533735	-0.0901299	-0.220094	0.767499
1295.4	-185.195	-337.75	-158.863	246.412	-60.812	-105.146	-258.846	928.379				1.09019	-0.155857	-0.284244	-0.133696	0.207376	-0.0511783	-0.0884888	-0.21784	0.781308
910.546	-184.992	-323.979	-158	251.17	-60.05	-101.784	-252.671	929.942				0.7663	-0.155686	-0.272655	-0.13297	0.211381	-0.050537	-0.0856594	-0.212644	0.782623
1281.21	-178.708	-322.437	-157.917	266.508	-43.7043	-101.142	-245.312	930.088				1.07825	-0.150398	-0.271357	-0.1329	0.224289	-0.0367808	-0.0851191	-0.20645	0.782746
636.613	-172.253	-318.33	-157.355	279.038	-42.7543	-100.47	-243.824	934.216				0.535763	-0.144965	-0.267901	-0.132427	0.234834	-0.0359813	-0.0845541	-0.205198	0.78622
1183.59	-169.796	-317.771	-157.192	294.462	-40.637	-100.351	-234.809	938.004				0.99609	-0.142897	-0.26743	-0.13229	0.247814	-0.0341994	-0.0844534	-0.197611	0.789408
1137.1	-168.296	-307.525	-155	297.55	-37.358	-95.9083	-231.738	955.77				0.956967	-0.141635	-0.258807	-0.130445	0.250413	-0.0314399	-0.0807148	-0.195027	0.80436
1388.97	-167.478	-306.187	-153	302.662	-28.9337	-95.3377	-230.025	966.229				1.16893	-0.140947	-0.257682	-0.128762	0.254715	-0.0243501	-0.0802345	-0.193585	0.813162
1649.64	-157.271	-303.791	-151.692	308.821	-28.4203	-89.8753	-227.762	980.425				1.38831	-0.132357	-0.255665	-0.127661	0.259898	-0.0239181	-0.0756375	-0.191681	0.825109
1068.7	-156.271	-303.337	-149.845	316.725	-25.588	-88.4083	-219.471	986.895				0.8994	-0.131515	-0.255283	-0.126107	0.266551	-0.0215344	-0.0744029	-0.184703	0.830554
4305.46	-156.003	-297.941	-146.742	318.692	-24.7083	-85.3583	-208.396	993.442				3.6234	-0.13129	-0.250742	-0.123496	0.268205	-0.0207941	-0.0718361	-0.175382	0.836064
1488.58	-151.021	-291.587	-133.816	319.367	-9.89133	-81.7083	-199.125	999.895				1.25276	-0.127097	-0.245395	-0.112617	0.268774	-0.00832438	-0.0687643	-0.16758	0.841495
1349.6	-150.746	-287.242	-129	333.03	-6.971	-81.5587	-197.587	1008.9				1.1358	-0.126865	-0.241738	-0.108564	0.280272	-0.00586667	-0.0686384	-0.166286	0.849069
614.395	-148.633	-287.225	-117.516	338.905	-5.088	-79.4877	-189.5	1011.65				0.517064	-0.125087	-0.241724	-0.0988994	0.285216	-0.00428197	-0.0668955	-0.15948	0.851384
882.041	-138.841	-280.575	-116.691	340.612	0.0796667	-78.3583	-189.133	1015.08				0.742311	-0.116846	-0.236127	-0.0982051	0.286653	6.70461e-05	-0.065945	-0.159171	0.854274
1253.43	-138.721	-279.1	-114.188	346.9	1.45467	-76.2457	-185.975	1018.77				1.05487	-0.116745	-0.234885	-0.0960987	0.291945	0.00122422	-0.064167	-0.156513	0.857377
1394.34	-133.271	-273.575	-104.583	347.996	3.438	-75.8207	-169.954	1022.02				1.17345	-0.112158	-0.230236	-0.0880153	0.292868	0.00289336	-0.0638094	-0.14303	0.860112
951.517	-131.945	-271.075	-102.337	351.53	8.938	-74.4833	-167.309	1027.2				0.80078	-0.111043	-0.228132	-0.0861251	0.295841	0.00752207	-0.0626839	-0.140804	0.864474
1166.08	-131.25	-268.458	-98.4797	357.025	9.92933	-73.8333	-166.396	1033.05				0.981355	-0.110458	-0.225929	-0.0828788	0.300466	0.00835636	-0.0621369	-0.140036	0.869394
1478.21	-129.921	-255.637	-96.9083	362.617	15.4213	-69.2663	-164.083	1040.72				1.24403	-0.109339	-0.21514	-0.0815564	0.305173	0.0129783	-0.0582934	-0.138089	0.875849
847.204	-125.854	-255.629	-95.5867	363.754	19.7417	-65.0083	-161.15	1047.68				0.712992	-0.105916	-0.215133	-0.0804441	0.306129	0.0166142	-0.0547099	-0.135621	0.881712
758.655	-116.866	-253.071	-94.2787	384.075	21.9583	-64.2203	-157.371	1048.34				0.638471	-0.0983527	-0.21298	-0.0793433	0.323231	0.0184798	-0.0540467	-0.13244	0.882263
1319.2	-112.804	-252.417	-89.3547	394.842	23.275	-63.7457	-155.771	1063.97				1.11021	-0.0949342	-0.21243	-0.0751994	0.332292	0.0195878	-0.0536473	-0.131094	0.895419
1396.81	-104.895	-249.712	-75.3417	422.642	28.713	-54.9207	-153.171	1066.89				1.17553	-0.0882781	-0.210154	-0.0634063	0.355688	0.0241644	-0.0462203	-0.128906	0.897878
1021.02	-100.891	-242.254	-68.2617	430.938	29.0033	-51.7003	-146.362	1073.75				0.85927	-0.0849081	-0.203877	-0.0574479	0.36267	0.0244087	-0.0435101	-0.123176	0.903646
2690.33	-99.8713	-238.7	-64.425	433.354	33.137	-47.7333	-126.124	1079.3				2.26414	-0.08405	-0.200886	-0.054219	0.364703	0.0278875	-0.0401716	-0.106144	0.908324
1463.77	-92.2533	-236.254	-60.9917	476.967	37.3543	-43.9463	-123.696	1081.14				1.23188	-0.0776388	-0.198828	-0.0513296	0.401407	0.0314368	-0.0369845	-0.1041	0.90987
224.112	-87.3087	-236.167	-59.7	484.304	37.987	-42.8713	-123.146	1100.22				0.188609	-0.0734775	-0.198754	-0.0502425	0.407582	0.0319692	-0.0360798	-0.103638	0.925927
1599.74	-85.258	-230.062	-57.8627	492.204	38.7207	-38.7667	-115.459	1106.55				1.34632	-0.0717517	-0.193617	-0.0486963	0.41423	0.0325866	-0.0326254	-0.097168	0.931257
1409.63	-84.667	-228.917	-54	513.242	38.759	-37.2963	-112.209	1109.34				1.18632	-0.0712543	-0.192652	-0.0454455	0.431935	0.0326189	-0.031388	-0.0944329	0.9336
313.938	-84.4953	-228.05	-50	514.504	39.3337	-34.9713	-109.458	1115.27				0.264205	-0.0711098	-0.191923	-0.0420791	0.432997	0.0331025	-0.0294313	-0.0921177	0.938589
841.467	-83.829	-227.904	-46.5997	521.867	41.634	-28.9833	-101.954	1116.18				0.708164	-0.070549	-0.1918	-0.0392175	0.439194	0.0350385	-0.0243919	-0.0858027	0.93936
1168.31	-78.9453	-222.242	-43.2377	525.063	45.938	-25.0957	-100.659	1121.01				0.983228	-0.066439	-0.187035	-0.0363881	0.441884	0.0386606	-0.0211201	-0.0847129	0.943425
2818.07	-76.1077	-219.975	-39	535.392	53.3543	-23.3083	-83.9467	1131.38				2.37164	-0.0640509	-0.185127	-0.0328217	0.450576	0.0449021	-0.0196159	-0.0706481	0.952152
1748.17	-75.4833	-215.784	-34.0797	540.717	56.9167	-22.2583	-81.133	1131.58				1.47123	-0.0635255	-0.1816	-0.0286809	0.455058	0.0479001	-0.0187322	-0.0682801	0.952315
1621.75	-74.8663	-213.937	-34.075	544.342	60.3833	-20.4957	-79.179	1140.05				1.36483	-0.0630062	-0.180046	-0.0286769	0.458109	0.0508176	-0.0172488	-0.0666357	0.959446
1731.69	-65.5963	-213.479	-32.7083	573.954	62.183	-19.1833	-78.371	1147.78				1.45736	-0.0552047	-0.17966	-0.0275267	0.48303	0.0523321	-0.0161444	-0.0659557	0.965948
1159.63	-64.333	-213.296	-29	590.179	67.2333	-15.5953	-73.5467	1166.62				0.975924	-0.0541415	-0.179506	-0.0244059	0.496684	0.0565824	-0.0131248	-0.0618956	0.981808
318.067	-61.7453	-212.192	-28.662	605.35	73.1287	-14.2583	-71.4253	1173.59				0.26768	-0.0519638	-0.178577	-0.0241214	0.509452	0.0615438	-0.0119996	-0.0601103	0.987675
874.534	-60.9957	-211.555	-27.5287	634.642	78.6293	-12.6127	-63.666	1181.36				0.735993	-0.0513329	-0.178041	-0.0231677	0.534104	0.0661731	-0.0106146	-0.0535802	0.994215
1379.73	-59.0083	-209.075	-26.8297	664.23	78.8667	-10.3833	-62.075	1182.15				1.16116	-0.0496604	-0.175954	-0.0225794	0.559004	0.0663728	-0.00873844	-0.0522413	0.994874
806.355	-58.9957	-201.042	-19.417	678.359	85.3667	-5.92067	-62.0743	1190.37				0.678614	-0.0496497	-0.169193	-0.016341	0.570895	0.0718431	-0.00498273	-0.0522407	1.00179
1319.36	-56.8917	-200.075	-14	732.55	85.9083	-3.02067	-61.1087	1193.18				1.11035	-0.0478791	-0.16838	-0.0117822	0.616502	0.072299	-0.00254214	-0.051428	1.00416
658.321	-46.9793	-197.125	-13.204	739.487	89.8663	-1.61333	-56.704	1196.91				0.554031	-0.039537	-0.165897	-0.0111123	0.62234	0.07563	-0.00135775	-0.0477211	1.0073
2484.85	-46.7957	-195.138	-6.441	746.38	91.4047	1.21667	-56.2457	1212.94				2.09121	-0.0393824	-0.164225	-0.00542064	0.62814	0.0769246	0.00102393	-0.0473354	1.02079
376.059	-43.3537	-187.004	-5.404	755.249	91.933	1.77933	-54.8243	1217.27				0.316485	-0.0364857	-0.157379	-0.00454791	0.635605	0.0773692	0.00149746	-0.0461392	1.02443
929.575	-43.3253	-186.667	-3.22033	807.162	98.825	2.85367	-52.962	1226.73				0.782314	-0.0364619	-0.157095	-0.00271017	0.679294	0.0831694	0.0024016	-0.0445719	1.03239
890.808	-39.2457	-183.079	-2.30833	820.749	102.205	17.4663	-51	1229.52				0.749688	-0.0330285	-0.154076	-0.00194265	0.690729	0.0860137	0.0146994	-0.0429207	1.03474
2458.78	-37.5163	-182.771	6.658	828.512	102.637	19.4797	-48.409	1234.95				2.06927	-0.0315731	-0.153817	0.00560326	0.697262	0.0863775	0.0163938	-0.0407402	1.03932
1104.3	-34.9707	-180.479	7.387	903.267	108.903	31.1287	-46.866	1248.32				0.92936	-0.0294307	-0.151888	0.00621677	0.760174	0.0916512	0.0261974	-0.0394416	1.05056
590.408	-34.5413	-172.359	16	927.3	127.225	33.0793	-37.3337	1254.78				0.496877	-0.0290694	-0.145054	0.0134653	0.7804	0.10707	0.027839	-0.0314194	1.056
699.158	-33.0577	-166.517	16	1030.95	130.963	33.7917	-28	1259.85				0.588399	-0.0278208	-0.140138	0.0134653	0.86763	0.110216	0.0284385	-0.0235643	1.06026
832.846	-28.8453	-155.354	16.913		132.237	38.4747	-22.6373	1259.96				0.700909	-0.0242757	-0.130743	0.0142337		0.111288	0.0323796	-0.0190512	1.06036
1336.83	-28.1663	-153.034	20.425		142.975	40.8087	-20.9087	1278.82				1.12505	-0.0237043	-0.128791	0.0171893		0.120325	0.0343439	-0.0175964	1.07623
1286.91	-25.7457	-151.587	26		158.192	41.6793	-11.9587	1287.32				1.08304	-0.0216671	-0.127573	0.0218812		0.133132	0.0350766	-0.0100642	1.08338
1146.18	-18.4413	-151.434	27.559		160.562	42.4417	-5.896	1287.85				0.964601	-0.0155199	-0.127444	0.0231932		0.135126	0.0357182	-0.00496197	1.08383
2441.1	-18.0213	-150.766	42.8917		160.562	46.3917	7.39133	1299.6				2.05438	-0.0151664	-0.126882	0.0360969		0.135126	0.0390424	0.00622042	1.09372
1314.34	-15.7783	-146.692	45.113		163.191	52.1667	11.029	1310				1.10613	-0.0132788	-0.123453	0.0379663		0.137339	0.0439026	0.00928182	1.10247
1556.8	-7.99567	-142	48		165.446	52.2997	17.084	1317.92				1.31018	-0.00672902	-0.119504	0.040396		0.139236	0.0440145	0.0143776	1.10914
1145.76	-5.40833	-138.592	59.9417		183.041	54.3617	22.6783	1318.92				0.964254	-0.00455156	-0.116636	0.0504459		0.154044	0.0457498	0.0190857	1.10998
441.446	-3.68733	-135.862	62.5253		185.367	68.3167	32.1757	1328.23				0.371513	-0.0031032	-0.114339	0.0526202		0.156002	0.0574941	0.0270785	1.11782
1448.36	0.128667	-132.717	63.3583		190.455	82.4667	36.0627	1328.68				1.21892	0.000108284	-0.111693	0.0533213		0.160284	0.0694025	0.0303497	1.1182
564.492	3.44167	-126.567	69.5417		190.609	83.4917	45.038	1345.22				0.475066	0.00289645	-0.106516	0.0585251		0.160413	0.0702652	0.0379032	1.13212
1656.64	4.76667	-121.038	77.6667		194.88	83.9503	47.3913	1348.26				1.3942	0.00401154	-0.101863	0.0653629		0.164008	0.0706512	0.0398837	1.13467
1610.64	4.846	-120.229	78.0667		194.883	94.5247	55.829	1354.74				1.35549	0.00407831	-0.101183	0.0656996		0.16401	0.0795503	0.0469847	1.14013
359.708	6.27867	-117.029	80.3833		199.916	96.3963	60.0507	1359.1				0.302724	0.00528402	-0.0984896	0.0676492		0.168246	0.0811255	0.0505376	1.14379
1761.35	10.0173	-113.475	86.3167		216.617	96.7127	65.9497	1371.65				1.48232	0.00843042	-0.0954986	0.0726426		0.182301	0.0813917	0.0555021	1.15435
512.537	15.0207	-113.467	95.5297		239.821	97.9083	66.341	1385.42				0.431342	0.0126411	-0.0954916	0.0803961		0.201829	0.082398	0.0558314	1.16595
1170.28	22.7667	-110.7	116.28		240.012	106.092	69.475	1386.48				0.984887	0.01916	-0.0931629	0.097859		0.20199	0.0892849	0.058469	1.16684
497.054	24.8047	-106.129	121.475		241.038	124.225	81.25	1398.98				0.418312	0.0208752	-0.0893161	0.102231		0.202853	0.104545	0.0683786	1.17736
2728.98	27.4083	-103.604	153.221		248.129	124.867	98.1543	1403.67				2.29666	0.0230664	-0.0871916	0.128948		0.208821	0.105086	0.082605	1.18131
402.579	40.6037	-83.6577	168.758		262.216	125.867	119.137	1404.89				0.338804	0.0341713	-0.0704049	0.142024		0.220677	0.105928	0.100264	1.18233
839.621	41.5417	-75.775	173.187		264.934	126.542	144.137	1417.22				0.70661	0.0349608	-0.0637709	0.145751		0.222964	0.106495	0.121303	1.19271
995.055	45.1463	-75.379	176.375		272.096	140.679	196.25	1419.75				0.837421	0.0379944	-0.0634377	0.148434		0.228991	0.118393	0.165161	1.19483
763.442	50.0627	-73.991	179.53		272.521	147.304	197.9	1420.58				0.6425	0.0421319	-0.0622696	0.151089		0.229349	0.123969	0.166549	1.19553
928.287	51.3083	-72.854	184		279.742	168.7	210.509	1423.52				0.78123	0.0431802	-0.0613127	0.154851		0.235426	0.141975	0.177161	1.19801
2015.49	51.8043	-67.166	194		285.417	172.987	218.779	1425.59				1.6962	0.0435976	-0.0565258	0.163267		0.240202	0.145583	0.184121	1.19975
778.188	53.7787	-58.9997	205		293.325	176.28	284.05	1443.3				0.65491	0.0452592	-0.0496531	0.172524		0.246857	0.148354	0.239052	1.21465
1440.21	57.7543	-55.6037	210		296.516	182.809	284.971	1461.33				1.21206	0.0486051	-0.0467951	0.176732		0.249543	0.153849	0.239827	1.22983
917.721	59.2917	-23.0417	216		296.955	184.947	292.834	1462.79				0.772339	0.0498988	-0.0193915	0.181782		0.249912	0.155648	0.246444	1.23106
1889.93	59.7217	-22.2957	223		312.109	198.654	311.887	1466.38				1.59053	0.0502607	-0.0187637	0.187673		0.262665	0.167184	0.262479	1.23408
977.842	62.8043	-5.54167	224.696		312.221	205.492	323.816	1475.5				0.822935	0.052855	-0.00466377	0.1891		0.26276	0.172938	0.272518	1.24175
1302.76	63.9083	-5.267	226		322.642	208.341	326.038	1477.53				1.09638	0.0537842	-0.00443262	0.190198		0.27153	0.175336	0.274388	1.24346
1992	66.7583	-3.92433	230.554		329.905	213.117	350.6	1478.9				1.67643	0.0561827	-0.00330265	0.19403		0.277642	0.179355	0.295059	1.24462
722.896	70.0257	9.921	232		330.883	230.505	360.637	1480.04				0.608377	0.0589324	0.00834934	0.195247		0.278465	0.193989	0.303506	1.24558
841.467	70.1667	16.3833	232		347.025	230.725	375.358	1512.81				0.708164	0.0590511	0.0137879	0.195247		0.29205	0.194174	0.315895	1.27315
1014.55	71.4917	23.0083	239		347.655	244.147	415.459	1517.28				0.853824	0.0601662	0.0193634	0.201138		0.29258	0.20547	0.349643	1.27692
375.055	73.0467	30.1833	244		350.341	246.338	436.233	1522.49				0.31564	0.0614748	0.0254018	0.205346		0.294841	0.207314	0.367126	1.2813
2150.03	73.1713	31.1997	251.733		353.916	256.963	532.596	1542.59				1.80942	0.0615797	0.0262571	0.211854		0.29785	0.216255	0.448224	1.29822
2878.11	74.1203	33.8673	253.737		358.359	260.387	583.696	1555.57				2.42217	0.0623784	0.0285022	0.213541		0.301589	0.219137	0.491229	1.30914
1927.48	75.8877	67.5913	277		363.13	279.292	584.896	1567.62				1.62214	0.0638658	0.0568837	0.233118		0.305604	0.235047	0.492238	1.31928
-57.0913	75.9917	73.8253	284.583		363.229	315.425		1581.05				-0.0480471	0.0639533	0.0621301	0.2395		0.305687	0.265456		1.33059
1391.24	77.7667	74.463	288.946		368.104	363.537		1590.62				1.17084	0.0654471	0.0626668	0.243172		0.30979	0.305946		1.33864
1138.25	79.1547	75.5203	297		368.737	371.9		1592.42				0.957935	0.0666152	0.0635566	0.24995		0.310323	0.312984		1.34015
678.238	83.9667	76.1293	303		385.371	421.075		1593.48				0.570793	0.0706649	0.0640691	0.255		0.324322	0.354369		1.34104
594.196	84.0173	79.3463	304.338		393.334	426.088		1593.68				0.500065	0.0707075	0.0667765	0.256126		0.331023	0.358588		1.34121
1576.6	90.0877	85.7247	308		394.529	487.25		1596.94				1.32684	0.0758162	0.0721444	0.259208		0.332029	0.410061		1.34396
1423.17	92.6297	92.6833	318.425		397.242	487.975		1610.58				1.19772	0.0779555	0.0780007	0.267981		0.334312	0.410671		1.35544
1383.33	99.6417	109.708	325		404.271	549.592		1611.92				1.16418	0.0838567	0.0923287	0.273514		0.340227	0.462527		1.35656
1246.36	100.538	118.708	332.109		413.346	570.08		1630.07				1.04891	0.0846108	0.0999023	0.279497		0.347865	0.479769		1.37184
2614.92	102.029	119.358	336.234		433.991	577.067		1637.5				2.20067	0.0858656	0.10045	0.282969		0.36524	0.485649		1.3781
1762.4	105.771	121.158	337.054		445.491	624.2		1639.64				1.48321	0.0890151	0.101964	0.283659		0.374918	0.525316		1.37989
1172.83	106.567	122.801	350.121		487.167	658.213		1645.38				0.987033	0.0896852	0.103347	0.294656		0.409991	0.55394		1.38473
1843.19	110.229	123.434	353		488.667	665.237		1654.89				1.5512	0.0927666	0.10388	0.297079		0.411254	0.559852		1.39273
913.6	111.37	132.783	355		502.275	780.35		1659.24				0.76887	0.0937274	0.111748	0.298762		0.422706	0.656729		1.39639
1232.05	120.642	134.858	362.163		513.379	792.875		1666.1				1.03687	0.101531	0.113494	0.30479		0.432051	0.66727		1.40216
722.021	126.092	135.008	376		516.479	807.612		1671.01				0.60764	0.106117	0.11362	0.316435		0.43466	0.679672		1.40629
786.262	129.658	137.758	384.971		521.912	818.325		1673.97				0.661705	0.109118	0.115935	0.323985		0.439232	0.688688		1.40878
1009.07	130.892	150.713	386.08		582.984	821.55		1681.55				0.849213	0.110156	0.126837	0.324918		0.490629	0.691402		1.41517
260.779	131.98	152.238	387			965.55		1693.68				0.219467	0.111072	0.128121	0.325693			0.81259		1.42537
986.017	136.054	167.196	396			1098.64		1705.25				0.829815	0.1145	0.140709	0.333267			0.924595		1.43511
738.88	142.154	168.558	396.133					1783.48				0.621828	0.119634	0.141856	0.333379					1.50095
1008.22	142.596	179.083	397.359					1786.83				0.848498	0.120007	0.150713	0.334411					1.50377
176.233	153.846	190.004	414.334					1829				0.148315	0.129474	0.159904	0.348696					1.53926
1274.43	154.363	194.983	415					1829.68				1.07253	0.129909	0.164094	0.349257					1.53983
570.771	155.591	196.921	434.746					1833.68				0.480351	0.130943	0.165726	0.365875					1.54319
671.667	159.855	206.021	448.667					1842.99				0.565263	0.134531	0.173384	0.37759					1.55103
3162.93	164.617	207.213	463					1858.48				2.66187	0.138539	0.174387	0.389653					1.56406
1647.5	177.154	221.058	480					1868.6				1.3865	0.149089	0.186039	0.40396					1.57259
1288.11	181.23	249.533	497.983					1880.15				1.08405	0.15252	0.210003	0.419094					1.58231
647.309	189.867	261.937	501.633					1897.77				0.544764	0.159789	0.220442	0.422166					1.59713
750.18	190.242	273.912	510.675					1900.38				0.631338	0.160104	0.23052	0.429775					1.59933
664.275	190.396	278.225	530					1937.27				0.559042	0.160234	0.234149	0.446039					1.63037
3808.61	192.413	279.146	541.35					1948.3				3.20526	0.161931	0.234925	0.455591					1.63966
2559.43	194.554	279.292	542.896					1958.49				2.15397	0.163733	0.235048	0.456892					1.64823
1496.31	199.484	279.296	568.583					2143.8				1.25927	0.167882	0.235051	0.47851					1.80419
1191.6	204.733	295.359	573.267					2164.79				1.00283	0.1723	0.248569	0.482451					1.82185
1475.88	206.892	316.395	578.746					2167.97				1.24207	0.174116	0.266273	0.487063					1.82452
910.296	208.867	329.162	581.637					2240.58				0.766089	0.175779	0.277017	0.489496					1.88563
1233.49	212.141	333.383	598.171					2270.09				1.03809	0.178535	0.28057	0.50341					1.91047
1088.63	214.171	336.558	623.679					2329.77				0.916172	0.180243	0.283242	0.524877					1.96069
713.283	214.867	336.983	642.296					2368.35				0.600287	0.180828	0.283599	0.540545					1.99317
901.908	219.567	356.626	789.058					3328.17				0.75903	0.184784	0.30013	0.664058					2.80093
1023.85	229.158	360.279	793.683					3334.17				0.861651	0.192856	0.303205	0.66795					2.80598
672.78	231.983	377.842	814.705					3750.08				0.5662	0.195233	0.317986	0.685641					3.156
1048.37	232.867	407.658	920.48					4875.46				0.882288	0.195977	0.343078	0.77466					4.1031
1768.99	236.021	412.779	922.409					5104.96				1.48875	0.198632	0.347388	0.776284					4.29625
826.217	243.204	413.334	926.762									0.69533	0.204677	0.347855	0.779947
1348.85	244.341	430.758	960.721									1.13517	0.205633	0.362519	0.808526
1111.48	258.266	442.967	970.621									0.935399	0.217352	0.372794	0.816858
-132.17	261.776	470.188	988.734									-0.111232	0.220306	0.395702	0.832102
1572.64	261.93	479.329	1012.14									1.32351	0.220436	0.403395	0.851801
978.837	263.675	491.121	1043.9									0.823772	0.221904	0.413319	0.878525
1331.47	284.938	493.046	1043.9									1.12055	0.239799	0.414939	0.878525
712.884	287.18	499.071	1072.86									0.599951	0.241685	0.42001	0.902903
4187.48	291.138	521.066	1110.55									3.52411	0.245016	0.43852	0.934623
2093.96	291.213	543.634	1130.67									1.76224	0.24508	0.457513	0.951553
595.596	311.967	563.833	1152.01									0.501243	0.262546	0.474512	0.96951
1482.56	315.904	571.395	1216.05									1.2477	0.26586	0.480877	1.0234
149.629	325.817	614.233	1267.85									0.125925	0.274202	0.516928	1.067
2023.94	329.929	621.179	1403.56									1.70331	0.277663	0.522774	1.18121
922.368	336.792	626.533	1482.1									0.776249	0.283438	0.52728	1.24731
1625.98	339.629	640.27	1713.09									1.3684	0.285826	0.538841	1.44171
325.462	343.721	658.234										0.273903	0.28927	0.553958
1874.92	345.771	738.895										1.5779	0.290995	0.621842
805.775	349.055	759.833										0.678126	0.293758	0.639462
1362.32	366.109	776.958										1.14651	0.308111	0.653875
2581.57	373.121	805.359										2.1726	0.314012	0.677776
918.396	379.713	830.096										0.772906	0.31956	0.698594
1514.19	381.534	906.571										1.27431	0.321092	0.762954
1319.38	386.783	936.691										1.11036	0.32551	0.788303
884.171	389.867	1012.46										0.744103	0.328106	0.852067
459.617	396.646	1028.03										0.386805	0.33381	0.865176
1880.21	406.263	1219.31										1.58235	0.341904	1.02615
1397.69	413.513	1243.16										1.17627	0.348005	1.04622
1146.2	416.854	1477.2										0.964625	0.350817	1.24318
1860.5	424.967	1668.62										1.56577	0.357645	1.40429
1267.4	437.929	1720.84										1.06662	0.368554	1.44823
1276.01	438.442	1835.16										1.07387	0.368985	1.54444
1699.49	441.816	1861.6										1.43026	0.371825	1.56669
1849.55	448.742	1901.59										1.55655	0.377653	1.60034
563.033	463.659	1932.71										0.473839	0.390207	1.62654
553.358	467.284	2004.66										0.465697	0.393258	1.68709
1825.49	471.463	2008.83										1.5363	0.396775	1.69059
486.217	501.363	2034.99										0.409192	0.421938	1.71261
1534.22	502.441	2084.68										1.29118	0.422846	1.75443
1181.89	512.971	2085.04										0.994656	0.431708	1.75473
901.675	531.238	2086.94										0.758834	0.447081	1.75633
1336.23	531.404	2134.91										1.12454	0.44722	1.79671
1016.23	551.729	2146.54										0.855241	0.464326	1.80649
1455.34	738.154	2298.21										1.22479	0.621217	1.93414
1434.5	935.292	2329.94										1.20725	0.787126	1.96084
2267.37	980.829	2372.15										1.90818	0.825449	1.99636
1285.03	1646.67	2459										1.08146	1.38581	2.06945
1480.2		2567.71										1.24571		2.16094
1526.4		2579.34										1.28459		2.17073
766.662		2579.89										0.64521		2.17119
575.008		2586.11										0.483917		2.17643
530.146		2611.72										0.446162		2.19798
81.02		2616.41										0.068185		2.20193
1157.34		2652.9										0.973999		2.23264
2053.57		2674.49										1.72825		2.2508
970.208		2733.56										0.81651		2.30052
710.28		2816.04										0.597759		2.36993
1139.51		2876.82										0.958994		2.42109
936.967		2901.4										0.788535		2.44177
543.041		2934.41										0.457014		2.46955
1603.51		3003.35										1.34949		2.52757
389.862		3300.6										0.328101		2.77773
886.625		3313.45										0.746168		2.78854
1342.31		3471.19										1.12967		2.92129
1966.34		3492.62										1.65484		2.93933
286.871												0.241426

## Sheet: 2nd replicate
												Normalized values
ASYNCH	NOCO	MG132	ATM	ATR	AUR B	BUB1	MPS1	PLK1		Average		ASYNCH	NOCO	MG132	ATM	ATR	AUR B	BUB1	MPS1	PLK1
3929.59	-1647.18	-779.889	1394.6	-1531.38	-3275.22	-1323.05	-539.095	-2485.76		3354.43		1.17146	-0.491046	-0.232495	0.415749	-0.456525	-0.976386	-0.394418	-0.160711	-0.741038
6323.44	-1743.56	-820.841	748.794	-710.286	-2493.79	-2132.38	-968.857	-1981.71				1.8851	-0.519778	-0.244703	0.223225	-0.211745	-0.743431	-0.63569	-0.288829	-0.590775
5315.02	-1505.46	-589.079	-592.825	-720.278	-2652.41	-2148.19	-1303.57	-2054.09				1.58448	-0.448797	-0.175612	-0.176729	-0.214724	-0.790718	-0.640403	-0.388611	-0.612352
3032.54	-1172.18	-637.794	-1267.02	-689.667	-2807.84	-780.619	-30.048	-1509.57				0.90404	-0.349442	-0.190135	-0.377714	-0.205599	-0.837054	-0.232713	-0.0089577	-0.450023
7189.49	-670.079	-325.27	-2033.63	-1129.19	-3094.41	-3136.29	-1610.62	-1996.52				2.14328	-0.199759	-0.0969672	-0.606253	-0.336626	-0.922484	-0.934968	-0.480146	-0.59519
5920.87	-529.556	-380.508	-1539.06	774.19	-3322.18	-2168	-1017.38	-1202.76				1.76509	-0.157868	-0.113434	-0.458815	0.230796	-0.990385	-0.646309	-0.303294	-0.358559
1850.78	-755.746	-832.175	-3151.06	-160.286	-3198.03	-2804.76	-319.952	-2161				0.551741	-0.225298	-0.248082	-0.939373	-0.0477833	-0.953374	-0.836136	-0.0953818	-0.644222
2327.25	-746.27	-1062.13	-2998.4	-659	-2573.65	-2287.43	-1250.33	-1348.43				0.693785	-0.222473	-0.316635	-0.893861	-0.196456	-0.767238	-0.681912	-0.372741	-0.401984
524.54	-580.794	-710.317	-3215.16	-198.952	-2863.27	-823.19	-1444.29	-2807.24				0.156372	-0.173142	-0.211755	-0.958481	-0.0593102	-0.853578	-0.245404	-0.43056	-0.836874
-63.365	59.635	-974.175	-3402.44	121	-2710.03	61.524	-549	-2028.57				-0.0188899	0.017778	-0.290414	-1.01431	0.0360717	-0.807895	0.0183411	-0.163664	-0.604743
5428.64	-343.937	-310.032	-4805.59	208	-2627.65	1496.43	-687.571	-2714.43				1.61835	-0.102532	-0.0924246	-1.43261	0.0620075	-0.783337	0.446105	-0.204974	-0.809207
2477.02	-734.365	-24.937	-2331.68	-37	-2737.03	2111.76	-1601.52	-2547				0.738431	-0.218924	-0.00743404	-0.695105	-0.0110302	-0.815944	0.629544	-0.477435	-0.759294
4334.35	-84.984	10.492	-4045.59	-2355.09	-2738.13	3205.24	-660.619	-2005.9				1.29213	-0.0253348	0.0031278	-1.20604	-0.702084	-0.816272	0.955523	-0.196939	-0.597986
7913.35	-598.46	-560.27	-4243.64	1350.67	-2195.27	4685.19	-1495.19	-2274.29				2.35907	-0.178409	-0.167024	-1.26508	0.402651	-0.654439	1.39672	-0.445736	-0.677994
3324.49	-544.984	222.397	-2315.73	500.952	-1999.13	2185.62	-254.286	-2490.86				0.991074	-0.162467	0.0662994	-0.690349	0.14934	-0.595967	0.651561	-0.075806	-0.742557
2429.4	-628.079	-1057.18	-2939.16	-1478.81	-2437.75	1508.52	-740.476	-1708.38				0.724235	-0.187239	-0.315159	-0.876201	-0.440852	-0.726725	0.449711	-0.220746	-0.509291
4617.06	-658.698	-1022.79	-2459.82	-1114.1	-1704.46	-696	-1748.9	-2126.71				1.37641	-0.196366	-0.304907	-0.733306	-0.332126	-0.508122	-0.207487	-0.521371	-0.634001
4701.44	-301.032	80.968	-2458.64	320.619	-2257.98	-235.524	-1418.33	-2625.57				1.40156	-0.0897415	0.0241376	-0.732951	0.0955807	-0.673133	-0.0702128	-0.422823	-0.782717
3829.82	-411.127	124.302	-3156.3	-495.238	-3427.75	-694.238	-963.048	-2785.52				1.14172	-0.122562	0.037056	-0.940935	-0.147637	-1.02186	-0.206961	-0.287097	-0.830401
3191.35	-698.603	265.206	-3037.54	983.571	-2987.75	437.762	-1740.1	-2506.67				0.951383	-0.208263	0.0790614	-0.90553	0.293215	-0.890687	0.130503	-0.518745	-0.74727
5002.78	-790.175	-65.937	-3568.44	-762.81	1890.44	276.667	1325.81	-3419.48				1.49139	-0.235561	-0.0196567	-1.0638	-0.227404	0.563566	0.082478	0.395241	-1.01939
4672.11	-482.413	905.683	-2518.21	447.238	-1412.51	556.143	-863.81	-2955.52				1.39282	-0.143814	0.269996	-0.75071	0.133327	-0.421088	0.165793	-0.257513	-0.88108
3527.97	-936.127	129.921	-3236.73	905	-1672.75	-261.19	-1711.57	2046				1.05173	-0.279072	0.0387311	-0.964911	0.269792	-0.498669	-0.0778641	-0.510242	0.609939
3035.68	-974.984	-820.937	-2965.02	5737.33	-1277.51	-1575.05	-1943.57	-2717.29				0.904977	-0.290655	-0.244732	-0.88391	1.71037	-0.380842	-0.469542	-0.579404	-0.810058
2336.97	-668.079	627.635	-2873.35	-116.333	-1866.27	-1229.86	-2057.09	-2569.48				0.696681	-0.199163	0.187106	-0.856583	-0.0346804	-0.556359	-0.366636	-0.613247	-0.765994
3542.3	-990.841	-824.603	-1763.21	1528.81	-2166.75	-2383.86	-2597.91	-3067.81				1.05601	-0.295383	-0.245825	-0.525635	0.455758	-0.645936	-0.710659	-0.774469	-0.914554
2162.59	-394.841	-685.222	-2135.73	104.143	-2118.03	-1492.48	-1625.76	-2361.48				0.644695	-0.117707	-0.204274	-0.636689	0.0310464	-0.631412	-0.444926	-0.484661	-0.703987
2441.54	-473.698	-553.27	-1559.97	563.429	-2040.13	-3553.86	-2397.76	-2628.71				0.727855	-0.141216	-0.164937	-0.465047	0.167966	-0.608189	-1.05945	-0.714804	-0.783654
3466.68	-288.508	8.349	944.889	98.81	-1976.89	-2740.33	-3105	-2254.57				1.03346	-0.086008	0.00248895	0.281684	0.0294565	-0.589337	-0.816929	-0.925641	-0.672117
4022.73	-50.46	368.968	-936.873	1019.71	-1999.46	-1864	-2477.67	-2825.95				1.19923	-0.0150428	0.109994	-0.279294	0.30399	-0.596065	-0.555683	-0.738625	-0.842453
5669.73	-204.127	-128.222	-2136.02	-1023.71	-2034.89	-1816.14	-3548.62	-1540.14				1.69022	-0.0608529	-0.0382246	-0.636774	-0.305182	-0.606627	-0.541416	-1.05789	-0.459137
3602.11	-101.032	-131.127	-2348.97	-1172.62	-2393.27	-1967.1	-302.476	402.524				1.07384	-0.030119	-0.0390907	-0.700258	-0.349573	-0.713465	-0.586417	-0.090172	0.119998
4610.68	53.444	129.397	-1654.54	-865.714	-2512.13	-1914.71	-1525.33	96.143				1.3745	0.0159324	0.0385749	-0.49324	-0.258081	-0.748899	-0.570801	-0.454722	0.0286615
8346.16	-534.175	1093.68	-660.683	-177.476	-2146.84	-2540.19	-1232.86	-786.429				2.4881	-0.159245	0.326041	-0.196958	-0.0529079	-0.640001	-0.757264	-0.367531	-0.234445
9584.97	-59.984	658.349	983.651	-756.857	-1904.94	-3691.09	-3332.19	1808.14				2.8574	-0.017882	0.196262	0.293239	-0.225629	-0.567887	-1.10036	-0.993369	0.539031
6869.82	-260.556	552.302	-1163.21	-997.238	-2309.65	-1626.81	-3780.52	-688.238				2.04798	-0.0776751	0.164648	-0.346767	-0.29729	-0.688537	-0.484973	-1.12702	-0.205173
6960.68	394.968	463.492	-3051.16	-633.286	-1578.37	-1252.67	-1897.1	-762.143				2.07507	0.117745	0.138173	-0.90959	-0.188791	-0.470533	-0.373436	-0.565549	-0.227205
4506.73	19.397	480.159	-3183.3	1038.95	1013.11	-1007.24	-2589.91	1213				1.34351	0.0057825	0.143142	-0.948984	0.309725	0.302022	-0.300271	-0.772084	0.361611
3109.44	-27.127	331.683	-2401.54	1157.9	713.159	-1400.43	-3180.38	-82.905				0.926966	-0.00808691	0.098879	-0.71593	0.345187	0.212602	-0.417486	-0.948113	-0.0247151
6647.25	-114.508	-378.508	-3626.68	-519	-1185.51	-1593.71	-2415.09	996.524				1.98163	-0.0341363	-0.112838	-1.08116	-0.154721	-0.353416	-0.475107	-0.719971	0.297077
4798.92	-80.222	400.159	-3881.25	-670.762	-64.175	-2060.76	-848.667	-196.476				1.43062	-0.0239152	0.119293	-1.15705	-0.199963	-0.0191314	-0.61434	-0.252999	-0.058572
7358.78	-53.889	186.492	-2478.64	45.571	-1353.37	-2431.43	-3022.86	1502.81				2.19375	-0.016065	0.0555957	-0.738913	0.0135853	-0.403457	-0.724841	-0.901153	0.448007
5878.92	1035.97	1509.16	-3492.54	-1202.57	-1631.18	-2132.33	-2364.33	2910.14				1.75258	0.308836	0.4499	-1.04117	-0.358502	-0.486276	-0.635676	-0.704838	0.867551
4822.35	1716.21	433.683	-2259.68	-840.81	-1426.32	-2508.86	-2682.95	3869.29				1.4376	0.511623	0.129287	-0.673641	-0.250656	-0.425205	-0.747923	-0.799823	1.15348
3351.44	1722.21	157.016	-3179.92	-1331.24	-1850.84	-3072.09	-3174.57	1862.57				0.999109	0.513412	0.0468085	-0.947976	-0.396859	-0.551759	-0.915831	-0.946381	0.555257
3241.4	525.492	234.54	-2180.4	-1009.57	-1261.46	-4206	-2780.24	10.762				0.966303	0.156656	0.0699194	-0.650005	-0.300966	-0.376058	-1.25386	-0.828825	0.00320829
3376.59	1349.16	-1574.41	-3952.78	229.143	-1851.13	-2710.14	-2558	259.095				1.0066	0.402202	-0.469352	-1.17837	0.0683105	-0.551846	-0.807929	-0.762573	0.0772396
1906.21	848.159	-1687.46	-3269.06	758.905	-1830.98	-4157.29	-2574.48	-513.048				0.568265	0.252847	-0.503054	-0.97455	0.226239	-0.545839	-1.23934	-0.767485	-0.152946
1562.25	3405.06	-2372.7	-4491.4	-15.619	-1579.22	-3194.09	-3595.43	339.333				0.465728	1.01509	-0.707333	-1.33894	-0.00465623	-0.470786	-0.952201	-1.07184	0.10116
4317.97	12.73	-2092.37	-2363.59	-1531.76	-3308.6	-1497.57	-4347.81	730.238				1.28724	0.00379498	-0.623763	-0.704616	-0.456638	-0.986337	-0.446445	-1.29614	0.217693
718.397	-357.889	-1215.89	-885.063	-730.381	-2971.94	-2827.76	-3049	3386.29				0.214163	-0.106691	-0.362473	-0.263849	-0.217736	-0.885974	-0.842993	-0.908947	1.0095
2635.73	1009.63	-1355.22	-1967.44	-1231.9	-2390.27	-3170.76	-2118.76	936.762				0.785745	0.300985	-0.404009	-0.586521	-0.367247	-0.712571	-0.945245	-0.63163	0.279261
95.206	1118.06	-2069.7	-2790.02	-28.333	-2604.94	-96.667	-2425.52	1732.71				0.0283821	0.333309	-0.617004	-0.83174	-0.00844644	-0.776566	-0.0288177	-0.72308	0.516545
5258.46	1024.83	-2336.6	-1228.11	785.667	-2523.84	-415	-2495.67	1612.67				1.56762	0.305514	-0.696571	-0.366116	0.234218	-0.752389	-0.123717	-0.743991	0.480757
5639.98	211.302	-2233.03	-1725.78	-344	-969.746	-1488.86	-3227.33	1208.9				1.68135	0.0629919	-0.665695	-0.514477	-0.102551	-0.289094	-0.443848	-0.96211	0.36039
5321.46	-666.698	-1821.7	-1441.25	-1330.1	-1312.22	1380.24	-2402.62	237.143				1.5864	-0.198751	-0.543072	-0.429657	-0.396519	-0.39119	0.411467	-0.716252	0.0706954
9005.56	-457.127	-2226.75	-2348.06	-461.571	-710.841	-459.095	-3622.14	1587.57				2.68467	-0.136275	-0.663823	-0.699988	-0.1376	-0.211911	-0.136862	-1.07981	0.473276
2857.6	422.444	-1346.98	-2399.64	-730.81	-1098.41	-916.857	-3051.62	1923.9				0.851889	0.125936	-0.401552	-0.715362	-0.217864	-0.32745	-0.273327	-0.909727	0.573541
2701.51	-537.603	-1267.98	-1432.54	-485.143	-2583.37	-2152.95	-3037.86	318.429				0.805355	-0.160266	-0.378001	-0.427059	-0.144627	-0.770136	-0.641823	-0.905625	0.0949278
6179.08	-220.365	-1911.22	-1440.02	526.81	-2840.75	-2462	-1970.52	2475.67				1.84206	-0.0656937	-0.56976	-0.429287	0.157049	-0.846864	-0.733954	-0.587439	0.738028
1546.65	676.016	-2101.7	279.175	12.333	-939.889	-2849.67	-1546.71	1780.9				0.461077	0.201529	-0.626544	0.0832257	0.00367663	-0.280193	-0.849523	-0.461096	0.530911
1583.08	2369.78	-1860.13	-401.968	-913.952	-2783.79	-2297.86	-3102.43	173.81				0.471936	0.706462	-0.554529	-0.119832	-0.272461	-0.829884	-0.685021	-0.924874	0.051815
1746.46	757.873	-2402.13	49.222	-2496.57	-2166.08	-2709.71	-3780.91	2454.19				0.520642	0.225932	-0.716106	0.0146737	-0.74426	-0.645737	-0.807801	-1.12714	0.731626
4223.18	973.111	-2480.41	690.27	-642.333	-1054.41	-2522	-2195.62	937.714				1.25898	0.290097	-0.739442	0.205778	-0.191488	-0.314333	-0.751841	-0.654543	0.279545
1347.41	620.111	-1755.51	-470.063	-1664.19	-2785.08	-2604.14	-1048.24	5881.81				0.401681	0.184863	-0.52334	-0.140132	-0.496117	-0.830269	-0.776329	-0.312493	1.75344
3682.7	4096.49	-1145.51	113.222	-1715.57	-1631.27	-2174.14	-1251.14	1112.38				1.09786	1.22122	-0.341491	0.0337529	-0.511434	-0.486303	-0.64814	-0.372982	0.331615
2658.27	2011.63	-2508.84	-438.587	1351.62	-3369.98	-3714.52	-1045.86	772.19				0.792465	0.599695	-0.747918	-0.130748	0.402935	-1.00463	-1.10735	-0.311784	0.2302
4867.79	1468.3	-2658.6	-997.349	843.524	-3490.89	-251.714	-2090.67	1773.71				1.45115	0.43772	-0.792563	-0.297323	0.251465	-1.04068	-0.0750392	-0.623255	0.528767
8264.89	923.349	-2121.79	-376.302	437.762	88.397	-271.619	-1841.81	2404.86				2.46387	0.275262	-0.632533	-0.112181	0.130503	0.0263523	-0.0809732	-0.549067	0.716919
7085.41	905.063	-2510.6	-302.683	-1016.86	-3651.89	-835.571	-313.667	1032.1				2.11225	0.269811	-0.748442	-0.0902337	-0.303138	-1.08868	-0.249095	-0.0935082	0.307681
5874.6	742.54	-2304.94	610.413	637.524	-3728.46	-484.571	-556.238	3261.71				1.7513	0.221361	-0.687133	0.181972	0.190054	-1.1115	-0.144457	-0.165822	0.972359
3391.98	321.111	-2267.56	1340.51	368.524	-3649.18	-1184.48	-785.286	3676.29				1.01119	0.0957274	-0.675989	0.399623	0.109862	-1.08787	-0.353108	-0.234104	1.09595
3676.94	599.063	-1915.22	219.508	540.476	-2544.37	1207.62	-643.905	2781.57				1.09614	0.178588	-0.570952	0.0654382	0.161123	-0.75851	0.360007	-0.191956	0.829222
2644.27	348.302	-1996.79	-1609.21	533.286	-3390.22	-822.619	-1144.76	3065.67				0.788291	0.103833	-0.595269	-0.479725	0.158979	-1.01067	-0.245233	-0.341268	0.913915
3671.79	376.54	-1677.51	627.984	-885.619	-3998.56	436.667	-1718.33	3824.91				1.09461	0.112251	-0.500088	0.18721	-0.264015	-1.19202	0.130176	-0.512257	1.14025
872.698	832.683	-2514.65	-492.492	-1406.76	-4220.46	1369.24	-974.095	-859.714				0.260163	0.248234	-0.74965	-0.146818	-0.419374	-1.25817	0.408188	-0.29039	-0.256292
3362.18	1324.49	-2602.56	99.413	-732.333	-3961.65	-1048.62	-1365.48	-1354.9				1.00231	0.394848	-0.775857	0.0296363	-0.218318	-1.18102	-0.312607	-0.407066	-0.403915
12316.4	338.302	-2368.79	-1813.25	-1737.48	-2908.56	-604.857	-1310.67	-2057.86				3.67167	0.100852	-0.706167	-0.540555	-0.517964	-0.86708	-0.180316	-0.390727	-0.613474
9372.65	1658.11	-3033.98	-1477.4	-1480.95	-4529.13	795.143	-760.381	352				2.79411	0.494304	-0.904469	-0.440431	-0.441491	-1.35019	0.237042	-0.226679	0.104936
5468.08	615.873	-2726.6	-962.683	-914.143	-4933.75	-2479.29	-2827.43	1666				1.63011	0.1836	-0.812835	-0.286988	-0.272518	-1.47081	-0.739107	-0.842893	0.496656
7754.41	728.302	-2760.89	-1200.73	119.81	-4495.89	2577.09	-2240.14	480				2.31169	0.217116	-0.823057	-0.357953	0.0357169	-1.34028	0.768265	-0.667816	0.143094
7311.7	1353.06	-2192.56	-494.683	789.286	-3835.7	2476.38	-3426.43	2278.81				2.17971	0.403366	-0.653631	-0.147471	0.235296	-1.14347	0.738241	-1.02146	0.679343
5332.51	1785.25	-3257.98	-805.635	1358.48	-4785.79	1596.48	-2493.86	2023.81				1.58969	0.532207	-0.971246	-0.24017	0.404979	-1.42671	0.47593	-0.743451	0.603324
8706.08	1314.44	-3025.79	343.175	2268.33	-4335.18	561	-3473.14	827.286				2.5954	0.391853	-0.902027	0.102305	0.67622	-1.29237	0.167241	-1.03539	0.246625
4379.94	423.444	-2591.6	619.127	-1923.67	-4124.79	919.19	-1844	994.476				1.30572	0.126234	-0.77259	0.18457	-0.57347	-1.22965	0.274022	-0.54972	0.296466
4315.89	762.492	-2459.7	2762.65	-1600.43	-4661.41	-20.19	-1131.81	994.476				1.28662	0.227309	-0.733269	0.823582	-0.477109	-1.38963	-0.0060189	-0.337407	0.296466
4679.27	642.397	-3510.37	1278.94	-1432.9	-5107.79	-158.381	-2162.62	1420.62				1.39495	0.191507	-1.04649	0.381268	-0.427168	-1.5227	-0.0472154	-0.644705	0.423505
1634.37	604.73	-3957.65	1279.32	-1652.38	-5170.56	407.81	-471.571	1846.67				0.487225	0.180278	-1.17983	0.381381	-0.492596	-1.54141	0.121573	-0.140581	0.550515
4468.75	86.587	-4168.56	-15.063	-922.381	-5418.22	-398.095	-1069.62	1394.95				1.33219	0.0258127	-1.2427	-0.00449048	-0.274974	-1.61524	-0.118677	-0.318867	0.415853
8322.7	389.778	-3897.18	481.032	1029.1	-5121.03	-296.095	-223.048	442.429				2.4811	0.116198	-1.1618	0.143402	0.306787	-1.52665	-0.0882698	-0.0664935	0.131894
1547.6	3991.54	-3978.56	1565.98	-497.619	-5246.41	-236.762	-189.143	487.857				0.461361	1.18993	-1.18606	0.46684	-0.148347	-1.56402	-0.0705818	-0.056386	0.145437
3879.7	24.683	-3485.03	2040.98	-1013.48	-5614.94	-450.429	-85.476	1282.81				1.15659	0.00735832	-1.03893	0.608444	-0.30213	-1.67389	-0.134279	-0.0254815	0.382422
949.032	959.444	-3979.98	-230.73	430	-3617.56	1439.71	22.095	2044.9				0.282919	0.286023	-1.18648	-0.0687836	0.128189	-1.07844	0.429197	0.00658681	0.609613
2506.32	-161.175	-3916.6	-20.492	373.714	-3589.46	287.905	-644.905	1245				0.747166	-0.0480484	-1.16759	-0.00610893	0.111409	-1.07006	0.0858282	-0.192255	0.371151
1707.6	274.444	-4174.46	-681.587	-1018.38	-3195.03	117.476	-762.762	2460.57				0.509059	0.0818153	-1.24446	-0.20319	-0.303593	-0.95248	0.0350211	-0.227389	0.733528
1290.6	269.206	-4150.37	1001.22	1023.9	-993.032	480.095	-39.381	3107.05				0.384746	0.0802538	-1.23728	0.298477	0.305239	-0.296036	0.143123	-0.01174	0.926251
3233.56	444.063	-3804.22	-18.397	198.143	-1469.03	2111.48	-2124.48	976.238				0.963965	0.132381	-1.13409	-0.00548438	0.059069	-0.437937	0.629458	-0.633334	0.291029
4933.56	341.349	-3437.13	771.365	673.381	-1742.65	1896.24	-2023.52	673.619				1.47076	0.101761	-1.02465	0.229954	0.200744	-0.519507	0.565293	-0.603239	0.200815
2231.22	207.778	-3588.27	255.127	434.524	-1799.6	256.667	-2097	79.429				0.665156	0.0619413	-1.06971	0.0760567	0.129537	-0.536484	0.0765158	-0.625143	0.0236788
7140.51	-1580.79	-3601.65	-29.444	1272.52	-2607.13	-713.619	-711.19	333.857				2.12868	-0.471254	-1.0737	-0.00877764	0.379356	-0.777219	-0.212739	-0.212015	0.0995271
5883.32	-1328.41	-3437.08	-359.73	3189.19	-1716.94	-2752.19	2459.81	2344.71				1.75389	-0.396016	-1.02464	-0.10724	0.950739	-0.511842	-0.820464	0.733301	0.69899
4575.18	-1311.13	-3540.13	165.794	2884.57	-1768.65	-2347.52	2089.48	990.333				1.36392	-0.390865	-1.05536	0.0494253	0.859928	-0.527258	-0.699827	0.6229	0.295231
5220.82	-1230.13	-3099.94	1859.65	-509.238	-2147.18	-613.714	1030.14	1091.81				1.5564	-0.366718	-0.924132	0.554386	-0.15181	-0.640102	-0.182956	0.307099	0.325483
2634.97	-1496.41	-3095.03	558.175	193.571	-2874.51	-1428.81	1112.52	88.429				0.785518	-0.446099	-0.922669	0.166399	0.057706	-0.856929	-0.425947	0.331658	0.0263618
-116.317	-1452.94	-3044.13	107.175	-1746.9	-2480.18	-175.952	1094.38	258				-0.0346756	-0.43314	-0.907495	0.0319503	-0.520775	-0.739374	-0.0524536	0.326249	0.0769132
1640.25	-1802.94	-2797.37	-886.063	-1048	-3095.56	646.095	1333.71	4317.33				0.488981	-0.53748	-0.833932	-0.264147	-0.312422	-0.922827	0.192609	0.397597	1.28705
5342.25	-1654.18	-2737.75	426.698	-2128.24	-2511.03	2364.67	1487.86	1254.76				1.5926	-0.493133	-0.816159	0.127204	-0.634455	-0.748571	0.704938	0.44355	0.374061
1088.44	-1679.65	-2624.65	-87.54	-1304.24	-2599.03	1690.81	2496.71	5.619				0.324479	-0.500725	-0.782442	-0.0260968	-0.38881	-0.774805	0.504052	0.744303	0.0016751
3655.78	1256.16	-2718.7	-1208.59	-1889.29	-2941.22	545.524	2119.09	244.762				1.08983	0.374477	-0.81048	-0.360295	-0.563221	-0.876816	0.162628	0.63173	0.0729667
3595.68	-489.746	-3009.03	-4414.87	-1140.52	-3467.84	2207.24	993.19	4273.76				1.07192	-0.146	-0.897031	-1.31613	-0.340005	-1.03381	0.658006	0.296083	1.27406
1576.73	-387.841	-3263.22	-1957.59	-2461.43	-2250.08	634.286	1985.14	964.238				0.470044	-0.11562	-0.972808	-0.583582	-0.733784	-0.670778	0.189089	0.591797	0.287452
2405.78	-611.175	-2964.89	-3491.06	-1618.19	-2998.7	1052.48	2422.81	7.571				0.717194	-0.182199	-0.883872	-1.04073	-0.482403	-0.893951	0.313757	0.722271	0.00225701
5689.68	-242.46	-3268.51	-2056.02	-768.524	-4045.89	974.667	925.762	901.667				1.69617	-0.0722805	-0.974385	-0.612925	-0.229107	-1.20613	0.290561	0.275982	0.268799
4155.3	-611.079	-2914.27	-3019.54	-1259.19	-3413.65	2171.14	140.714	167.286				1.23875	-0.182171	-0.868782	-0.900164	-0.375381	-1.01765	0.647246	0.0419487	0.0498701
1446.25	-872.937	-2512.6	-2734.82	-1944.57	-2901.79	1402.86	716.81	-143.429				0.431147	-0.260234	-0.749039	-0.815287	-0.579702	-0.865061	0.41821	0.21369	-0.042758
2511.06	-677.365	-3136.98	-2700.78	-1254.38	-3667.08	676.857	2415.43	3927.57				0.748581	-0.201931	-0.935174	-0.805137	-0.373947	-1.0932	0.20178	0.720071	1.17086
1823.83	-596.603	-3423.75	-2243.87	-1495.14	-3521.94	-427.762	-208.143	2365.71				0.543706	-0.177855	-1.02066	-0.668928	-0.445722	-1.04994	-0.127521	-0.0620501	0.70525
7382.82	-627.603	-2994.13	-3263.06	-699.762	-1452.56	-1335.9	-301.048	6357.33				2.20092	-0.187097	-0.892589	-0.972761	-0.208608	-0.433027	-0.398251	-0.0897463	1.8952
139.206	35.54	-3040.13	-2381.21	-739.048	-3117.37	-2247.24	-282	2821.71				0.0414991	0.0105949	-0.906302	-0.709868	-0.22032	-0.929328	-0.669931	-0.0840679	0.84119
3241.21	6172.4	-2193.51	-2188.3	-1027.9	-2106.46	-2648.43	819.571	942.143				0.966246	1.84007	-0.653914	-0.652361	-0.306432	-0.627963	-0.789531	0.244325	0.280865
5279.59	-507.317	-2822.08	-2009.25	-1030.19	-2229.22	-2021.05	405.286	1377.29				1.57391	-0.151238	-0.841299	-0.598985	-0.307113	-0.664559	-0.602501	0.120821	0.410587
6799.16	-745.222	-2847.08	-2276.02	-2221.14	-2418.84	-477.714	2409.19	1689.81				2.02692	-0.22216	-0.848752	-0.67851	-0.662152	-0.721088	-0.142413	0.718211	0.503754
3524.3	-409.079	-2540.7	-2439.64	113.095	-2611.75	-3440.32	3897.14	2190.33				1.05064	-0.121952	-0.757416	-0.727287	0.0337151	-0.778597	-1.0256	1.16179	0.652967
3182.35	-727.365	-831.46	-1639.4	-193.857	-2776.03	-3462.32	2144.29	4207.24				0.9487	-0.216837	-0.247869	-0.488726	-0.0577913	-0.827571	-1.03216	0.63924	1.25423
826.587	-757.317	-904.889	-1916.63	-1069.24	-2837.65	-1868.89	1211.48	517.476				0.246416	-0.225766	-0.269759	-0.571374	-0.318754	-0.84594	-0.55714	0.361157	0.154266
3070.16	-459.365	-1758.98	-1915.44	-1108.67	-2113.6	-2198.13	2697.24	5432.14				0.915254	-0.136943	-0.524375	-0.571019	-0.330508	-0.630092	-0.65529	0.804082	1.61939
3278.97	-543.508	-709.079	-1654.35	-2032.76	-3495.32	-2227.27	1716	1409.14				0.977503	-0.162027	-0.211386	-0.493183	-0.605993	-1.042	-0.663978	0.511562	0.420084
1796.78	-959.794	-1926.13	-2155.64	-1294.14	-3348.41	-719.841	1758.71	5677.19				0.535643	-0.286127	-0.574204	-0.642623	-0.385801	-0.998205	-0.214594	0.524295	1.69244
319.492	-737.841	-2221.08	-2505.54	-2855.86	-3800.27	-1590.22	-1964.14	3283.14				0.0952447	-0.21996	-0.662133	-0.746934	-0.851368	-1.13291	-0.474066	-0.585537	0.978748
2744.64	-829.937	-2772.41	-2653.21	-699.095	-3797.7	-1751.56	-1689.71	2209.43				0.818211	-0.247415	-0.826491	-0.790955	-0.208409	-1.13214	-0.522162	-0.503726	0.658659
-647.984	-1054.84	-1669.46	-2800.25	-2469.19	-4542.03	-1520.94	-2060.86	4295.71				-0.193172	-0.314462	-0.497688	-0.834792	-0.736098	-1.35404	-0.453411	-0.614368	1.28061
5921.06	-792.27	-1553.08	-3262.87	-2205.52	-2303.56	-1442.46	-3024.62	863.952				1.76515	-0.236186	-0.462993	-0.972705	-0.657495	-0.686721	-0.430016	-0.901678	0.257555
3142.73	-673.46	-849.794	-1768.78	-2216	-3236.27	-1840.6	-1444.24	-529.286				0.936889	-0.200767	-0.253335	-0.527296	-0.660618	-0.964774	-0.548708	-0.430546	-0.157787
-2890.03	-700.46	-1988.13	-1966.3	-1495.29	-3185.41	-324.984	-1134.71	960.476				-0.861556	-0.208816	-0.592687	-0.58618	-0.445764	-0.949612	-0.096882	-0.338273	0.28633
-1182.27	-968.556	-1041.08	-1893.02	-1250.33	-2582.65	128.54	480.143	1379				-0.35245	-0.288739	-0.310359	-0.564333	-0.372741	-0.769922	0.0383194	0.143137	0.411098
4801.11	-556.937	-954.841	-896.73	-2275.14	-3298.7	-693.222	1325.05	3886.95				1.43127	-0.16603	-0.284651	-0.267327	-0.67825	-0.983385	-0.206658	0.395014	1.15875
6131.68	-834.746	-46.794	-947.206	-2061.57	-2160.13	-821.841	1368	1662				1.82793	-0.248849	-0.0139499	-0.282374	-0.614581	-0.643963	-0.245001	0.407819	0.495464
2418.11	-679.365	-87.175	-516.683	-1508.86	-2080.89	-2443.65	326.524	2665.19				0.72087	-0.202528	-0.025988	-0.15403	-0.44981	-0.62034	-0.728484	0.097341	0.794528
5872.11	-1035.18	-454.889	-10.635	-1384.43	-3190.75	-1870.56	1239.29	1998.05				1.75055	-0.308601	-0.135608	-0.00317043	-0.412716	-0.951204	-0.557637	0.369447	0.595644
1647.68	-621.365	-697.698	-1560.54	-478	-2309.37	-2059.08	2231.52	4780.67				0.491196	-0.185237	-0.207993	-0.465217	-0.142498	-0.688453	-0.613838	0.665246	1.42518
2356.87	-937.651	-360.794	-1314.02	-1733.71	-2253.41	-2027.22	810.714	1635.19				0.702614	-0.279526	-0.107557	-0.391725	-0.516843	-0.671771	-0.604341	0.241684	0.487471
4262.06	-1064.98	-865.556	-1283.87	-2484.62	-1808.37	-337.365	905.667	2169.24				1.27058	-0.317484	-0.258033	-0.382739	-0.740697	-0.539099	-0.100573	0.269991	0.646678
4798.11	367.206	-815.889	8363.51	-1768.52	-2257.41	-1444.94	2061.19	2706.24				1.43038	0.109469	-0.243227	2.49327	-0.52722	-0.672963	-0.430754	0.614468	0.806765
5661.21	-947.984	-408.556	1425.32	-2167.19	-3415.13	-1051.75	-740.286	1434.05				1.68768	-0.282606	-0.121796	0.424906	-0.646067	-1.01809	-0.313539	-0.220689	0.427508
1772.63	-1273.13	-303.698	97.413	-784.952	-3268.51	-847.794	8.619	700.714				0.528446	-0.379537	-0.0905363	0.0290401	-0.234004	-0.974385	-0.252738	0.00256944	0.208892
3326.92	-140.175	623.349	2860.84	-1493.71	-2188.51	-204.937	422.048	2459.29				0.991798	-0.041788	0.185828	0.852854	-0.445296	-0.652423	-0.0610944	0.125818	0.733145
2355.92	-237.746	503.683	2164.27	-1754.81	-2649.32	364.73	997.952	2040.62				0.702331	-0.0708752	0.150154	0.645197	-0.523132	-0.789797	0.108731	0.297502	0.608335
3415.21	-203.27	620.492	-1759.16	-2842.33	-2135.51	1185.11	1711.86	2284.52				1.01812	-0.0605974	0.184977	-0.524428	-0.847336	-0.636623	0.353297	0.510327	0.681046
2426.49	-115.508	2674.21	-840.73	-1687.52	-2758.65	107.444	1784.52	5356.95				0.723369	-0.0344344	0.797216	-0.250633	-0.503073	-0.822389	0.0320305	0.53199	1.59698
2948.49	-237.841	1531.54	-617.635	-1482.52	-2085.46	357.968	1386.86	4763.71				0.878984	-0.0709035	0.456572	-0.184125	-0.44196	-0.621703	0.106715	0.41344	1.42013
4876.25	-92.937	1331.3	-1638.54	-1380.24	-1290.18	843.492	1554.52	3976.24				1.45367	-0.0277057	0.396878	-0.48847	-0.411467	-0.384619	0.251456	0.463424	1.18537
2181.82	-508.937	1126.49	-1307.54	-1323.67	-2447.32	77.778	-206	3310.43				0.65043	-0.151721	0.335822	-0.389795	-0.394602	-0.729578	0.0231866	-0.0614113	0.986882
3788.06	-409.698	1682.83	-2408.68	-1642.86	-2052.79	333.159	-1230.81	675.667				1.12927	-0.122136	0.501672	-0.71806	-0.489757	-0.611963	0.099319	-0.36692	0.201425
871.016	-227.079	1666.63	-2609.44	-2506.62	-2565.32	-1167.75	-2133.62	1699.71				0.259661	-0.0676952	0.496846	-0.777909	-0.747256	-0.764755	-0.34812	-0.63606	0.506707
-791.603	1081.49	1000.49	-2593.97	-1221.43	-2800.94	-328.603	-3126.33	492.286				-0.235987	0.322407	0.29826	-0.773296	-0.364124	-0.834997	-0.0979608	-0.932	0.146757
-522.365	-4.413	1251.21	-1821.4	-1432.81	-2135.41	-1385.17	-2134.71	-259.524				-0.155724	-0.00131557	0.373001	-0.542982	-0.427139	-0.636593	-0.412939	-0.636386	-0.0773675
-3438.36	-126.175	1048.3	-1520.78	3115.76	187.016	377.73	1121.52	-937.905				-1.02502	-0.0376144	0.312512	-0.453364	0.928849	0.0557519	0.112606	0.334341	-0.279602
-2353.75	-408.937	1297.06	-703.635	1879.43	61.111	-855.365	-139.429	553.841				-0.701682	-0.121909	0.386671	-0.209763	0.560282	0.018218	-0.254995	-0.0415656	0.165107
3887.46	-376.651	821.111	-628.159	-1160.76	-1253.22	1097.16	-123.333	811.841				1.1589	-0.112285	0.244784	-0.187262	-0.346038	-0.373601	0.327077	-0.0367672	0.24202
2655.51	-348.556	1310.73	-684.921	-690.857	-1184.94	-1420.98	-1112.76	200.175				0.791641	-0.103909	0.390746	-0.204184	-0.205953	-0.353246	-0.423614	-0.331729	0.0596748
2107.27	-291.508	297.349	41.698	-514.381	-1222.6	-777.746	-1181.33	-307.302				0.628205	-0.0869023	0.0886436	0.0124307	-0.153344	-0.364473	-0.231856	-0.352171	-0.0916107
1955.32	137.349	278.016	-755.063	-1309.76	-2389.37	-2055.41	-1568.24	-651.349				0.582905	0.0409455	0.0828802	-0.225094	-0.390457	-0.712302	-0.612745	-0.467512	-0.194176
2613.36	-229.984	530.587	-1487.16	-1710.62	-2071.65	-1430.41	-949.571	-789.206				0.779078	-0.0685612	0.158175	-0.443341	-0.509958	-0.617586	-0.426425	-0.283079	-0.235273
1846.84	-759.508	726.968	-2639.16	-3419.48	-1760.22	-1958.7	-874.81	-98.254				0.550567	-0.226419	0.216719	-0.786768	-1.01939	-0.524744	-0.583913	-0.260792	-0.0292908
2148.98	-890.079	1162.63	-1938.49	-2293.38	-1810.89	-2812.75	-1308.38	70.841				0.64064	-0.265344	0.346597	-0.57789	-0.683687	-0.53985	-0.838516	-0.390045	0.0211186
928.175	-424.746	-53.079	-1970.87	-774.095	-1495.65	-2517.18	-1833.29	233.841				0.276701	-0.126622	-0.0158235	-0.587543	-0.230768	-0.445873	-0.750403	-0.546526	0.069711
3138.98	1424.02	522.254	-2138.21	-1512.05	-1282.41	-2642.18	58.048	535.556				0.935772	0.424518	0.155691	-0.637427	-0.450761	-0.382303	-0.787667	0.0173049	0.159656
3803.7	-704.556	-183.651	-2033.63	394	-1631.79	-3098.84	-963.619	-474.349				1.13393	-0.210037	-0.0547487	-0.606253	0.117457	-0.486458	-0.923805	-0.287267	-0.14141
6042.75	-869.889	825.349	-1375.25	789.905	-683.46	-1233.7	-1188.24	-386.111				1.80142	-0.259325	0.246047	-0.409981	0.235481	-0.203748	-0.367781	-0.354229	-0.115105
3351.7	-1035.51	1476.21	-1521.83	-1253.48	-2169.32	-2260.41	-2114.81	-396.397				0.999185	-0.308699	0.440076	-0.453676	-0.373677	-0.646702	-0.673858	-0.630452	-0.118171
3665.32	-522.794	1366.78	-198.254	-1010.67	-1673.79	-2249.94	-2241.24	-364.635				1.09268	-0.155852	0.407454	-0.0591021	-0.301293	-0.498979	-0.670735	-0.668142	-0.108702
5402.94	3414.16	1339.49	-1724.02	-262.714	-2560.37	-994.984	-1399.19	235.556				1.61069	1.01781	0.39932	-0.513952	-0.0783185	-0.76328	-0.296618	-0.417117	0.0702223
1741.94	1901.92	1641.92	-1606.54	278.238	-2215.46	893.683	-1427.76	922.127				0.519294	0.566987	0.489478	-0.47893	0.0829464	-0.660457	0.266419	-0.425634	0.274898
171.46	-577.175	3503.02	-273.492	-689.905	-597.127	2414.06	-607.238	2018.17				0.0511145	-0.172063	1.04429	-0.0815315	-0.20567	-0.178011	0.719664	-0.181026	0.601644
1033.56	-480.127	4138.97	-1195.92	6.286	-2217.41	895.444	-1031.76	1520.41				0.308116	-0.143132	1.23388	-0.35652	0.00187394	-0.661039	0.266943	-0.307582	0.453255
3020.32	-1076.22	2512.21	-246.063	106.095	-326.746	1500.97	-1256.05	1194.46				0.900396	-0.320835	0.748921	-0.0733546	0.0316283	-0.0974072	0.447458	-0.374444	0.356084
1212.08	-799.937	3868.64	208.508	-718.667	-751.127	1186.49	-1729.62	909.746				0.361336	-0.238472	1.15329	0.0621589	-0.214244	-0.223921	0.353709	-0.515622	0.271207
3298.65	-596.746	3558.68	-1171.4	653.81	1109.35	1782.97	-1043	-227.111				0.983371	-0.177898	1.06089	-0.349209	0.194909	0.330711	0.531526	-0.310932	-0.0677047
4751.13	3548.49	2811.3	280.984	1831.48	-395.889	1431.25	690.762	-41.54				1.41637	1.05785	0.838086	0.083765	0.545987	-0.11802	0.426675	0.205925	-0.0123836
3836.36	-1119.22	2663.02	-377.635	2322.43	373.587	1830.25	1357.48	557.175				1.14367	-0.333654	0.79388	-0.112578	0.692346	0.111371	0.545622	0.404681	0.166101
3638.6	-1317.65	1550.83	-1533.44	1673.86	1147.11	558.302	-1484.57	-1299.25				1.08471	-0.392809	0.462321	-0.45714	0.498999	0.341969	0.166437	-0.44257	-0.387324
1658.7	-1078.89	563.778	-1356.87	1329.1	-1100.79	1924.97	1764.9	-641.587				0.494479	-0.321631	0.16807	-0.404501	0.39622	-0.32816	0.573858	0.526141	-0.191265
2753.7	-1198.22	977.54	-1130.25	575.524	-1051.46	2605.4	-404.524	-202.778				0.820913	-0.357205	0.291417	-0.336943	0.171571	-0.313454	0.776703	-0.120594	-0.0604508
1370.79	-972.032	1352.25	-2029.44	1393.52	-1244.32	1713.06	-469.143	-698.063				0.408651	-0.289775	0.403124	-0.605004	0.415428	-0.370948	0.510686	-0.139858	-0.208102
3379.03	-1131.08	1588.78	-2020.06	1677	39.683	4583.73	791.571	-1481.21				1.00733	-0.33719	0.473635	-0.602207	0.499935	0.01183	1.36647	0.235978	-0.441567
939.698	-1008.79	1982.59	-2239.82	-100.048	-711.175	1888.3	645.238	-623.063				0.280136	-0.300733	0.591035	-0.667721	-0.0298256	-0.212011	0.562927	0.192354	-0.185743
1209.94	-574.746	2248.54	-2430.25	608.048	844.921	3841.73	181.476	882.556				0.360698	-0.171339	0.670319	-0.72449	0.181267	0.251882	1.14527	0.0541004	0.263101
4528.75	304.683	2622.59	-1916.4	-823.143	1078.02	2928.54	957.905	57.889				1.35008	0.09083	0.781827	-0.571303	-0.24539	0.321371	0.873036	0.285564	0.0172575
-54.302	-1199.56	2695.16	-1331.11	-208.143	705.587	3086.49	455.476	767.032				-0.0161881	-0.357604	0.803462	-0.396821	-0.0620501	0.210345	0.920123	0.135783	0.228662
4654.65	-1389.79	3202.44	-1774.59	728.619	824.492	4774.78	-219.238	1547.13				1.38761	-0.414314	0.95469	-0.529027	0.217211	0.245792	1.42342	-0.0653577	0.461219
1140.94	-789.746	3401.25	-1464.11	-2109.52	442.302	4658.54	-444.667	2338.27				0.340128	-0.235434	1.01396	-0.436471	-0.628877	0.131856	1.38877	-0.132561	0.697069
1725.37	-1008.84	2063.16	-741.683	-1315.1	-5234.79	4408.44	-1401.24	1679.08				0.514354	-0.300748	0.615054	-0.221105	-0.392047	-1.56056	1.31421	-0.417727	0.500555
4376.75	-1257.65	2606.02	-1020.87	-1718.9	-2519.7	3483.68	196.524	623.413				1.30476	-0.374922	0.776887	-0.304336	-0.512428	-0.751155	1.03853	0.0585864	0.185848
5691.65	-762.651	3400.49	-2835.02	-848.429	-2727.41	5598.87	-967.571	1234.08				1.69676	-0.227356	1.01373	-0.845155	-0.252928	-0.813076	1.6691	-0.288445	0.367895
2532.13	-1109.08	2501.06	-1012.16	-203.238	-3770.84	3068.44	-458.667	1751.41				0.75486	-0.330631	0.745599	-0.301738	-0.0605879	-1.12414	0.914743	-0.136735	0.522119
-655.778	-503.698	2276.02	243.937	231	-4274.65	3397.82	-1748.62	1310.51				-0.195496	-0.150159	0.67851	0.0727208	0.0688641	-1.27433	1.01294	-0.521286	0.390679
2700.32	-950.794	-419.762	-625.54	-598.714	-5543.13	2444.64	-204.476	398.127				0.805	-0.283444	-0.125137	-0.186482	-0.178484	-1.65248	0.728777	-0.060957	0.118687
3481.56	778.111	-452.762	622.651	-2003.1	-4079.98	3465.59	-390.619	-109.111				1.0379	0.231965	-0.134974	0.18562	-0.597149	-1.2163	1.03314	-0.116449	-0.0325274
3000.94	-880.365	36.905	984.937	-937.524	-3503.98	4006.16	-505.333	-184.778				0.894618	-0.262448	0.0110019	0.293623	-0.279488	-1.04458	1.19429	-0.150646	-0.0550847
2542.32	-1237.6	5954.81	505.032	-193.381	-5235.41	5568.78	284.476	433.317				0.757898	-0.368945	1.77521	0.150557	-0.0576494	-1.56074	1.66013	0.084806	0.129177
3066.56	-1364.13	7352.52	662.079	-196.048	-4958.75	5020.78	-341.476	-1090.92				0.91418	-0.406665	2.19188	0.197374	-0.0584445	-1.47827	1.49676	-0.101798	-0.325218
1944.84	-850.698	-704	-904.111	-915.286	-4553.6	5797.44	-1618.95	-193.063				0.579782	-0.253604	-0.209872	-0.269527	-0.272859	-1.35749	1.72829	-0.482631	-0.0575546
1957.98	-999.27	332.571	-2144.97	-745.381	-2912.51	4101.54	-1973.24	-1013.73				0.5837	-0.297895	0.0991437	-0.639443	-0.222208	-0.868257	1.22272	-0.588248	-0.302206
3145.94	-963.841	-306.286	-250.302	-2327.76	-3839.94	5024.82	-1647.71	7067.56				0.937845	-0.287334	-0.0913078	-0.0746183	-0.693936	-1.14474	1.49797	-0.491205	2.10693
36.27	-672.175	-186.476	-1233.06	-2314.33	-4388.7	3761.21	-1845.38	2972.56				0.0108126	-0.200384	-0.0555909	-0.367592	-0.689933	-1.30833	1.12126	-0.550132	0.886158
2084.22	-626.032	-690.429	752.556	-1524.95	-4870.27	4888.02	-1390	3053.36				0.621334	-0.186628	-0.205826	0.224347	-0.454608	-1.45189	1.45718	-0.414377	0.910248
2048.08	-421.175	-656.619	179.698	334.333	-5132.79	5169.64	-1128.24	2627.46				0.610559	-0.125558	-0.195747	0.0535703	0.099669	-1.53015	1.54114	-0.336342	0.78328
3632.89	-296.46	-13.048	-1224.35	-952.524	-4747.46	5692.11	31.571	2311.79				1.08301	-0.0883786	-0.00388978	-0.364994	-0.28396	-1.41528	1.69689	0.00941173	0.689176
2966.51	-578.937	-343.19	-2030.11	-229.333	-4642.41	3142.06	708.095	5183.79				0.884355	-0.172589	-0.102309	-0.605202	-0.0683671	-1.38396	0.93669	0.211092	1.54536
899.984	-801.889	-478.524	-761.635	73.381	-4376.22	1804.02	-589.333	2400.46				0.268297	-0.239054	-0.142654	-0.227053	0.0218758	-1.30461	0.537801	-0.175688	0.715608
1313.98	-777.698	-1108.91	-629.825	-1171.05	-3677.37	1996.78	-35	2379.13				0.391716	-0.231842	-0.33058	-0.187759	-0.349105	-1.09627	0.595265	-0.010434	0.709249
1358.13	-687.127	-1498.76	-234.397	-407.762	-3585.98	5216.16	496.762	1454.94				0.404875	-0.204841	-0.4468	-0.0698768	-0.121559	-1.06903	1.555	0.148091	0.433736
6662.43	-3208.35	-690.19	-1505.49	-1669.81	-3425.79	3593.97	430.429	2744.41				1.98616	-0.956451	-0.205755	-0.448807	-0.497792	-1.02127	1.07141	0.128316	0.818145
-1659.67	-3142.06	-327.286	-931.016	-888.143	-2976.94	2176.64	-671.905	2071.32				-0.494768	-0.936689	-0.0975682	-0.277548	-0.264767	-0.887464	0.648883	-0.200304	0.617487
1065.24	-3089.97	-1078.86	-663.444	-776.048	-3225.75	1944.54	457.476	1226.22				0.317561	-0.92116	-0.321622	-0.197781	-0.23135	-0.961638	0.579693	0.13638	0.365553
2694.91	-2944.78	-684.905	-829.921	-2372.29	-2839.41	2349.59	-1056.62	1824.84				0.803386	-0.877877	-0.204179	-0.24741	-0.707209	-0.846465	0.700442	-0.314992	0.544009
6206.05	-2992.02	-806	-704.73	-924.714	-2476.6	1978.16	-963.19	2272.27				1.8501	-0.89196	-0.240279	-0.210089	-0.275669	-0.738307	0.589715	-0.287139	0.677393
2142.57	-2893.06	-1144.38	-627.683	-117.429	-2893.37	6892.54	-358.762	3157.75				0.638728	-0.862459	-0.341155	-0.18712	-0.0350071	-0.862551	2.05476	-0.106952	0.941365
6398.38	-2720.78	-784.714	-880.73	885.429	-4048.27	1556.16	324.143	1737.56				1.90744	-0.8111	-0.233933	-0.262557	0.263958	-1.20684	0.463911	0.0966312	0.517988
205.476	-2593.64	-660.714	-674.54	-176.762	-4702.6	899.302	-696.905	1331.22				0.0612551	-0.773198	-0.196967	-0.201089	-0.052695	-1.40191	0.268094	-0.207756	0.396855
2299.29	-2687.78	-1160.38	-921.635	-1734.14	-4565.65	1521.78	1169.14	2170.03				0.685447	-0.801262	-0.345924	-0.274751	-0.516971	-1.36108	0.453662	0.348537	0.646915
7371.76	-2870.83	-335.381	-1116.3	-1773.52	-4425.84	2323.3	85.524	1561.13				2.19762	-0.855832	-0.0999814	-0.332784	-0.528711	-1.3194	0.692607	0.0254958	0.465392
7104.57	-2656.35	-35.381	-1364.54	-1818.9	-4595.32	6094.44	-136.714	2546.51				2.11796	-0.791892	-0.0105475	-0.406787	-0.542239	-1.36992	1.81683	-0.0407562	0.759147
5711.86	-2636.11	548.333	-1217.4	-401.095	-4076.03	2221.25	-1134.52	2222.32				1.70278	-0.785859	0.163465	-0.362922	-0.119572	-1.21512	0.662185	-0.338216	0.662502
5759.05	-2662.87	-1350.19	-1264.73	-247.476	-3482.6	2611.68	-918.429	2116.27				1.71685	-0.793836	-0.402509	-0.377032	-0.0737758	-1.03821	0.778577	-0.273796	0.630888
8247.91	-2609.73	-773.857	-3045.06	-2282.05	-4435.41	2748.06	-1139.81	724.603				2.45881	-0.777994	-0.230697	-0.907773	-0.680308	-1.32225	0.819233	-0.339792	0.216014
1668.62	-3126.59	-96.19	3030.03	-2782.33	-4709.27	1972.78	-1615.19	402.937				0.497437	-0.932077	-0.0286755	0.903292	-0.82945	-1.40389	0.588111	-0.481509	0.120121
3606.81	-2786.06	5716.86	-2057.64	-2183.81	-4239.94	-180.841	-1643.9	1134.22				1.07524	-0.830561	1.70427	-0.613408	-0.651022	-1.26398	-0.0539111	-0.490069	0.338126
1978.57	-3353.06	-1332.29	-3440.54	3423.48	-4096.13	337.683	-1119.9	815.937				0.589838	-0.999591	-0.397173	-1.02567	1.02058	-1.22111	0.100668	-0.333858	0.243241
2788.76	-2816.25	-1133.38	3638.98	-1909.95	-4025.89	3.54	-1566.24	780.222				0.831366	-0.839561	-0.337875	1.08483	-0.569382	-1.20017	0.00105532	-0.466916	0.232594
2933.95	-3008.97	-1343.14	-3791.11	-1937.62	-2967.27	-881.794	-2831.52	541.222				0.874649	-0.897013	-0.400407	-1.13018	-0.577629	-0.884582	-0.262874	-0.844114	0.161345
3508.81	-3119.16	-1594.29	-2024.11	-1902.43	-3519.51	-25.46	-3021.24	-624.921				1.04602	-0.929862	-0.475279	-0.603414	-0.567139	-1.04921	-0.00758996	-0.90067	-0.186297
1202.62	-3045.64	-1239.67	-1384.4	215.238	-2781.84	961.111	-2193.67	955.603				0.358516	-0.907945	-0.369562	-0.412707	0.0641652	-0.829303	0.28652	-0.653961	0.284878
1022.14	-3175.97	-1202.33	1647.32	-428.238	-3356.51	226.397	-2906.19	1283.17				0.304714	-0.946798	-0.35843	0.491087	-0.127663	-1.00062	0.0674919	-0.866373	0.382531
3908.19	-3244.35	-1283.95	168.746	-841.048	-3513.51	-429.222	-1649.81	202.841				1.16508	-0.967183	-0.382762	0.0503054	-0.250727	-1.04742	-0.127957	-0.49183	0.0604695
411.429	-3042.97	-1118.24	-2292.54	-568.429	-3465.89	-699.413	-2459.81	4653.08				0.122652	-0.907149	-0.333362	-0.683436	-0.169456	-1.03323	-0.208504	-0.733301	1.38714
2397.95	-3146.21	-1517.52	-901.778	-1831.29	-3777.75	-829.984	-2438.52	3586.75				0.714861	-0.937926	-0.452392	-0.268832	-0.54593	-1.1262	-0.247429	-0.726956	1.06926
1645.48	4048.89	-3960.81	-2871.59	-740.952	-3550.08	171.921	-1897.19	108.317				0.490538	1.20703	-1.18077	-0.856057	-0.220887	-1.05832	0.0512519	-0.565577	0.0322907
5135.1	-3040.4	-4120.76	-1094.73	40.619	-4313.51	-1121.68	-1264.52	1241.94				1.53084	-0.906383	-1.22845	-0.326353	0.0121091	-1.28591	-0.334388	-0.376971	0.370238
1046.9	-3071.3	-4027.76	-3353.21	-1275.95	-4438.03	-445.921	-2739.24	317.746				0.312096	-0.915594	-1.20073	-0.999634	-0.380378	-1.32303	-0.132935	-0.816602	0.0947242
1679.57	-3383.25	-3327.24	-3287.59	-1326.29	-4436.84	-103.921	-1004.19	-191.73				0.500702	-1.00859	-0.991893	-0.980072	-0.395383	-1.32268	-0.0309802	-0.299362	-0.0571572
5786.9	-3183.25	-3577.33	-2839.02	106.048	-4015.98	138.794	-1910.43	44.984				1.72515	-0.948968	-1.06645	-0.846348	0.0316143	-1.19722	0.0413763	-0.569524	0.0134103
3149.86	-3274.44	-3354.86	-3701.78	720.81	-4428.89	19.413	-1476.24	911.127				0.939013	-0.976153	-1.00013	-1.10355	0.214883	-1.32031	0.00578727	-0.440086	0.271619
2704.05	-3335.3	-3019.71	-3791.3	-330.952	-4596.65	-877.397	-2116.95	-1246.63				0.806112	-0.994296	-0.900215	-1.13024	-0.0986611	-1.37032	-0.261563	-0.631091	-0.371638
2731.33	-3360.49	-3670.48	-3671.35	513.857	-5044.79	306.175	-960.381	775.27				0.814246	-1.00181	-1.09422	-1.09448	0.153187	-1.50392	0.0912747	-0.286302	0.231118
1222.9	-2972.25	-3843.81	-3413.06	1426.43	-4710.13	211.413	-546.714	2732.03				0.364564	-0.886066	-1.14589	-1.01748	0.425237	-1.40415	0.063025	-0.162983	0.814454
2419.71	-3374.06	-3628.57	-3337.78	610.048	292.873	775.222	1431.71	746.413				0.721348	-1.00585	-1.08172	-0.995035	0.181863	0.0873092	0.231104	0.426813	0.222515
2956.29	6661.79	-3992.86	-3799.54	947.476	-221.079	1233.79	414.619	765.222				0.881307	1.98597	-1.19032	-1.13269	0.282455	-0.0659065	0.36781	0.123603	0.228123
2167.48	-2302.64	-4306.81	-4509.16	1029.95	-329.508	-934.254	-1097.52	200.079				0.646153	-0.686447	-1.28392	-1.34424	0.307042	-0.0982306	-0.278513	-0.327186	0.0596461
3303.43	9514.98	-4133.05	-3564.25	104.905	-70.794	-1716.02	-628.048	-135.349				0.984795	2.83654	-1.23212	-1.06255	0.0312735	-0.0211046	-0.511567	-0.187229	-0.0403493
1814.48	-3520.06	-4172.86	-2890.68	375.333	-169.032	-1740.87	5.476	-497.73				0.540919	-1.04938	-1.24398	-0.86175	0.111892	-0.0503906	-0.518977	0.00163247	-0.14838
-234.762	-2880.35	-3591	-2888.44	-126.143	-47.984	-2133.54	-239.667	521.413				-0.0699856	-0.85867	-1.07052	-0.861083	-0.0376049	-0.0143047	-0.636036	-0.0714478	0.15544
2039.43	-3648.21	-4657.52	-2465.54	1100.05	-385.841	-2037.54	-1327.33	2499.51				0.60798	-1.08758	-1.38847	-0.73501	0.327939	-0.115024	-0.607417	-0.395695	0.745136
893.429	-3303.3	-4973.95	-3377.3	-874.429	-990.889	-2134.87	-721.524	3237.32				0.266343	-0.984757	-1.4828	-1.00682	-0.260679	-0.295397	-0.636433	-0.215096	0.965086
778.238	-3122.92	-5213.33	-3161.92	-272.238	-621.46	-1253.35	-1916.24	241.032				0.232003	-0.930983	-1.55416	-0.94261	-0.0811577	-0.185265	-0.37364	-0.571255	0.0718548
1677.19	-3249.4	-5409.1	-3347.59	-734.81	-786.651	-2474.59	-1391.05	156.032				0.499992	-0.968688	-1.61252	-0.997959	-0.219056	-0.234511	-0.737707	-0.414689	0.0465152
1448.43	-3449.83	-5055.91	-4307.59	-847.619	-1676.89	-1171.68	-1609.57	922.46				0.431796	-1.02844	-1.50723	-1.28415	-0.252686	-0.499903	-0.349294	-0.479834	0.274997
1085.29	-3194.78	-5192.76	-2283.82	-522.571	-1353.75	-583.349	-912.476	367.889				0.323538	-0.952405	-1.54803	-0.680838	-0.155785	-0.40357	-0.173904	-0.272021	0.109672
2211.52	-3242.25	-4839.95	-3341.92	208.095	-1648.32	441.556	-2971.24	739.984				0.659284	-0.966557	-1.44285	-0.99627	0.0620358	-0.491386	0.131634	-0.885765	0.220599
862.381	-3087.16	-4203.81	-3130.11	1456	-1180.65	520.365	-3663.95	674.651				0.257087	-0.920323	-1.25321	-0.933127	0.434053	-0.351967	0.155128	-1.09227	0.201122
2950.91	-3590.59	-5251.38	-5389.21	629.714	-661.984	2233.98	-3858.91	-193.778				0.879703	-1.0704	-1.5655	-1.60659	0.187726	-0.197346	0.66598	-1.15039	-0.0577677
751.571	-3449.73	-4073	-5982.21	2411.71	-80.841	2439.32	-1137.52	26.984				0.224053	-1.02841	-1.21421	-1.78337	0.718963	-0.0240998	0.727192	-0.339111	0.00804428
652.381	-3456.4	-4303.91	-6724.4	2141.29	303.825	1307.32	25.524	179.794				0.194483	-1.0304	-1.28305	-2.00463	0.638345	0.0905742	0.389728	0.00760904	0.0535989
1524.33	-3660.92	-4685	-6499.3	493.143	679.778	912.794	-1028.38	-305.635				0.454423	-1.09137	-1.39666	-1.93753	0.147012	0.202651	0.272116	-0.306574	-0.0911138
1535.29	-3539.64	-4381.57	-6010.4	553.143	280.54	2480.13	-2326.91	-221.873				0.457689	-1.05521	-1.3062	-1.79178	0.164899	0.0836326	0.739358	-0.693681	-0.0661432
1434.86	-3785.44	-4429.05	-4755.11	-379.524	-308.175	3596.08	-2066.86	1079.56				0.42775	-1.12849	-1.32036	-1.41756	-0.113141	-0.091871	1.07204	-0.616157	0.32183
-709.952	-4021.54	-3873.57	-5741.02	932.143	-1035.32	2309.51	338.714	1201.37				-0.211646	-1.19887	-1.15476	-1.71147	0.277884	-0.308642	0.688494	0.100975	0.358143
1056.24	-3384.21	-4269.05	-6114.44	-616.238	-113.222	2716.51	-699.762	1020.65				0.314878	-1.00888	-1.27266	-1.8228	-0.183709	-0.0337529	0.809826	-0.208608	0.304269
1641.19	-3849.11	-3774.48	-4214.92	184.905	14.159	2484.7	-2630.29	271.27				0.48926	-1.14747	-1.12522	-1.25652	0.0551226	0.00422098	0.740721	-0.784122	0.0808691
1676.95	-3144.16	-4804.33	-4149.3	853.048	-297.889	1541.08	-3307.14	-279.349				0.499921	-0.937315	-1.43223	-1.23696	0.254305	-0.0888046	0.459416	-0.985902	-0.0832776
1295.86	-3730.83	-4684.05	-5711.68	2612.05	-814.889	3255.27	-1499.1	647.365				0.386312	-1.11221	-1.39638	-1.70273	0.778685	-0.242929	0.970438	-0.4469	0.192988
2791.05	-3672.4	-3926.67	-5438.92	2243.71	-675.27	2548.7	-3663.48	1946.84				0.832048	-1.09479	-1.17059	-1.62141	0.66888	-0.201307	0.7598	-1.09213	0.580379
1356.1	-3839.92	-4519.14	-5056.06	2701.76	-65.984	2406.94	-3870.43	1070.22				0.40427	-1.14473	-1.34721	-1.50728	0.80543	-0.0196707	0.717539	-1.15383	0.319047
4090.52	-3609.3	-4227.95	-3422.25	2124.91	53.873	796.46	-3224.95	621.889				1.21944	-1.07598	-1.26041	-1.02022	0.633462	0.0160602	0.237435	-0.9614	0.185393
6950.33	-3700.97	-4127.14	-4809.82	2311.09	-290.317	2357.56	-4943.81	-506.016				2.07198	-1.10331	-1.23035	-1.43387	0.688967	-0.0865473	0.702818	-1.47381	-0.15085
6283.05	-3297.4	-3828.57	-5107.25	811.81	-445.556	2982.98	-4445.95	-212.635				1.87306	-0.982998	-1.14135	-1.52254	0.242011	-0.132826	0.889266	-1.3254	-0.0633893
4034.57	-3526.83	-3945.57	-5303.16	1739.1	-10.984	2133.22	-4285	-993.159				1.20276	-1.05139	-1.17623	-1.58094	0.518447	-0.00327447	0.635941	-1.27741	-0.296074
6016.57	-3862.54	-4586.24	-5977.35	2384.71	-538.46	828.984	-3742.62	-387.111				1.79362	-1.15147	-1.36722	-1.78193	0.710914	-0.160522	0.247131	-1.11572	-0.115403
5678	-3509.73	-4687.76	-5096.25	1331.43	-517.365	-311.54	-1878.33	-657.54				1.69269	-1.0463	-1.39748	-1.51926	0.396916	-0.154233	-0.0928741	-0.559955	-0.196021
2755.38	-3571.83	-4861.24	-4685.49	582.524	-1375.32	2352.36	-4241.67	62.032				0.821415	-1.06481	-1.4492	-1.39681	0.173658	-0.410001	0.701271	-1.2645	0.0184925
3173.33	-3247.68	-4182.05	-4495.44	2005.24	-631.889	3131.7	-2529.95	216.175				0.946012	-0.968176	-1.24672	-1.34015	0.597787	-0.188374	0.9336	-0.754212	0.0644446
2450.71	-3217.4	-4383.24	814.651	1017.67	-1859.75	1018.65	-4100.52	-302.063				0.73059	-0.959149	-1.3067	0.242858	0.30338	-0.554416	0.303673	-1.22242	-0.0900489
5682.14	-3463.68	-4393.57	1638.17	662.619	-1215.27	1090.37	-3830.29	-171.778				1.69392	-1.03257	-1.30978	0.488361	0.197535	-0.362288	0.325052	-1.14186	-0.0512093
4388.86	-3284.25	-4106.19	2161.94	83.095	-1118.56	104.317	-3897.52	979.556				1.30838	-0.979078	-1.22411	0.644502	0.0247717	-0.333457	0.0310983	-1.1619	0.292018
1222.05	-3485.4	-4230.19	2046.41	-261.714	-416.603	655.794	-4057.14	2901.56				0.364308	-1.03904	-1.26107	0.610062	-0.0780203	-0.124195	0.195501	-1.20949	0.864992
4772.43	-2136.11	-3643.76	1719.7	12.286	-762.27	294.889	-2534	-317.825				1.42272	-0.636802	-1.08625	0.512664	0.00366262	-0.227243	0.0879102	-0.755418	-0.0947478
1647.9	-2556.35	-4123.62	1119.89	110.143	-2908.13	1032.13	-2786.86	1223.65				0.491262	-0.762081	-1.2293	0.333853	0.0328351	-0.866951	0.30769	-0.830798	0.364786
3429.81	-3040.78	-4191.91	765.698	-402.905	-3153.79	544.365	-2501.24	-92.063				1.02247	-0.906496	-1.24966	0.228265	-0.120111	-0.940186	0.162282	-0.745652	-0.0274452
4322.62	-3181.78	-4268.71	1231.84	-1367.81	-4031.89	1569.79	-1957.29	-531.254				1.28863	-0.94853	-1.27256	0.367228	-0.407762	-1.20196	0.467976	-0.583492	-0.158374
3697.33	-2651.4	-4025.43	1331.37	-2029	-3737.08	1931.79	-2777.86	3046.89				1.10222	-0.790417	-1.20003	0.396897	-0.604871	-1.11407	0.575893	-0.828115	0.908317
1314.38	-2551.54	-4260.1	307.413	-118.286	-321.365	798.413	-2203.09	2532.41				0.391834	-0.760647	-1.26999	0.0916438	-0.0352626	-0.0958031	0.238017	-0.656771	0.754945
499.857	-2590.78	-4609.67	1366.32	-1722.76	-248.698	788.794	-2286.14	2872.08				0.149014	-0.772345	-1.3742	0.407317	-0.513578	-0.0741401	0.23515	-0.681529	0.856204
696.619	-2611.35	-4406.62	1883.41	-3480.76	-1291.32	1393.13	-2558.14	2814.65				0.207671	-0.778477	-1.31367	0.56147	-1.03766	-0.384959	0.415309	-0.762616	0.839084
1663.67	-2124.25	-4092.81	2433.7	-2739	-1051.08	2130.89	-993.333	1419.03				0.495961	-0.633267	-1.22012	0.725517	-0.816531	-0.313341	0.635246	-0.296125	0.423032
1403.57	-2772.44	-354.905	2720.51	-2208.91	-339.413	1151.94	-1949.76	1888.41				0.418423	-0.8265	-0.105802	0.811019	-0.658503	-0.101183	0.343407	-0.581249	0.56296
-14.524	-2415.11	-66.143	917.794	-2984.09	-1190.13	408.746	-2207.57	4087.46				-0.00432979	-0.719976	-0.0197181	0.273606	-0.889597	-0.354793	0.121852	-0.658106	1.21852
3728.86	-2135.02	288.381	162.222	-3057.29	93.968	114.27	-1633.95	7411.98				1.11162	-0.636477	0.0859701	0.0483605	-0.911417	0.0280131	0.0340654	-0.487102	2.20961
-680	-2588.16	-162.095	-39.111	-1773.1	493.111	383.032	-1582.62	5170.32				-0.202717	-0.771564	-0.0483226	-0.0116595	-0.528583	0.147003	0.114187	-0.471799	1.54134
670.286	-2273.4	-240.19	1287.17	-1943.81	175.921	1016.98	-1488.24	3108.32				0.199821	-0.67773	-0.0716038	0.383724	-0.579475	0.0524443	0.303176	-0.443663	0.92663
3417.86	-2596.21	-210.667	1091.94	-2185.05	75.254	873.556	-1278.1	2521.75				1.01891	-0.773964	-0.0628026	0.325521	-0.651391	0.0224342	0.260418	-0.381017	0.751765
4737.95	-2668.35	-304.952	-636.968	-1179	1277.54	2491.79	-1808.52	3344.75				1.41245	-0.79547	-0.0909102	-0.189888	-0.351475	0.380851	0.742836	-0.539144	0.997112
2744.71	-2499.25	1.095	993.794	-2855.19	-1061.56	386.746	-1562.95	2786.65				0.818235	-0.745059	0.000326434	0.296263	-0.851169	-0.316465	0.115294	-0.465936	0.830737
4403.52	-3103.02	-702.048	3440.89	-2304.95	-1360.84	-786.921	-1086.62	5223.22				1.31275	-0.925051	-0.20929	1.02577	-0.687136	-0.405684	-0.234591	-0.323935	1.55711
3520.67	-2975.87	-35	533.508	-2101.91	-774.079	194.46	-2056.14	2779.46				1.04956	-0.887146	-0.010434	0.159046	-0.626605	-0.230763	0.0579711	-0.612963	0.828593
5495.9	-2601.54	211.81	1184.13	-2235.67	-544.222	-377.349	-2216.05	1753.41				1.6384	-0.775553	0.0631433	0.353004	-0.666481	-0.16224	-0.112493	-0.660633	0.522715
2733.38	-2964.83	347.19	1258.17	-951.143	106.159	458.937	-2678.76	1939.08				0.814856	-0.883854	0.103502	0.375078	-0.283548	0.0316474	0.136815	-0.798574	0.578065
4331.38	-2786.21	49.476	199.937	-1268.52	-199.984	2261.41	-649.429	3001.22				1.29124	-0.830605	0.0147494	0.0596038	-0.378163	-0.0596178	0.674157	-0.193603	0.894703
1207.76	-3008.49	212.143	575.984	-1776.33	-418.46	3111.03	-3020.86	5142.98				0.36005	-0.89687	0.0632426	0.171708	-0.529548	-0.124748	0.927439	-0.900557	1.53319
3172	-2516.64	408.762	-1058.06	-1837.67	-865.27	1550.32	-1658.19	3939.27				0.945614	-0.750243	0.121857	-0.315422	-0.547832	-0.257948	0.46217	-0.494328	1.17435
3244.52	-2183.64	636.905	-371.206	-2271.48	-371.746	613.413	-1841.14	4344.6				0.967235	-0.650971	0.18987	-0.110661	-0.677157	-0.110822	0.182866	-0.548869	1.29518
5601.57	-3043.87	805.048	121.651	-2549.05	-1294.79	1305.84	-1345.81	2572.32				1.6699	-0.907417	0.239995	0.0362657	-0.759904	-0.385994	0.389288	-0.401203	0.766841
4704.43	-2795.02	-277.238	1259.56	-3002.33	-1134.51	1346.32	-2634.56	1652.7				1.40245	-0.833232	-0.0826482	0.37549	-0.895034	-0.338212	0.401355	-0.785395	0.492691
3562.57	-2416.02	248.571	1538.79	-2129.43	-981.984	785.556	-1253.6	3191.89				1.06205	-0.720247	0.0741022	0.458734	-0.63481	-0.292742	0.234184	-0.373715	0.951544
4549.95	-2166.83	879.81	730.365	-332.857	-1473.22	-420.54	-436.27	3522.32				1.3564	-0.64596	0.262283	0.217731	-0.099229	-0.439186	-0.125368	-0.130058	1.05005
1087.19	-2459.21	-124.429	1689.03	-2764.09	-723.079	-467.683	-1607.08	1683.41				0.324105	-0.733122	-0.0370939	0.503522	-0.824013	-0.215559	-0.139422	-0.479091	0.501847
3750.81	-2356.49	-582.048	6295.56	-2700.95	112.444	886.508	451.159	3144.84				1.11817	-0.7025	-0.173516	1.87679	-0.805189	0.033521	0.26428	0.134496	0.937518
3670.76	-2569.4	-910.143	-1049.78	1186.29	-416.365	1322.08	572.206	2750.03				1.0943	-0.765972	-0.271325	-0.312952	0.353647	-0.124124	0.394129	0.170582	0.81982
3451.09	-2798.83	-545.476	-253.254	643.143	-934.032	254.556	703.016	2749.22				1.02882	-0.834368	-0.162613	-0.0754983	0.191729	-0.278447	0.0758865	0.209578	0.819579
4574.76	-2608.35	-1508.57	-1425.49	-1355	-578.175	68.079	736.397	1954.98				1.3638	-0.777583	-0.449724	-0.424958	-0.403943	-0.172361	0.0202952	0.21953	0.582806
801.762	-3004.4	-979.048	-2199.49	-1426.48	-1086.37	9.984	606.825	1154.41				0.239016	-0.895651	-0.291867	-0.655697	-0.425251	-0.323861	0.00297636	0.180902	0.344146
4384.81	-2870.54	-1470.62	-49.825	-1372.33	-1104.65	-43.349	-528.889	2147.13				1.30717	-0.855745	-0.438411	-0.0148535	-0.40911	-0.329311	-0.0129229	-0.157669	0.640086
2988.33	-2711.54	-1513.62	-2140.4	-742.952	-973.079	-325.825	793.302	1292.56				0.890861	-0.808345	-0.45123	-0.63808	-0.221484	-0.290087	-0.0971327	0.236494	0.385328
2402.09	314.651	-985.286	89.984	-352.857	-917.889	65.556	1293.73	2669.46				0.716096	0.0938016	-0.293727	0.0268254	-0.105191	-0.273635	0.0195431	0.385678	0.795801
2856	-2420.64	-1252.14	721.508	371.286	-688.841	303.079	2605.54	1574.84				0.851411	-0.721624	-0.373279	0.215091	0.110685	-0.205352	0.0903518	0.776745	0.469481
1905.05	-1913.78	-1601.62	-159.968	5923.86	-999.175	-52.063	2538.3	3151.84				0.56792	-0.570523	-0.477464	-0.0476885	1.76598	-0.297867	-0.0155207	0.756701	0.939605
-394	-604.54	-1988.14	1680.51	-519.476	-1057.94	-429.778	1967.3	3770.6				-0.117457	-0.180221	-0.59269	0.500981	-0.154863	-0.315386	-0.128122	0.586478	1.12407
-2039	-1232.25	-3029.14	611.937	271.762	-406.841	1872.22	3485.16	2703.22				-0.607852	-0.36735	-0.903026	0.182426	0.0810158	-0.121285	0.558134	1.03897	0.805866
5511.86	-559.73	-1754.05	664.222	-952.381	-959.841	714.222	2057.54	2069.7				1.64316	-0.166863	-0.522905	0.198013	-0.283917	-0.286141	0.212919	0.613379	0.617004
696.905	-416.159	-2583.24	-100.159	-2153.24	-1132.94	1714.79	3235.82	1420.89				0.207756	-0.124062	-0.770097	-0.0298587	-0.641908	-0.337744	0.511202	0.964641	0.423585
402.952	-498.254	-949.286	-52.683	-1943.14	-1013.46	2477.94	2963.3	2194.94				0.120125	-0.148536	-0.282994	-0.0157055	-0.579276	-0.302126	0.738705	0.883399	0.654339
153.333	-113.016	-1295.19	563.175	-1740.43	-798.413	2860.7	2637.3	2640.7				0.0457106	-0.0336915	-0.386113	0.16789	-0.518844	-0.238017	0.852811	0.786214	0.787226
2805.52	335.603	-490.619	2313.36	-1455.48	-1445.7	4027.08	1056.11	1747.84				0.836363	0.100048	-0.14626	0.689644	-0.433896	-0.430982	1.20052	0.31484	0.521054
1109.29	501.079	-939.714	3201.79	25.19	-1281.41	662.984	1763.02	2137.65				0.330693	0.149378	-0.280141	0.954496	0.00750947	-0.382005	0.197644	0.525578	0.637262
2318.48	792.698	-712.667	-1688.63	-1643.1	-865.889	3149.46	2053.68	3254.7				0.691168	0.236314	-0.212455	-0.503404	-0.489828	-0.258133	0.938895	0.61223	0.970268
3086.38	603.937	-1419.91	118.841	-3182.95	-1166.98	1357.94	1596.25	4699.94				0.92009	0.180041	-0.423294	0.035428	-0.948879	-0.347892	0.404819	0.475864	1.40111
2388.09	248.317	-1219.62	-1298.35	-2572	-1600.89	1162.56	1720.02	3915.18				0.711922	0.0740265	-0.363585	-0.387055	-0.766747	-0.477246	0.346573	0.512759	1.16716
-5.048	-367.254	-1498.14	-5503.78	-2176.33	-1215.18	1191.98	616.254	2254.56				-0.00150487	-0.109483	-0.446615	-1.64075	-0.648793	-0.362261	0.355346	0.183713	0.672112
1760.95	-1105.11	-1251.91	-5081.4	-1331.52	-1341.13	762.937	-778.556	2072.6				0.524963	-0.329448	-0.373211	-1.51483	-0.396945	-0.399808	0.227441	-0.232098	0.61787
1471.1	282.365	-1266.81	-2973.44	262.333	-985.937	1180.32	-1686.32	4857.65				0.438553	0.0841767	-0.377653	-0.886422	0.0782049	-0.293921	0.351868	-0.502713	1.44813
2217.05	-738.397	-1032.62	-4704.92	-1245.33	-1405.32	1157.94	-844.46	4836.27				0.660931	-0.220126	-0.307837	-1.4026	-0.37125	-0.418944	0.345196	-0.251744	1.44175
5975.1	-108.397	-1220.24	-3007.49	-1180.62	-1103.7	-21.063	-1333.6	2476.22				1.78125	-0.0323146	-0.363769	-0.896572	-0.351958	-0.329027	-0.00627915	-0.397564	0.738194
7954.71	-1314.4	-658.905	-2199.02	-1819.52	-1168.6	-1339.21	-1346.13	3258.94				2.3714	-0.39184	-0.196428	-0.655555	-0.542424	-0.348375	-0.399235	-0.401298	0.971531
4101.33	-460.397	-1807.1	-745.063	-1448.1	-622.841	-2469.29	-1423.13	4078.79				1.22266	-0.13725	-0.53872	-0.222113	-0.431696	-0.185677	-0.736126	-0.424253	1.21594
3145.81	353.46	-805.857	-357.73	-1571.76	214.492	-3197.91	-1266.41	2610.32				0.937807	0.105371	-0.240236	-0.106644	-0.468563	0.0639429	-0.953337	-0.377534	0.778169
4388.76	-210.016	-1695.95	-1581.16	-1444.9	228.159	-2206.48	-746.794	2509.41				1.30835	-0.0626085	-0.505585	-0.471364	-0.430745	0.0680172	-0.657779	-0.222629	0.748089
1368.19	-357.825	-521.762	664.127	-1308.81	-260.746	-2123.81	-566.46	1726.08				0.407875	-0.106672	-0.155544	0.197985	-0.390173	-0.0777318	-0.633135	-0.168869	0.514567
4175	-213.254	-584.714	1351.22	-3908.29	-409.794	-2723.95	-7.317	3254.7				1.24462	-0.0635738	-0.174311	0.402817	-1.16511	-0.122165	-0.812045	-0.00218129	0.970268
5905.43	180.27	-623.333	-1866.4	-2387.71	-655.079	-3149.33	997.968	1766.46				1.76049	0.0537408	-0.185824	-0.556397	-0.711809	-0.195288	-0.938857	0.297507	0.526605
2837.33	-456.302	-1745.81	-760.254	-917.381	-827.556	-2531.29	-243.127	2367.65				0.845846	-0.13603	-0.520449	-0.226642	-0.273483	-0.246705	-0.754609	-0.0724793	0.705828
4384.33	-399.444	-1783.62	-1385.21	289.857	-789.603	-2683.52	-574.937	3896.36				1.30703	-0.119079	-0.53172	-0.412948	0.0864101	-0.235391	-0.799993	-0.171396	1.16156
6107.1	-391.54	-1759.71	-1192.11	-1517.86	-947.746	-2851.48	-629.079	637.984				1.8206	-0.116723	-0.524592	-0.355384	-0.452493	-0.282535	-0.850062	-0.187537	0.190191
5261.76	-442.825	-1316	-2997.06	-1135.1	-332.698	-3357.76	-572.079	253.937				1.5686	-0.132012	-0.392317	-0.893463	-0.338387	-0.0991816	-1.00099	-0.170544	0.0757019
4970.67	-526.159	-1921.1	-3622.97	-1897.9	-58.46	-3145.19	-42.032	448.46				1.48182	-0.156855	-0.572705	-1.08005	-0.56579	-0.0174277	-0.937622	-0.0125303	0.133692
7061.57	303.413	-1512.91	-2375.49	-630.857	207.111	-1798.14	379.254	405.127				2.10515	0.0904514	-0.451018	-0.708165	-0.188067	0.0617425	-0.53605	0.113061	0.120774
3919.09	-680.873	-1485.1	-3734.49	-508.333	-214.556	-1251.86	-1346.79	1734.46				1.16833	-0.202977	-0.442728	-1.1133	-0.151541	-0.0639619	-0.373195	-0.401497	0.517065
4844.48	-730.016	-667.984	-2863.82	-78.762	-570.079	-455.857	37.873	3599.08				1.4442	-0.217627	-0.199135	-0.853743	-0.02348	-0.169948	-0.135897	0.0112904	1.07293
4263.67	-845.206	388.349	-6354.73	-938.333	-1007.03	-3010.19	296.921	1981.08				1.27105	-0.251967	0.115772	-1.89443	-0.279729	-0.300209	-0.897377	0.088516	0.590585
3192.33	-877.016	761.444	-2614.68	-1118.29	-1193.94	-3255.57	695.016	1187.27				0.951676	-0.26145	0.226996	-0.779471	-0.333376	-0.355929	-0.970528	0.207193	0.353941
4116.43	-755.206	-67.984	-4520.4	-416.238	-1278.79	-3230.24	775.921	2322.6				1.22716	-0.225137	-0.0202669	-1.34759	-0.124086	-0.381224	-0.962976	0.231312	0.692398
3462.67	-972.873	-625.222	-4864.64	-1025.43	-887.27	-4005.14	1197.87	61.746				1.03227	-0.290026	-0.186387	-1.45021	-0.305694	-0.264507	-1.19399	0.357102	0.0184073
5121.05	-1085.49	-689.175	-7568.73	-1225.1	88.54	-3288.38	288.778	2456.51				1.52665	-0.323599	-0.205452	-2.25634	-0.365217	0.0263949	-0.980309	0.0860885	0.732317
4127.62	-1257.54	238.111	-7527.25	-1519.67	256.635	-3968.09	519.968	-239.016				1.2305	-0.374889	0.070984	-2.24397	-0.453032	0.0765062	-1.18294	0.155009	-0.0712538
4931.76	-781.73	-647.032	-231.635	-1216.05	-220.794	-4165.14	441.683	-698.302				1.47022	-0.233044	-0.192889	-0.0690534	-0.36252	-0.0658216	-1.24168	0.131671	-0.208173
7561.9	-721.159	-1116.7	1670.56	-750.524	394.397	-4221.33	1193.73	-778.54				2.2543	-0.214987	-0.332903	0.498014	-0.223741	0.117575	-1.25843	0.355866	-0.232093
4616.38	-639.778	-332.984	-2148.82	-599.952	-39.889	-3706.86	117.016	-36.587				1.3762	-0.190726	-0.0992669	-0.640593	-0.178853	-0.0118914	-1.10506	0.034884	-0.0109071
4074.52	-333.111	-1811.56	-2022.25	-1885.29	-47.651	-4412.14	-626.794	646.317				1.21467	-0.0993047	-0.54005	-0.60286	-0.562028	-0.0142054	-1.31532	-0.186855	0.192675
4086	-2604.06	-957.46	-2725.25	-524.952	1164.78	-4559.1	-673.079	989.841				1.21809	-0.776304	-0.285431	-0.812434	-0.156495	0.347235	-1.35913	-0.200654	0.295084
3564.71	-3373.97	-1196.41	-3012.11	-473.381	453.921	-4376.57	-185.603	2014.27				1.06269	-1.00582	-0.356665	-0.897949	-0.141121	0.13532	-1.30471	-0.0553307	0.60048
7468	-3249.4	-783.746	-2805.68	-648.381	660.206	-5001.76	-607.698	811.746				2.22631	-0.968688	-0.233645	-0.836411	-0.193291	0.196816	-1.49109	-0.181163	0.241992
6020.33	-3654.64	-656.222	-3139.11	-57.238	1260.44	-4786.14	-1816.46	991.603				1.79474	-1.0895	-0.195628	-0.93581	-0.0170634	0.375755	-1.42681	-0.54151	0.29561
6536.62	-3551.44	-1275.13	-4175.92	-76	670.492	-5052.67	575.444	780.27				1.94865	-1.05873	-0.380133	-1.2449	-0.0226566	0.199882	-1.50627	0.171547	0.232609
5087.71	-3261.78	-1725.51	-2207.16	-435.143	-2205.29	-4712.24	512.397	890.46				1.51671	-0.972379	-0.514397	-0.657983	-0.129722	-0.657426	-1.40478	0.152752	0.265458
3726.86	-3186.06	-1994.79	-3848.92	-547.429	-770.905	-3372.57	472.778	1076.94				1.11102	-0.949806	-0.594673	-1.14741	-0.163196	-0.229817	-1.00541	0.140941	0.321049
4214.38	-3368.73	-2096.08	-3578.73	-1217.38	-448.095	-562.952	899.825	1045.79				1.25636	-1.00426	-0.624869	-1.06687	-0.362917	-0.133583	-0.167823	0.26825	0.311765
3750.57	-3535.06	-2995.18	-3956.64	-2175.14	673.048	-1573.14	-256.317	-404.397				1.11809	-1.05385	-0.892902	-1.17952	-0.648438	0.200644	-0.468974	-0.0764114	-0.120556
3738.67	-2950.54	-3206.08	-5037.68	-2352.29	-2426.91	1069.81	770.444	1468.03				1.11455	-0.879594	-0.955774	-1.5018	-0.701247	-0.723493	0.318924	0.229679	0.437639
3998.24	-3528.49	-2860.56	-5404.68	-2143.43	-2878.1	-303.857	36.016	-258.063				1.19193	-1.05189	-0.85277	-1.61121	-0.638984	-0.857999	-0.0905837	0.0107368	-0.0769319
3615.71	-3826.83	-2709.13	-5032.87	-2540.38	-3731.52	-1806.67	965.778	521.222				1.07789	-1.14083	-0.807627	-1.50036	-0.757321	-1.11241	-0.538591	0.287911	0.155383
3187.76	-3777.4	-3750.37	-3746.21	-1133.57	-1335.62	222.762	584.873	1447.98				0.950313	-1.12609	-1.11803	-1.11679	-0.337932	-0.398166	0.0664082	0.174358	0.431663
5009.57	-3726.44	-4158.79	-3736.16	-2694.33	-1554.33	1037.38	384.73	1713.27				1.49342	-1.1109	-1.23979	-1.1138	-0.803216	-0.463366	0.309257	0.114693	0.510748
6221.81	-3710.25	-3941.03	-4967.68	-1717.14	38.524	5279.05	125.825	624.794				1.8548	-1.10607	-1.17487	-1.48093	-0.511903	0.0114845	1.57375	0.0375101	0.186259
5114.62	-3538.4	-4326.84	-5676.3	-786.381	-726.238	1067.38	277.492	1427.7				1.52473	-1.05484	-1.28989	-1.69218	-0.23443	-0.216501	0.3182	0.082724	0.425615
7493.71	-3489.3	-4478.79	-2660.16	-62.762	-1382.38	1191.67	-206.413	-510.206				2.23397	-1.04021	-1.33519	-0.793028	-0.0187102	-0.412105	0.355251	-0.0615344	-0.152099
2135.48	-3584.25	-2322.27	-3952.54	6301.24	-1144.19	1159.57	766.302	-275.492				0.636613	-1.06851	-0.692299	-1.1783	1.87848	-0.341098	0.345683	0.228445	-0.0821277
1846.76	2860.84	-2735.13	-2284.16	-1537.81	-1084.91	1356.71	1540.3	51.984				0.550544	0.852854	-0.815378	-0.680937	-0.458441	-0.323426	0.404454	0.459184	0.0154971
6172.76	-3364.25	-2962.98	-4073.68	-467.333	-660.524	572.381	-27.46	41.032				1.84018	-1.00293	-0.883303	-1.21442	-0.139318	-0.196911	0.170634	-0.00818618	0.0122322
7173.33	-3835.68	-3385.89	-2965.78	-1813.9	-1988.43	1189.48	519.016	-460.349				2.13846	-1.14347	-1.00938	-0.884137	-0.540749	-0.592777	0.354598	0.154725	-0.137236
4401.1	-3709.92	-2664.32	-3299.59	-3070.86	-1464.05	6371.57	-963.222	15.508				1.31202	-1.10598	-0.794268	-0.98365	-0.915462	-0.436452	1.89945	-0.287149	0.00462314
4186.57	-2597.11	-3236.13	-1309.44	-2251.91	-1009.43	4379.05	545.302	-53.349				1.24807	-0.774232	-0.964732	-0.390362	-0.671322	-0.300924	1.30545	0.162562	-0.015904
5207.1	-3296.11	-4402.56	-3925.44	-3357	-1578.14	2506.86	88.587	618.27				1.5523	-0.982613	-1.31246	-1.17023	-1.00077	-0.470464	0.747327	0.0264089	0.184314
3101.19	-3812.4	-985.556	-2872.78	-4273	-2230.48	1187.71	321.444	8.698				0.924505	-1.13653	-0.293807	-0.856412	-1.27384	-0.664935	0.354073	0.0958266	0.00259299
6777.06	-1240.86	-950.984	-3063.3	-4295.67	-901.476	2437.38	562.825	236.127				2.02033	-0.369916	-0.283501	-0.91321	-1.28059	-0.268742	0.726615	0.167785	0.0703925
3971.59	-1413.29	-1773.51	-4143.4	-4390.76	-1198.33	2098.29	-1041.84	1574.56				1.18398	-0.42132	-0.528706	-1.2352	-1.30894	-0.357238	0.625526	-0.310586	0.469396
6922.02	-1537.33	-672.413	-3574.35	-2361.81	-1089.67	2990.62	-1056.7	2271.13				2.06354	-0.458298	-0.200455	-1.06556	-0.704086	-0.324845	0.891542	-0.315015	0.677052
11639	-1385.57	-891.127	-4047.21	-2713.91	-1543.24	1052.57	-1305.37	-314.778				3.46973	-0.413056	-0.265657	-1.20652	-0.80905	-0.46006	0.313785	-0.389146	-0.0938394
6842.97	-1204.52	379.54	-3201.97	-2853.86	-3189.19	644.571	-1165.03	3122.08				2.03998	-0.359083	0.113146	-0.954548	-0.850772	-0.950739	0.192155	-0.347311	0.930732
7351.73	2961.48	-942.079	-2986.64	-3376.76	-2568.33	998.81	-1306.84	1324.08				2.19165	0.882854	-0.280846	-0.890355	-1.00666	-0.765653	0.297758	-0.389586	0.394725
4537.11	-1110.95	-4729.98	-3158.25	-2264.38	-2192.33	1981.67	-326.365	1524.6				1.35257	-0.331189	-1.41007	-0.941517	-0.675041	-0.653562	0.590761	-0.0972936	0.454504
7088.44	-1216.14	-4741.89	-4110.35	-1987.1	-2592.24	611.429	-586.603	563.365				2.11316	-0.362547	-1.41362	-1.22535	-0.592379	-0.77278	0.182275	-0.174874	0.167946
9548.25	-1236.48	-4524.46	-3046.21	-3649.86	-2993.48	1249.24	-193.032	900.746				2.84646	-0.368611	-1.3488	-0.908114	-1.08807	-0.892395	0.372414	-0.0575453	0.268524
11551.7	-1565.19	-4549.13	-4530.78	-3352.81	-3064.1	-649.286	-696.175	764.651				3.44371	-0.466603	-1.35615	-1.35068	-0.999516	-0.913448	-0.193561	-0.207539	0.227952
7657.16	-1512.14	-1348.03	-3754.68	-3788.67	-3353.19	-1120.24	-967.651	-493.73				2.2827	-0.450789	-0.401865	-1.11932	-1.12945	-0.999629	-0.333958	-0.288469	-0.147187
7139.06	-1035.67	-865.889	-4020.4	-3547.81	-2974.52	-1931	-1257.75	-1880.02				2.12825	-0.308747	-0.258133	-1.19853	-1.05765	-0.886743	-0.575656	-0.37495	-0.560457
7334.02	-1170.19	-1204.75	-2352.59	-2561.24	-1822.24	-1946.81	-425.556	-1898.16				2.18637	-0.348849	-0.359152	-0.701337	-0.763538	-0.543233	-0.580369	-0.126864	-0.565866
7068.44	-1056.43	-967.508	-4219.4	-4924.43	-255.619	-861.476	-514.746	6582.6				2.10719	-0.314936	-0.288427	-1.25786	-1.46804	-0.0762033	-0.256817	-0.153452	1.96236
5789.97	-1162.52	-1351.03	-3863.16	-4254.86	171.524	-844.381	150.968	5870.56				1.72606	-0.346562	-0.40276	-1.15166	-1.26843	0.0511335	-0.251721	0.0450055	1.75009
4686.82	-1244.62	-1641.22	-1465.63	-4421.81	660.571	-1112.52	-404.079	-2088.49				1.3972	-0.371037	-0.489269	-0.436925	-1.3182	0.196925	-0.331658	-0.120461	-0.622607
12232.1	-812.905	-1611.56	-2303.11	-3952.09	-340.81	-1225.33	-963.651	-819.159				3.64654	-0.242338	-0.480427	-0.686587	-1.17817	-0.1016	-0.365288	-0.287277	-0.244202
6420.68	-1050.48	-983.651	-2056.02	-4512.86	-646.286	-538	-1264.94	140.937				1.91409	-0.313162	-0.293239	-0.612925	-1.34534	-0.192666	-0.160385	-0.377094	0.0420152
5258.64	-1378.43	-1229.98	-1597.63	-3999.14	-795.143	2051.29	-1443.17	-113.683				1.56767	-0.410928	-0.366673	-0.476276	-1.1922	-0.237042	0.611515	-0.430229	-0.0338904
5098.49	-1366.57	-1909.27	-446.73	-2840.76	-832.429	1815.95	-1716.6	5698.22				1.51993	-0.407392	-0.569178	-0.133176	-0.846868	-0.248158	0.541359	-0.511742	1.69871
3578.11	-1106.29	-1069.89	-1015.92	-4027.24	-544.286	-1054.1	-1188.27	4556.46				1.06668	-0.329799	-0.318948	-0.302859	-1.20057	-0.162259	-0.314239	-0.354239	1.35834
7455.87	-1246.29	-754.079	-2403.64	-3960.05	-738.048	135.095	733.159	481.413				2.22269	-0.371535	-0.224801	-0.716555	-1.18054	-0.220022	0.0402736	0.218564	0.143515
4996.68	-1312	-2421.18	-3541.25	-3687.09	-744.381	-1774.76	-456.841	3063.08				1.48958	-0.391124	-0.721785	-1.05569	-1.09917	-0.22191	-0.52908	-0.13619	0.913144
6612.82	-1304.52	-2858.18	-4455.49	-3634.52	83.857	-1935.05	687.635	4255.36				1.97137	-0.388894	-0.852061	-1.32824	-1.0835	0.0249989	-0.576863	0.204993	1.26858
8593.3	-1488.43	-2873.56	-4590.21	-2468.24	6.619	-2412.09	-479.317	5224.7				2.56177	-0.44372	-0.856646	-1.3684	-0.735814	0.00197321	-0.719077	-0.142891	1.55755
5674.59	-1223.05	-1725.94	-3177.4	-3974.91	311.476	-3453.19	-970.175	3013.03				1.69167	-0.364607	-0.514525	-0.947223	-1.18497	0.092855	-1.02944	-0.289222	0.898224
3081.11	-935.333	-2089.84	-3850.64	285.524	905.571	-2753.91	-2302.41	2385.27				0.918519	-0.278835	-0.623008	-1.14792	0.0851184	0.269962	-0.820975	-0.686379	0.71108
6538.02	2643.19	-494.651	-4381.06	175.81	907.952	-2345.24	-1731.22	2565.27				1.94907	0.787969	-0.147462	-1.30605	0.0524112	0.270672	-0.699146	-0.5161	0.76474
1870.54	-1477.1	-820.984	-2965.92	162.476	1478.05	490.333	-1716.08	2342.22				0.557632	-0.440343	-0.244746	-0.88418	0.0484362	0.440625	0.146175	-0.511585	0.698247
3948.21	1249.67	-1147.08	-3130.87	-169.095	-2032.24	-4738.33	-1993.22	1619.03				1.17701	0.372542	-0.341959	-0.933354	-0.0504094	-0.605837	-1.41256	-0.594205	0.482654
6370.06	328.333	-1638.27	-4122.02	185.81	-2307.33	-4773.24	-1342.84	3876.84				1.899	0.0978803	-0.48839	-1.22883	0.0553924	-0.687845	-1.42296	-0.400318	1.15574
3495.21	286.286	-1522.03	-3465.73	1343.76	-2491.91	-4457.62	-1052.51	1102.13				1.04197	0.0853456	-0.453737	-1.03318	0.400593	-0.742871	-1.32887	-0.313766	0.328558
4132.3	71.429	-1716.22	-3478.73	1926.19	-1951.81	-4503.05	-1152.32	1736.56				1.23189	0.0212939	-0.511627	-1.03705	0.574222	-0.58186	-1.34242	-0.343521	0.51769
4015.87	185.762	-1530.94	-4364.21	2850.33	-1774.38	-4239.43	94.111	3886.56				1.19718	0.0553781	-0.456393	-1.30103	0.849721	-0.528966	-1.26383	0.0280557	1.15863
4731.54	-230.286	-2187.46	-4273.54	426.524	-1363.19	-4555.67	-1429.7	2386.79				1.41053	-0.0686512	-0.65211	-1.274	0.127152	-0.406385	-1.3581	-0.426212	0.711534
-337.127	212.476	-1062.79	-2587.92	1129.67	-1126.19	-4875.71	-1622.22	2418.89				-0.100502	0.0633419	-0.316832	-0.771493	0.336768	-0.335732	-1.45351	-0.483605	0.721102
5884.4	403	-2550.75	-2998.78	2229.67	-1363.48	-4640.29	-1857.65	7107.22				1.75422	0.12014	-0.760412	-0.893975	0.664693	-0.406471	-1.38333	-0.55379	2.11876
1299.83	-11.667	-1476.51	-3290.3	2528.71	-689	-4006.29	-1989.56	10220.7				0.387495	-0.00347808	-0.440167	-0.980882	0.753842	-0.2054	-1.19433	-0.593112	3.04694
4044.87	441.095	-2235.79	-2885.02	4979.95	-131.524	-3772.86	-1822.37	2435.13				1.20583	0.131496	-0.666518	-0.860061	1.48459	-0.039209	-1.12474	-0.543271	0.725943
1322.11	778.238	-3006.13	-2514.11	1613.71	-368.952	-3843.29	-1659.37	2599.27				0.394138	0.232003	-0.896166	-0.749489	0.481069	-0.109989	-1.14573	-0.494678	0.774876
6335.4	463.476	-2201.13	-4533.11	2563.29	-1330.38	-2814.48	-1940.65	2618.94				1.88866	0.138168	-0.656185	-1.35138	0.764149	-0.396604	-0.839032	-0.578533	0.780739
8901.21	630.476	-1308.98	-5210.78	2449.91	-189.619	-3723.86	-2241.65	3895.56				2.65357	0.187953	-0.390224	-1.5534	0.730349	-0.0565279	-1.11013	-0.668265	1.16132
4200.97	578	-2272.08	-4430.16	1415.33	-367.524	-3659.24	-1795.08	7265.6				1.25236	0.172309	-0.677337	-1.32069	0.421929	-0.109564	-1.09087	-0.535136	2.16597
4731.49	629.667	-2479.18	-4828.3	1425.62	-569.238	-4159.19	-2254.27	5972.75				1.41052	0.187712	-0.739076	-1.43938	0.424996	-0.169697	-1.23991	-0.672027	1.78055
5634.21	604.714	-1966.7	-4111.3	2125.14	-831.238	-4659.24	-2606.6	6844.51				1.67963	0.180273	-0.586299	-1.22563	0.633533	-0.247803	-1.38898	-0.777062	2.04044
8215.44	288.571	-1630.32	-4351.4	2616.57	-1063.14	-5129.14	-1814.03	2358.98				2.44913	0.0860268	-0.48602	-1.29721	0.780034	-0.316936	-1.52906	-0.540787	0.703244
6099.16	-35.476	-3116.27	-1152.81	728.19	-749.714	-4281.95	-1839.41	4172.41				1.81824	-0.0105759	-0.929001	-0.343668	0.217083	-0.223499	-1.27651	-0.548353	1.24385
7599.3	4309.9	-3101.46	-591.714	1905.24	-1413.19	-4076.76	-1596.6	6026.22				2.26545	1.28484	-0.924586	-0.176398	0.567976	-0.42129	-1.21534	-0.475968	1.7965
8616.3	748.524	-2903.51	58.905	1101.52	-452.429	-4389.48	-1303.03	5875.98				2.56863	0.223145	-0.865574	0.0175603	0.328379	-0.134875	-1.30856	-0.388451	1.75171
5392.3	1349.19	-767.937	-519.476	2416.76	-405.667	-5658.33	-722.27	2006.03				1.60752	0.402211	-0.228932	-0.154863	0.720468	-0.120935	-1.68682	-0.215318	0.598024
3117.49	1135.57	-1411.98	-668.476	2630.09	-841.333	-5526.9	-1806.03	2769.94				0.929365	0.338528	-0.42093	-0.199281	0.784065	-0.250812	-1.64764	-0.538402	0.825754
3592.35	764.238	3021.54	-1219.86	1746.38	-515.81	-3648.09	-1528.98	4692.7				1.07093	0.227829	0.90076	-0.363655	0.520619	-0.15377	-1.08754	-0.45581	1.39895
4833.25	620.81	3068.21	-171.524	918.714	-269.19	-3909.43	-1781.22	3216.6				1.44086	0.185072	0.914672	-0.0511335	0.273881	-0.080249	-1.16545	-0.531005	0.958911
6069.68	2298.86	-2905.08	-783.333	1555.33	55.048	-4885.48	-1474.94	4494.84				1.80945	0.685319	-0.866042	-0.233522	0.463665	0.0164105	-1.45642	-0.439698	1.33997
9012.68	1189.52	-1891.51	68.524	830.286	345.667	-4113.43	-1465.79	568.27				2.6868	0.354613	-0.563884	0.0204279	0.247519	0.103048	-1.22627	-0.436972	0.169409
10904.6	220.476	-1458.32	-673.429	1124.33	2294.57	-3367.95	-1550.17	1480.75				3.2508	0.0657268	-0.434744	-0.200758	0.335178	0.684041	-1.00403	-0.462127	0.44143
2085.73	388.81	-2573.84	3.19	1128.76	993.333	-3720.62	-1154.89	5760.79				0.621783	0.115909	-0.767295	0.00095098	0.336499	0.296125	-1.10916	-0.344287	1.71737
1408.11	688.762	-2806.27	-401.19	2331	927.952	-4119	2217.78	4797.22				0.419776	0.205329	-0.836586	-0.1196	0.694901	0.276635	-1.22793	0.661148	1.43011
3420.3	645.238	-2725.56	-585.571	643.857	1481.62	-4654.86	1345.06	6182.98				1.01964	0.192354	-0.812525	-0.174566	0.191942	0.44169	-1.38767	0.400981	1.84323
1881.87	431.952	-3303.89	306.333	2212	1053.95	-4533.71	1141.3	4047.18				0.561011	0.128771	-0.984933	0.0913218	0.659426	0.314197	-1.35156	0.340237	1.20652
7402.06	457.762	-3286.84	392	2514.43	329.905	-3930.76	1680.44	3767.32				2.20665	0.136465	-0.97985	0.11686	0.749584	0.098349	-1.17181	0.500962	1.12309
4641.06	654.714	-2802.98	-1010.9	2345	934.857	-4826.76	1387.78	5364.75				1.38356	0.195179	-0.835605	-0.301364	0.699075	0.278693	-1.43892	0.413715	1.5993
4695.87	693.619	-3019.79	-1185.14	2704.95	-140.81	-4761.9	1847.49	5441.98				1.3999	0.206777	-0.900239	-0.353307	0.806381	-0.0419773	-1.41959	0.550761	1.62233
4719.35	717.238	253.349	-411.143	1012.95	-1320	-4783.62	2606.78	4027.22				1.4069	0.213818	0.0755266	-0.122567	0.301974	-0.393509	-1.42606	0.777114	1.20057
-271.635	648.762	-862.746	107.524	-1029.95	-97.905	-4879.71	2204.82	4005.41				-0.0809779	0.193404	-0.257196	0.0320543	-0.307042	-0.0291868	-1.45471	0.657287	1.19407
2590.65	947.381	-888.222	-402.857	-1464.52	-1190.95	-3493.76	2351.92	4075.94				0.772307	0.282427	-0.264791	-0.120097	-0.436594	-0.355038	-1.04154	0.701138	1.21509
4898.27	955.905	-1740.7	-340.619	-2362.38	-646.048	-4409.43	2868.97	3353.03				1.46024	0.284968	-0.518925	-0.101543	-0.704256	-0.192595	-1.31451	0.855277	0.999582
4814.27	848.571	-991.413	91.952	2355.19	90.762	-4614.86	3661.64	4281.36				1.4352	0.25297	-0.295553	0.0274121	0.702113	0.0270573	-1.37575	1.09158	1.27633
4205.94	1442.9	-1524.7	1012.24	1965.1	95.238	-4451.29	2674.87	4432.98				1.25384	0.430149	-0.454533	0.301761	0.58582	0.0283917	-1.32699	0.797414	1.32153
3899.22	633.524	-2199.65	-243.286	2229.09	-571.095	-3838	4228.68	1355.22				1.16241	0.188862	-0.655744	-0.0725267	0.664522	-0.170251	-1.14416	1.26063	0.404009
4033.6	530.286	-1797.18	-117.286	7237.67	-122.381	-3973.57	3121.21	3755.65				1.20247	0.158085	-0.535763	-0.0349645	2.15764	-0.0364834	-1.18457	0.930472	1.11961
6373.13	332.905	-2676.75	273.381	1330.52	-677.19	-3312.19	2584.82	3502.08				1.89991	0.0992433	-0.797974	0.0814984	0.396646	-0.201879	-0.987407	0.77057	1.04402
3452.6	354.667	-1963.7	-51.524	1798.1	-775.524	-3138.48	2486.4	2902.6				1.02927	0.105731	-0.585404	-0.01536	0.536035	-0.231194	-0.93562	0.741227	0.865304
5318.22	881.667	-1815.94	-240.762	344.048	-999.619	-3762.76	1917.16	5262.03				1.58543	0.262836	-0.541355	-0.0717743	0.102565	-0.297999	-1.12173	0.57153	1.56868
5454.98	551.095	-2084.46	-1060.1	19.714	-984.429	-4854.9	1601.87	3369.94				1.6262	0.164289	-0.621405	-0.316028	0.005877	-0.293471	-1.44731	0.477539	1.00462
5603.08	1434.52	-2614.27	-772.762	908.286	-851.19	-4719.52	1497.21	4115.13				1.67035	0.42765	-0.779348	-0.23037	0.270772	-0.253751	-1.40695	0.446337	1.22677
4927.89	867.857	-2934.18	-70	247.19	-539.714	-5315.19	1176.44	7607.03				1.46907	0.258719	-0.874717	-0.0208679	0.0736906	-0.160896	-1.58453	0.350713	2.26776
3856.51	943.857	-3173.03	-233.381	173.524	0.81	-5442.38	427.444	6619.98				1.14968	0.281376	-0.945921	-0.0695739	0.0517298	0.000241472	-1.62244	0.127427	1.9735
1086.79	1308.76	-3079.7	-38.476	-915.619	-1217.86	-5237.9	691.444	7014.13				0.323987	0.390159	-0.918099	-0.0114702	-0.272958	-0.36306	-1.56149	0.206128	2.091
4764.84	1343.38	-2326.98	-297.381	27.238	-444.667	-3590.38	946.873	5548.89				1.42046	0.400479	-0.693703	-0.0886531	0.00812	-0.132561	-1.07034	0.282275	1.6542
3833.13	578.619	-223.746	-1189.33	381.429	-591.19	-4196.48	2408.11	6191.22				1.1427	0.172494	-0.0667016	-0.354556	0.113709	-0.176241	-1.25102	0.717889	1.84568
2463.46	579.762	-867.937	-1643.24	263.429	-1446.24	-4588.76	1889.73	7677.51				0.734389	0.172835	-0.258743	-0.489871	0.0785316	-0.431143	-1.36797	0.563353	2.28876
5543.65	570.286	-553.937	-491.857	-563.714	-1615.52	-4655.95	2136.87	6663.56				1.65263	0.17001	-0.165136	-0.146629	-0.16805	-0.481607	-1.388	0.63703	1.98649
3643.36	570.81	-2155.89	-1095.81	-1246.1	-1294.81	-4114.43	1818.68	6190.03				1.08613	0.170166	-0.642699	-0.326675	-0.371477	-0.386	-1.22656	0.542173	1.84533
2655.46	498.524	-622.032	-839.81	-312.714	-334.952	-4560.29	-610.413	5484.22				0.791627	0.148616	-0.185436	-0.250358	-0.0932241	-0.0998535	-1.35948	-0.181972	1.63492
4260.75	-576.143	-157.365	-375.857	-1132.76	-1381.29	-4118.38	-949.937	11734.9				1.27018	-0.171756	-0.0469126	-0.112048	-0.337691	-0.41178	-1.22774	-0.283189	3.49834
2136.03	-771.571	-595.889	-45.952	-2656.52	-1803.14	-4767.52	1164.35	11946.3				0.636779	-0.230015	-0.177642	-0.0136989	-0.791944	-0.537539	-1.42126	0.347108	3.56135
2002.65	-75.857	1201.3	651.524	-2124.19	-845.952	-4742.95	2651.16	7635.56				0.597016	-0.022614	0.358124	0.194228	-0.633249	-0.252189	-1.41394	0.790345	2.27626
167.937	-1008.86	-1240.79	1191.05	-1269.33	-1361.71	-3112.76	1278.11	5371.98				0.0500642	-0.300754	-0.369896	0.355067	-0.378405	-0.405943	-0.927955	0.381021	1.60146
4203.84	-1200.62	-1351.51	-664.762	-990.905	-680.857	-3855.67	4892.11	5217.75				1.25322	-0.35792	-0.402903	-0.198174	-0.295402	-0.202972	-1.14942	1.4584	1.55548
3949.7	-837.81	-1230.56	95.571	175.048	-1999.86	-4274.9	4687.35	4153.51				1.17746	-0.249762	-0.366846	0.028491	0.0521841	-0.596184	-1.2744	1.39736	1.23821
3647.27	-907.095	-1641.7	245.048	410.476	-631.476	-4396.71	2187.68	4664.6				1.0873	-0.270417	-0.489412	0.073052	0.122368	-0.188251	-1.31072	0.652177	1.39058
5190.32	-1176.29	-1179.22	329.333	-3708.67	-1423.67	-5146.29	1571.35	2314.56				1.5473	-0.350667	-0.351541	0.0981784	-1.1056	-0.424415	-1.53417	0.46844	0.689999
2471.27	-966	-2719.98	-340.143	-5985.48	-652.762	-4391.05	-492.27	3770.46				0.736718	-0.287977	-0.810861	-0.101401	-1.78435	-0.194597	-1.30903	-0.146752	1.12402
255.841	-1370.24	-2021.7	1326.38	-6776.95	-1600.67	-4207	-1105.98	3562.65				0.0762695	-0.408486	-0.602695	0.395411	-2.0203	-0.477181	-1.25416	-0.329708	1.06207
2294.51	-1115.67	-1960.84	1242.29	-7675.14	-1327.38	-4646.67	2741.16	5598.46				0.684023	-0.332596	-0.584552	0.370342	-2.28806	-0.395709	-1.38523	0.817175	1.66897
2398.89	-768.476	-2049.6	2716.71	-7915.76	-1718.52	-4088.95	4154.06	4920.18				0.71514	-0.229093	-0.611012	0.809888	-2.35979	-0.512313	-1.21897	1.23838	1.46677
5396.27	-853.429	-748.556	2649.86	-7884.24	-2095.29	-4280.38	2831.3	2958.75				1.6087	-0.254418	-0.223154	0.789957	-2.35039	-0.624633	-1.27604	0.844048	0.882041
1911.51	-1046.71	-1629.03	-191.619	-7985.19	-698.952	-4083.33	7155.78	2981.41				0.569845	-0.312038	-0.485635	-0.0571241	-2.38049	-0.208367	-1.21729	2.13323	0.888798
3027.65	-812.857	-1067.08	-255.333	-7591.24	-138.714	-3534.52	1913.63	3761.32				0.902582	-0.242323	-0.31811	-0.0761181	-2.26305	-0.0413524	-1.05369	0.570479	1.1213
5324.27	-1045.81	-2456.51	-875.857	361.952	740.571	-4585.05	-631.889	3733.36				1.58723	-0.31177	-0.732318	-0.261104	0.107903	0.220774	-1.36686	-0.188374	1.11296
4963.51	-1143.48	-1896.79	1179.62	1645.57	-384.857	-4837.76	-1342.46	1744.41				1.47969	-0.340886	-0.565458	0.35166	0.490566	-0.114731	-1.4422	-0.400205	0.520032
2486.32	-1396.57	-1378.94	-866.905	1309.71	-1451.24	-4388.62	-1134.65	2776.08				0.741203	-0.416336	-0.41108	-0.258436	0.390443	-0.432633	-1.3083	-0.338254	0.827585
5226.13	-1103.33	-1765.37	194	2387.48	-1709.86	-5239	-677.127	1451.94				1.55798	-0.328917	-0.52628	0.0578339	0.711738	-0.509731	-1.56181	-0.20186	0.432841
1578.17	-1135.67	-1406.79	-176.905	2358.19	-1959.14	-4061	202.54	3762.98				0.470474	-0.338558	-0.419382	-0.0527377	0.703007	-0.584045	-1.21064	0.0603798	1.12179
1400.6	-789.286	1293.78	-484.476	433.333	-2344.43	-5283.67	-1849.03	1826.41				0.417538	-0.235296	0.385692	-0.144429	0.129182	-0.698905	-1.57513	-0.55122	0.544477
2150.22	-1028.29	462.302	58.286	14.905	-851.952	-3069.38	-1456.46	4249.51				0.641009	-0.306547	0.137818	0.0173758	0.00444337	-0.253978	-0.915022	-0.43419	1.26683
2588.36	-1060.29	1048.4	442.952	187.286	-680.19	-4036.43	-922.317	3395.6				0.771625	-0.316086	0.312541	0.13205	0.0558324	-0.202773	-1.20331	-0.274955	1.01227
177.079	-962.714	-1424.76	-1081.71	-601.857	548.714	-4621.71	-1483.32	4883.13				0.0527896	-0.286998	-0.424739	-0.322473	-0.179421	0.163579	-1.37779	-0.442196	1.45572
1328.75	-999.476	-1014.71	339	388	-1948.19	-5320.19	-513.937	4889.32				0.396116	-0.297957	-0.302498	0.10106	0.115668	-0.580781	-1.58602	-0.153211	1.45757
-122.873	-1332.1	-507.429	-96.095	1228.95	-1296.95	-3987.24	-772.508	4984.7				-0.03663	-0.397116	-0.151271	-0.0286472	0.366367	-0.386638	-1.18865	-0.230295	1.486
2396.94	-1214.24	-865.238	-306.429	-1021.43	-1429.71	-4708.19	-1864.08	4375.03				0.714558	-0.361981	-0.257939	-0.0913505	-0.304501	-0.426215	-1.40357	-0.555706	1.30425
652.841	-1086.19	-852.333	-3.19	824.905	-798	-5098.57	-2463.27	3016.65				0.19462	-0.323807	-0.254092	-0.00095098	0.245915	-0.237894	-1.51995	-0.734333	0.899303
1810.13	-1250.1	-775.905	793.333	905.476	-1774.1	-4108.14	-2032.79	2294.89				0.539622	-0.372671	-0.231307	0.236503	0.269934	-0.528882	-1.22469	-0.606002	0.684136
879.698	-1225.48	-1337.57	347.714	-549.619	-1405.76	-5273.76	-1914.89	5567.65				0.262249	-0.365332	-0.398747	0.103658	-0.163849	-0.419075	-1.57218	-0.570853	1.65979
1660.6	-1181.67	-1029.86	-348.381	1756.76	-2921.57	-2876.57	-1676.46	8922.13				0.495047	-0.352271	-0.307015	-0.103857	0.523714	-0.870958	-0.857543	-0.499775	2.6598
16.794	-1032.33	-1425.1	-71.19	-111.19	-1004.43	-5561.43	-707.603	2809.75				0.00500651	-0.307751	-0.424841	-0.0212227	-0.0331472	-0.299434	-1.65793	-0.210946	0.837622
2085.56	-1258.24	-1536.76	63.571	-916.571	-2703.76	-5015.05	-1760.37	2665.27				0.621731	-0.375098	-0.458128	0.0189513	-0.273242	-0.806026	-1.49505	-0.524788	0.794552
792.127	31.571	-1093.67	207.429	-896.905	-2439.95	-4836.29	-1446.94	3155.08				0.236143	0.00941173	-0.326037	0.0618373	-0.267379	-0.727381	-1.44176	-0.431351	0.94057
-662.873	50.524	-1344.71	483.762	-1449.81	-2484.14	-4747.38	-1755.22	3675.98				-0.197611	0.0150619	-0.400876	0.144216	-0.432207	-0.740554	-1.41526	-0.523254	1.09586
2908.6	773.524	-1912.91	-116.333	-2845.09	-2885.1	-5145.67	-1888.79	5199.89				0.867092	0.230598	-0.570263	-0.0346804	-0.84816	-0.860086	-1.53399	-0.563074	1.55015
1106.98	228.952	-1810.91	-534.048	-233.143	-2216.19	-4536.24	-2303.94	3810.36				0.330006	0.0682536	-0.539856	-0.159207	-0.069503	-0.660675	-1.35231	-0.686834	1.13592
1752.32	523.762	-1153	1482.52	-1428.33	-2459.62	-4112.33	-1945.41	2438.22				0.522388	0.15614	-0.343724	0.44196	-0.425805	-0.733245	-1.22594	-0.579953	0.726866
1329.22	630	-1356.29	-53.857	-2513.09	-3354.24	-4431.48	-1573.03	559.222				0.396258	0.187811	-0.404328	-0.0160555	-0.749186	-0.999943	-1.32108	-0.468941	0.166711
3500.86	461.381	-1835.43	7.857	-1435	-2647	-3765.67	-1343.7	4689.7				1.04365	0.137544	-0.547166	0.00234227	-0.427792	-0.789105	-1.12259	-0.400574	1.39806
1506.95	1155.33	-1564.1	744.714	-3027.81	-2820.95	-1798.1	-1470.22	4286.51				0.449242	0.34442	-0.466279	0.222009	-0.902629	-0.840962	-0.536035	-0.438292	1.27786
3548.86	427.619	-2213.33	858.714	-2724.33	-2793.71	-2374	-1901.08	2557.94				1.05796	0.127479	-0.659822	0.255994	-0.812159	-0.832841	-0.70772	-0.566736	0.762554
6148.9	6654.71	-2482.38	-168.619	-1680.52	-96.667	-1635.38	-948.556	3286.22				1.83307	1.98386	-0.74003	-0.0502675	-0.500986	-0.0288177	-0.487528	-0.282777	0.979665
6185.9	721.81	-1937.14	880.476	-1928.24	-1610.24	-950.762	-2071.75	3143.08				1.8441	0.215181	-0.577487	0.262481	-0.574833	-0.480033	-0.283435	-0.617614	0.936993
4075.95	74.476	-1752.33	-1118.24	-1841.29	-1245.86	-588.333	-1183.46	3133.75				1.21509	0.0222023	-0.522392	-0.333361	-0.548911	-0.371407	-0.17539	-0.352805	0.93421
2882.62	578.19	-2301.81	-2188.52	-1715.9	-1566.33	-2729.95	151.778	3666.7				0.859346	0.172366	-0.686199	-0.652427	-0.511534	-0.466943	-0.813834	0.045247	1.09309
6134.67	199.095	-1606.52	-2054.81	-2433.24	-1034.52	-2811.14	-719.794	1167.6				1.82882	0.0593528	-0.478924	-0.612566	-0.72538	-0.308404	-0.838038	-0.21458	0.348078
5048.62	531.476	-2939.91	-1925.1	-3503	-1624.57	-2121	-1950.46	2174.89				1.50506	0.15844	-0.876425	-0.573896	-1.04429	-0.484305	-0.632298	-0.581457	0.648363
5160.1	471.619	-2056.86	-1627.29	-2186.67	-1718.91	-1300.05	-1778.65	3169.87				1.53829	0.140596	-0.613177	-0.485115	-0.651874	-0.512429	-0.387561	-0.530239	0.94498
7134.24	547.238	-2221.86	-1884.05	-2211.48	-1788.48	-859.952	-1139.48	2478.02				2.12681	0.163139	-0.662365	-0.561659	-0.65927	-0.533169	-0.256363	-0.339693	0.738729
3762	420.667	-1504	-276.952	-1924.43	-1531.33	-1896.43	-893.286	2617.92				1.1215	0.125406	-0.448362	-0.082563	-0.573697	-0.456509	-0.56535	-0.2663	0.780436
4459.33	-149.429	-1447.05	1296.76	-961.048	-644.143	-2267.09	-852.952	2685.54				1.32939	-0.0445467	-0.431384	0.386582	-0.286501	-0.192027	-0.67585	-0.254276	0.800594
431.429	357.667	-1638	-442.714	-1113.1	-1889.14	-2818.43	-1389.43	2515.64				0.128615	0.106625	-0.488309	-0.131979	-0.331828	-0.563177	-0.84021	-0.414207	0.749943
7404.67	614.048	-2410.91	-523.429	822.524	-2207.48	-1915.43	-1354.1	1907.06				2.20743	0.183056	-0.718724	-0.156041	0.245205	-0.658078	-0.571014	-0.403673	0.56852
5278.29	4688.19	-2152.67	194.81	-2639.86	-2095.19	-3187.14	-1094.71	2176.97				1.57353	1.39761	-0.641739	0.0580754	-0.786976	-0.624603	-0.950129	-0.326348	0.648982
7115.71	4544.9	-2081.24	-1183.95	-1766.6	-2410.62	-3444.67	-1421.81	4450.35				2.12129	1.3549	-0.620445	-0.352951	-0.526647	-0.718637	-1.0269	-0.42386	1.32671
9060.71	6678.38	-2571.05	-538.286	-1618.75	-2339.33	-1331.43	-444.429	2788.06				2.70112	1.99091	-0.766463	-0.16047	-0.482569	-0.697385	-0.396916	-0.13249	0.831158
7670.9	6710.48	-2711.38	-793.143	446.492	-1885.48	-868.238	-2042	3021.21				2.2868	2.00048	-0.808298	-0.236446	0.133105	-0.562086	-0.258833	-0.608747	0.900661
7950.81	5757.67	-2192.52	-138.667	1035.49	-1657.57	-890.429	-1802	2581.16				2.37024	1.71644	-0.653619	-0.0413384	0.308694	-0.494143	-0.265448	-0.5372	0.769477
8087.14	4972.81	-2333.14	-438.524	-1078.56	-1710.48	415.19	-2089.38	3088.06				2.41088	1.48246	-0.695539	-0.13073	-0.321532	-0.509916	0.123774	-0.622872	0.920592
5131.33	6135.81	-1901.33	-607.238	-1018.08	-1835.33	-178	-1746.67	2836.68				1.52972	1.82916	-0.566811	-0.181026	-0.303503	-0.547136	-0.0530641	-0.520704	0.845652
5261.14	6113.81	-1750	56.333	132.444	-1923.19	-1037.38	-1436.19	4607.4				1.56842	1.82261	-0.521698	0.0167936	0.0394833	-0.573328	-0.309257	-0.428147	1.37352
7212.1	5641.33	-1820.71	3447.81	44.683	-938.619	-1622.67	-1298.38	2177.92				2.15002	1.68175	-0.542777	1.02784	0.0133206	-0.279815	-0.483738	-0.387064	0.649267
8096.38	5698.86	-2140.67	-58.619	-150.032	-1027.33	-1118	-1004.76	4150.97				2.41364	1.6989	-0.638162	-0.0174751	-0.0447265	-0.30626	-0.33329	-0.299533	1.23746
4893.71	6531.71	-2243.14	262.238	-1175.13	-2205.95	-1581.29	1353.1	1376.78				1.45888	1.94719	-0.668709	0.0781766	-0.350321	-0.657622	-0.471402	0.403375	0.410435
4636.76	6096.48	-2560.19	-1534.19	698.397	-771.905	-1541.67	-1365.14	3116.06				1.38228	1.81744	-0.763226	-0.457362	0.208201	-0.230115	-0.459591	-0.406967	0.928939
5439.9	6937.05	-2258.43	-811.286	1762.83	-1171.52	-2101.57	-1232.19	1517.59				1.62171	2.06802	-0.673267	-0.241855	0.525521	-0.349245	-0.626506	-0.367332	0.452412
1091.86	5707.05	-2265.19	-33.286	930.492	-716.524	-1978.95	-2178.29	2603.16				0.325497	1.70135	-0.675283	-0.00992299	0.277392	-0.213605	-0.589951	-0.649375	0.776036
1617.62	6977.24	268.476	-259.143	757.349	-507.571	-796.19	-1395.43	2722.44				0.482233	2.08001	0.0800362	-0.0772539	0.225776	-0.151314	-0.237355	-0.415996	0.811596
4786.24	5822.81	289.81	-799.238	1757.3	1555.76	-2216.43	-1845.43	2738.59				1.42684	1.73586	0.0863961	-0.238263	0.523875	0.463793	-0.660746	-0.550146	0.816408
5393.52	86.095	30.238	-714.524	969.825	383.81	-1919.38	-1822.95	1852.87				1.60788	0.025666	0.00901434	-0.213009	0.289117	0.114419	-0.572192	-0.543446	0.552366
6168.05	218.286	123.333	-1354.95	1571.92	-553.333	-1924.52	-1074.05	1702.54				1.83878	0.0650739	0.0367672	-0.403929	0.46861	-0.164956	-0.573726	-0.320188	0.507549
814.619	-161.429	701.048	-1652.24	-647.175	-1342.43	-78.286	-918.714	3393.35				0.242849	-0.0481241	0.208992	-0.492554	-0.192931	-0.400196	-0.0233381	-0.273881	1.0116
4873.48	623.381	-709.952	-927.476	1821.63	-296.19	-1313.76	-1730.48	2329.73				1.45285	0.185838	-0.211646	-0.276493	0.543053	-0.0882981	-0.39165	-0.515877	0.694523
945	313.286	-882.381	-707.857	2547.4	-1847.38	-1954.76	1283.05	1788.35				0.281717	0.0933946	-0.263049	-0.211021	0.759412	-0.550728	-0.58274	0.382493	0.53313
2879.76	-565	-1132.91	-1344.48	2292.02	117.619	-2318.95	738.857	2410.59				0.858494	-0.168434	-0.337735	-0.400806	0.68328	0.0350638	-0.69131	0.220263	0.718627
1758.43	-557.571	-974.667	-475.571	1632.73	-822.857	-4036.14	1811.24	1637.44				0.524211	-0.166219	-0.290561	-0.141774	0.486738	-0.245304	-1.20323	0.539954	0.488143
6414.67	-522.857	-1509.14	-239.905	1162.21	-1652.76	-2710.76	1273.19	1730.11				1.9123	-0.15587	-0.449894	-0.0715188	0.346469	-0.492709	-0.808113	0.379554	0.515769
2683.95	891.19	-1278.86	-1524.14	939.635	-1519.71	-3597.57	911.571	2012.73				0.800121	0.265675	-0.381245	-0.454367	0.280117	-0.453045	-1.07248	0.271751	0.600021
3860.29	-158.619	-1098.1	-342.762	3611.3	-2146.81	-3769.86	-217.619	1947.35				1.1508	-0.0472864	-0.327358	-0.102182	1.07658	-0.639992	-1.12384	-0.0648751	0.58053
2959.67	-171.19	-878.286	-639.952	3585.35	-1542.24	-3469.91	-221.048	1110.78				0.882315	-0.051034	-0.261828	-0.190778	1.06884	-0.459762	-1.03442	-0.0658973	0.331137
4468.76	-597.524	-631.81	-666.524	1528.54	-1843.05	-3956.29	-251.238	1839.11				1.3322	-0.17813	-0.188351	-0.198699	0.455678	-0.549437	-1.17942	-0.0748973	0.548263
1641.33	-502.143	-266.381	701.619	3192.68	-1934.62	-3734.86	135.286	4075.59				0.489303	-0.149695	-0.0794116	0.209162	0.95178	-0.576735	-1.11341	0.0403305	1.21499
3832.91	-571.143	-302.048	657.857	1854.78	-615.048	-3680.76	837.714	378.921				1.14264	-0.170265	-0.0900444	0.196116	0.552933	-0.183354	-1.09728	0.249733	0.112961
2479.57	-258.238	-255.333	-260.048	1966.35	-2223.71	-2223.38	570.714	1522.21				0.739192	-0.0769841	-0.0761181	-0.0775237	0.586194	-0.662917	-0.662819	0.170137	0.453789
2884.86	-283.286	105	-881	1849.73	-3225.14	-3478.05	910.048	708.825				0.860013	-0.0844512	0.0313019	-0.262638	0.551429	-0.961456	-1.03685	0.271297	0.21131
1117.62	349.524	-482.619	-537.333	509.921	-3285.62	-3184.05	1941.38	829.635				0.333177	0.104198	-0.143875	-0.160186	0.152014	-0.979486	-0.949206	0.578751	0.247325
-1026.29	165.762	-374.143	-1200.14	2558.49	-2514.33	-434.238	1053.05	868.016				-0.305949	0.0494158	-0.111537	-0.357778	0.76272	-0.749554	-0.129452	0.313927	0.258767
4742.67	-98.143	-839.381	-1607.76	386.397	-3385.81	-1120.14	1868.9	2903.64				1.41385	-0.0292577	-0.25023	-0.479295	0.11519	-1.00935	-0.333929	0.557145	0.865611
693	-371.952	-90	-1193.48	1108.16	-2206.86	-1635.57	2268.09	2870.49				0.206592	-0.110884	-0.0268302	-0.355791	0.330357	-0.657894	-0.487585	0.676149	0.855731
9317.91	-260.143	-1363.52	-1921.05	1658.59	-2501.91	-1360.81	1302.95	3290.64				2.77779	-0.077552	-0.406483	-0.572689	0.494446	-0.745852	-0.405675	0.388427	0.980981
3786.67	-726.19	-893.143	-1732.38	-557.984	-2387.76	-2856.14	483.667	2166.54				1.12885	-0.216487	-0.266258	-0.516445	-0.166342	-0.711822	-0.851453	0.144187	0.645874
789.048	-520.381	-1380.05	2218.57	3778.16	-2907.76	-1816.71	1930.43	4019.4				0.235225	-0.155132	-0.411411	0.661385	1.12632	-0.866841	-0.541586	0.575486	1.19823
3890.52	-1859.81	-1407.19	2903.81	215.73	-2722.33	-3381.05	2974.86	1028.68				1.15982	-0.554434	-0.419502	0.865663	0.0643119	-0.811562	-1.00793	0.886844	0.306664
6510.9	-1861.14	-1425.57	2414.52	1403.06	-3857.81	-3710.14	1042.29	2251.25				1.94099	-0.55483	-0.424981	0.719801	0.418271	-1.15006	-1.10604	0.310719	0.671128
3918.38	-2189.52	-1302.62	2650.38	1891.83	-3717.29	-3302.71	2293.29	121.683				1.16812	-0.652724	-0.388328	0.790113	0.563978	-1.10817	-0.984582	0.683658	0.0362753
3824.09	-1917.81	-948	1978.81	1798.54	-3692.29	-2684.52	1123.81	243.349				1.14001	-0.571724	-0.282611	0.589909	0.536168	-1.10072	-0.800291	0.335022	0.0725455
-75.143	-2106.76	-829.952	1891.14	659.683	-3866.86	-3495.38	1380.38	341.825				-0.0224011	-0.628053	-0.247419	0.563774	0.19666	-1.15276	-1.04202	0.41151	0.101902
2172.14	-1663.86	-1109.95	1861.71	2568.11	-3554.33	-2871.95	1417.76	1075.73				0.647544	-0.496018	-0.330891	0.555001	0.765587	-1.05959	-0.856166	0.422653	0.320689
4064.62	-1727.67	-229.19	1632.81	772.921	-3944.29	-2066.14	1003.62	943.968				1.21172	-0.515041	-0.0683245	0.486762	0.230418	-1.17584	-0.615944	0.299192	0.281409
7771.81	-1793.05	-1346.95	1071.24	1191.16	-3342.91	-1514.9	1645.1	2993.25				2.31688	-0.534531	-0.401543	0.31935	0.3551	-0.996565	-0.451613	0.490424	0.892328
3929.76	-1511.67	-1276.38	580.524	1120.59	-3610.24	-2545.86	-469.476	1994.21				1.17151	-0.450648	-0.380505	0.173062	0.334062	-1.07626	-0.758953	-0.139957	0.594499
3686.24	-1740.33	-1274.48	379.857	1808.97	-3537.62	-3330.67	-977.429	1879.44				1.09892	-0.518815	-0.379939	0.11324	0.539277	-1.05461	-0.992915	-0.291384	0.560287
4777	-1865.71	-1296.86	1935.14	2825.64	-3172.91	-1722.43	-267.048	1379.59				1.42409	-0.556192	-0.386611	0.576891	0.842359	-0.945886	-0.513478	-0.0796105	0.411273
9309.76	-2095.67	-1294.38	1616.24	-1588.56	-3277.43	-1570.14	-785	-99.698				2.77536	-0.624746	-0.385871	0.481822	-0.473569	-0.977044	-0.46808	-0.234019	-0.0297213
6185.76	-1671.19	-818.524	2029.76	-2741.56	-3536.48	-3630.38	-430.667	1204.49				1.84406	-0.498203	-0.244013	0.605098	-0.817293	-1.05427	-1.08226	-0.128387	0.359075
6358.24	-1110.19	-305.333	2152.76	-3171.36	-3292	-2009.57	182.762	2467.97				1.89547	-0.330962	-0.0910237	0.641766	-0.945425	-0.981388	-0.599079	0.0544837	0.735733
6591.71	-1789.71	-765.238	731.81	-3712.08	-2539.86	-84.524	624.238	293.444				1.96508	-0.533536	-0.228127	0.218162	-1.10662	-0.757165	-0.0251977	0.186093	0.0874795
4748.14	-1352.05	-766.905	7637.57	-1048.32	-622.254	-3261.81	-136.619	2055.54				1.41548	-0.403064	-0.228624	2.27686	-0.312517	-0.185502	-0.972388	-0.0407279	0.612783
7662.67	-1816.67	-580.81	2327.24	-1062.27	1350.56	-3641.52	-823.714	2332.44				2.28434	-0.541573	-0.173147	0.69378	-0.316676	0.402618	-1.08559	-0.24556	0.695332
6445.67	-1683.62	-662.429	1403.43	-1257.75	-673.444	-2301.91	-121.857	1723.92				1.92154	-0.501909	-0.197479	0.41838	-0.37495	-0.200762	-0.686228	-0.0363272	0.513923
3835.76	-1861.81	-431.714	700.857	399.587	-809.921	-601.286	-802.524	1926.73				1.14349	-0.55503	-0.1287	0.208935	0.119122	-0.241448	-0.179251	-0.239243	0.574383
5600.29	-1945.38	-178.714	915.476	1045.87	-1022.44	709.095	-22.619	2179.25				1.66952	-0.579943	-0.053277	0.272915	0.311788	-0.304803	0.21139	-0.00674302	0.649664
5393.29	-2094.91	-579.429	982.571	299.254	-621.206	-1124.33	-207.143	2951.87				1.60781	-0.62452	-0.172735	0.292917	0.0892115	-0.18519	-0.335178	-0.061752	0.879992
6711.14	-2000.57	-828.238	-169.095	-450.317	-744.397	-1140.14	-1367.1	1010.35				2.00068	-0.596396	-0.246909	-0.0504094	-0.134245	-0.221914	-0.339891	-0.407549	0.301198
5567.57	-2087	1248.76	-37.524	-2124.22	-1042.97	-651.714	-1529.52	1073.02				1.65977	-0.622162	0.372272	-0.0111864	-0.633258	-0.310923	-0.194284	-0.455971	0.31988
4370.33	-2109.76	-682.381	2108.52	-96.984	-579.635	-638.143	-533.952	1518.87				1.30285	-0.628947	-0.203427	0.628578	-0.0289122	-0.172797	-0.190239	-0.159178	0.452796
9103.38	-1758.62	-303.714	467.524	-1000.17	-845.968	366.333	-1827.95	3061.3				2.71384	-0.524267	-0.0905411	0.139375	-0.298165	-0.252194	0.109209	-0.544936	0.912614
4115.14	-1444.86	-425.762	186.81	-1067.37	-866.444	387.381	-1720.71	4676.02				1.22678	-0.430732	-0.126925	0.0556905	-0.318195	-0.258298	0.115483	-0.512967	1.39398
3544.19	-2208	-262.524	-3.429	-1592.7	-654.063	-1293.86	-1476.24	974.063				1.05657	-0.658233	-0.0782618	-0.00102223	-0.474804	-0.194985	-0.385716	-0.440086	0.290381
3410.76	-1120.76	-476.857	572.619	-3208.79	-502.968	-373.19	-1275.71	1503.83				1.01679	-0.334113	-0.142157	0.170705	-0.956583	-0.149941	-0.111253	-0.380307	0.44831
4670.62	-1129.76	34.333	133.238	-2845.51	44.746	-870.524	-390.714	1617.63				1.39237	-0.336796	0.0102351	0.03972	-0.848283	0.0133394	-0.259515	-0.116477	0.482238
7519.71	-1085.57	96.476	-134.619	-337.841	-327.921	-542.714	-441.619	3041.82				2.24172	-0.323623	0.0287607	-0.0401317	-0.100715	-0.0977575	-0.16179	-0.131652	0.906808
4052.71	-876.476	158.238	234.857	-13.032	-233.063	-1964.14	-645.762	3304.73				1.20817	-0.261289	0.0471728	0.0700139	-0.00388501	-0.0694791	-0.585537	-0.19251	0.985183
4896.95	-1380.52	261.429	1740.24	194.778	807.556	-2908.14	-472.333	3508.87				1.45985	-0.411551	0.0779354	0.518788	0.0580659	0.240743	-0.866955	-0.140809	1.04604
2799.38	-726.714	-213.048	609.286	-1309.03	-382.063	-3162.86	238.048	1645.63				0.834532	-0.216643	-0.0635124	0.181636	-0.390239	-0.113898	-0.942889	0.0709652	0.490585
5391.95	-556	-52.952	320.286	-1783.79	-692.492	-2368.57	-1247.1	1695.44				1.60741	-0.165751	-0.0157857	0.0954814	-0.531772	-0.206441	-0.706102	-0.371775	0.505434
6083.52	-741.19	388.952	-51.429	-1700.84	-909.587	-809.952	61.905	576.206				1.81358	-0.220958	0.115952	-0.0153317	-0.507043	-0.27116	-0.241457	0.0184547	0.171774
3563.86	-1.714	-8.571	972.238	-1490.75	-647.873	-673.667	-443.381	1999.35				1.06243	-0.000510966	-0.00255513	0.289837	-0.444411	-0.193139	-0.200829	-0.132178	0.596032
2165.71	-253.476	-273	333.905	-2026.84	-538.968	-708.429	-671.095	1481.68				0.645627	-0.0755645	-0.0813848	0.0995414	-0.604228	-0.160673	-0.211192	-0.200062	0.441709
1975.9	-176.429	169.286	1069.62	-2149.46	-796.778	-896.81	400.143	3523.4				0.589043	-0.0525958	0.0504664	0.318867	-0.640782	-0.23753	-0.267351	0.119288	1.05037
4044.05	-604.429	-391.857	459.619	-1515.32	-848.825	-3282.81	-844.667	1808.02				1.20558	-0.180188	-0.116818	0.137018	-0.451736	-0.253046	-0.978648	-0.251806	0.538993
6831.67	-658.333	-608.19	195.095	-1046.7	-628.54	-1639	30.81	2158.49				2.03661	-0.196258	-0.181309	0.0581604	-0.312034	-0.187376	-0.488607	0.00918486	0.643475
4237.24	4375.43	103.619	-3882.33	-490.27	-741.492	-1502.14	-780.19	876.397				1.26318	1.30437	0.0308902	-1.15737	-0.146156	-0.221048	-0.447808	-0.232585	0.261265
6851.95	-5.286	-868.952	-3881.57	27.397	-1012.4	-2349.52	-688.81	41.778				2.04266	-0.00157583	-0.259046	-1.15715	0.0081674	-0.30181	-0.700424	-0.205343	0.0124546
9172.09	113.429	-979.952	-2039.76	14.016	-1425.3	-3310.48	-343.333	26.206				2.73432	0.0338147	-0.292136	-0.60808	0.00417835	-0.4249	-0.986896	-0.102352	0.00781235
5418.57	465.333	-362.095	-2668.09	-603.222	-1519.54	-2648.76	-770.476	862.921				1.61535	0.138722	-0.107945	-0.795394	-0.179828	-0.452995	-0.78963	-0.229689	0.257248
5519.57	210.714	-502.19	-1706.95	-600.984	-870.397	-3228.71	-742.524	3356.87				1.64546	0.0628166	-0.149709	-0.508865	-0.179161	-0.259477	-0.962522	-0.221356	1.00073
2442.62	259.19	-309.286	430	-2426.41	-1495.78	-1575.33	21.143	880.54				0.728176	0.0772679	-0.0922022	0.128189	-0.723345	-0.445911	-0.469627	0.006303	0.2625
6189.95	-91.857	-935.81	-1057.67	-2395.08	-1205.06	-1942	-2913.14	1112.73				1.84531	-0.0273838	-0.278977	-0.315304	-0.714004	-0.359244	-0.578935	-0.868446	0.331719
6385.48	-190.333	-647.476	-2029.24	-308.175	-1589.68	-1672.43	-1255.9	2418.06				1.90359	-0.0567407	-0.193021	-0.604942	-0.091871	-0.473904	-0.498573	-0.374402	0.720856
6147.9	272.143	-838.524	-1608.24	220.159	-919.159	-1800.05	-1343.67	3205.02				1.83277	0.0811294	-0.249975	-0.479437	0.0656323	-0.274013	-0.536618	-0.400565	0.955457
3250.19	-543.81	-318.048	-1452.48	-1909.65	461.841	-922.81	199.571	-100.508				0.968924	-0.162117	-0.0948142	-0.433002	-0.569292	0.137681	-0.275102	0.0594947	-0.0299627
5670.52	-255.952	-1556	-813	-32.413	-752.968	-1707.9	-519.095	-263.698				1.69046	-0.0763026	-0.463864	-0.242366	-0.00966274	-0.22447	-0.509149	-0.154749	-0.0786118
3194.81	-1069.1	-335.667	-1113.24	-260.317	-676.302	-102.095	-443.238	241.968				0.952414	-0.318713	-0.100067	-0.331871	-0.0776039	-0.201614	-0.0304358	-0.132135	0.0721338
6390.67	946.619	-735.714	-1621.95	-769.984	-889.492	-1318.81	-397.333	727.016				1.90514	0.282199	-0.219326	-0.483525	-0.229542	-0.265169	-0.393154	-0.11845	0.216733
3328.05	-203.476	-1760.24	-1389.48	-943.032	-542.54	-1264.05	-774.429	-55.317				0.992134	-0.0606588	-0.52475	-0.414221	-0.28113	-0.161738	-0.376829	-0.230867	-0.0164907
3010.76	34.81	-953.238	-654.571	-946.032	-1608.25	-441.81	-195.143	182.206				0.897547	0.0103773	-0.284173	-0.195136	-0.282024	-0.47944	-0.131709	-0.0581747	0.054318
9624.48	-308.905	-1568.86	-1082.19	-264.46	-634.206	-1691.52	-833.333	-187.317				2.86918	-0.0920886	-0.467698	-0.322615	-0.078839	-0.189065	-0.504265	-0.248427	-0.0558416
5876.24	-499.524	-1475.29	585.952	1297.21	-985.778	-2085.76	-1677.1	81.778				1.75178	-0.148915	-0.439803	0.17468	0.386714	-0.293873	-0.621793	-0.499964	0.0243791
1570.57	-464.619	-1030.81	-759.714	606.063	-1177.83	-2083.29	-1063.48	-755.984				0.468208	-0.138509	-0.307298	-0.226481	0.180675	-0.351126	-0.621055	-0.317036	-0.225369
3550.43	649.095	-886.81	-2020.71	453.206	-1789.35	-1825.1	-1447.67	322.492				1.05843	0.193504	-0.26437	-0.602401	0.135107	-0.533428	-0.544085	-0.431568	0.0961391
2640.33	-57.333	-466.095	-935.571	-1265.27	-1692.44	-2809.95	-986.524	-320.46				0.787118	-0.0170917	-0.138949	-0.278906	-0.377193	-0.504538	-0.837683	-0.294096	-0.0955333
3026.57	226.524	-620.095	-452.905	-1804.56	-970.349	-1536.05	-1475.14	853.302				0.90226	0.0675297	-0.184858	-0.135017	-0.537962	-0.289274	-0.457916	-0.439759	0.25438
2544.09	27.81	-961.857	982.381	-84.746	141.603	-1275.33	-2218.19	-286.794				0.758428	0.00829052	-0.286742	0.292861	-0.0252639	0.0422137	-0.380193	-0.661271	-0.085497
1993.76	-314.238	-1470.05	2443.76	1684.68	-194.397	-1956.62	-2030.24	-1185.7				0.594366	-0.0936784	-0.438241	0.728517	0.502226	-0.0579523	-0.583294	-0.60524	-0.353472
2693	53.571	-545.524	-805.619	-280.413	-91.159	-1775.62	-984.143	-72.127				0.802818	0.0159702	-0.162628	-0.240165	-0.0835948	-0.0271757	-0.529335	-0.293386	-0.021502
432.762	49	-807.19	-1394.52	78.635	277.603	-2499.62	-1235.19	3455.92				0.129012	0.0146075	-0.240634	-0.415726	0.0234421	0.0827571	-0.745169	-0.368226	1.03025
397.238	600.952	-1110.95	-1519.05	643.492	75.698	-2262.62	-1504.62	-205.651				0.118422	0.179152	-0.331189	-0.452848	0.191833	0.0225666	-0.674516	-0.448546	-0.0613072
600	352.333	-906.667	-1860.33	591.73	-457.921	-2180.91	679	89.397				0.178868	0.105035	-0.270289	-0.554589	0.176402	-0.136512	-0.650156	0.202419	0.0266504
2989.09	309.714	643.952	-2325.76	494.968	-390.778	-2480.09	1621.19	72.397				0.891088	0.0923298	0.19197	-0.69334	0.147556	-0.116496	-0.739349	0.483298	0.0215825
-589.238	-409.762	316.524	-2641.29	-663.937	75.603	8469.91	1156	2732.64				-0.17566	-0.122155	0.0943599	-0.787402	-0.197928	0.0225382	2.52499	0.344619	0.814634
1440.9	-251	-547	-2146.43	468.397	593.46	-1826.29	1405.9	1309.06				0.429552	-0.0748264	-0.163068	-0.639878	0.139635	0.176918	-0.54444	0.419119	0.390249
2451.19	-111.286	-560.857	-1360.43	-735.127	370.175	-2510.95	1460.81	3282.92				0.730732	-0.0331758	-0.167199	-0.405562	-0.219151	0.110354	-0.748547	0.435486	0.978681
2955.67	-259.714	-60.81	-315.333	-139.889	173.175	-1276.38	1842.43	1969.78				0.881123	-0.0774241	-0.0181283	-0.0940049	-0.0417027	0.0516257	-0.380506	0.549252	0.587216
4878.62	-224	1.81	-2211.19	-2106.03	142.841	-1878.9	1666.67	1292.49				1.45438	-0.0667773	0.000539585	-0.659184	-0.627835	0.0425828	-0.560126	0.496855	0.385309
4561.57	-13.429	160.524	-345.667	-950.889	631.984	-3380.86	3519.57	4758.21				1.35986	-0.00400336	0.0478543	-0.103048	-0.283472	0.188403	-1.00788	1.04923	1.41848
5047.14	-279.81	367.048	-591.143	-811.889	441.175	-2513.76	2049.67	2678.59				1.50462	-0.083415	0.109422	-0.176227	-0.242035	0.13152	-0.749385	0.611032	0.798522
2764.62	-957.476	238.81	-2042.52	-274.413	568.127	-1235.52	1511.52	2776.73				0.824169	-0.285436	0.0711924	-0.608903	-0.0818061	0.169366	-0.368326	0.450605	0.827779
614.762	-765.238	-322.857	-1977.62	-981.984	722.603	764.143	-201.714	1014.97				0.183269	-0.228127	-0.0962479	-0.589554	-0.292742	0.215417	0.227801	-0.0601336	0.302575
1696.05	476.429	-1154	-2345.76	2620.68	-224.206	177.286	589.048	1148.68				0.505614	0.14203	-0.344022	-0.699302	0.78126	-0.0668387	0.0528513	0.175603	0.342437
3248.24	-1036.62	-1055.76	-2804.29	-677.937	36.794	-718.619	72.571	2843.49				0.968342	-0.30903	-0.314736	-0.835994	-0.202102	0.0109688	-0.21423	0.0216344	0.847682
2217.57	-686.476	-1286.52	-2943.43	-236.746	-119.587	132.667	137.333	3041.78				0.661087	-0.204647	-0.383528	-0.877474	-0.0705771	-0.0356504	0.0395498	0.0409408	0.906794
2426.95	-717.19	-701.381	-2017.67	-3931.94	-303.349	164.524	213.714	2256.02				0.723506	-0.213804	-0.209091	-0.601493	-1.17216	-0.0904323	0.0490467	0.0637109	0.672548
1916.14	-1293.57	-921.048	-2232.14	-3840.22	-180.111	321.381	-220.714	2848.97				0.571227	-0.38563	-0.274576	-0.665431	-1.14482	-0.0536934	0.0958079	-0.0657977	0.849314
1714.05	-1213.62	-879.095	-1623	-3038.13	-54.206	-706.238	721	687.302				0.51098	-0.361796	-0.26207	-0.483837	-0.905705	-0.0161595	-0.210539	0.214939	0.204894
300.857	437.857	-1129.19	-1268.9	-3188.03	30.079	2162.71	1755.48	1252.73				0.0896894	0.130531	-0.336626	-0.378277	-0.950394	0.00896694	0.644733	0.52333	0.373455
-198.381	193.619	-1000.67	-2123.86	-215.556	242.889	-1807.9	1316.19	2895.49				-0.05914	0.0577203	-0.298313	-0.633149	-0.06426	0.0724084	-0.53896	0.392373	0.863184
444.381	-961.286	-1273.29	-1778.57	-1458.94	26.603	-2949.81	838.19	3242.73				0.132476	-0.286572	-0.379584	-0.530215	-0.434928	0.0079307	-0.879377	0.249875	0.9667
1822.33	-621.571	-1061.76	-1880.14	-1061.37	296.937	-1594.29	-40.333	-264.603				0.543261	-0.185298	-0.316524	-0.560495	-0.316407	0.0885208	-0.475277	-0.0120238	-0.0788816
1325.62	-911.857	-977.952	-899.619	-3701.41	355.127	-1882.38	179.762	50.159				0.395184	-0.271836	-0.29154	-0.268188	-1.10344	0.105868	-0.561162	0.0535894	0.014953
2949.09	-1073.81	-1205.57	-1590.95	-2759.32	598.46	-482.286	1047.38	2345.87				0.879164	-0.320117	-0.359396	-0.474283	-0.822588	0.178409	-0.143776	0.312238	0.699335
4001.14	-1231.81	-1203.48	-678.857	-2607.89	817.46	126.762	-454.619	1526.54				1.19279	-0.367219	-0.358773	-0.202376	-0.777446	0.243695	0.0377894	-0.135528	0.455081
1618.05	-1033.05	-1169.33	-751.952	-3175.13	1693.56	-1230.24	-893.857	1371.44				0.482361	-0.307966	-0.348592	-0.224167	-0.946547	0.504871	-0.36675	-0.26647	0.408845
60.143	-1216.52	-1259.81	-1112.67	-2658.18	693.937	-2129.52	-1309.24	962.159				0.0179294	-0.36266	-0.375566	-0.3317	-0.792436	0.206872	-0.634839	-0.390301	0.286832
1767.76	-773.571	-1397.62	5749	-2691.18	448.27	-1783.14	1240.95	204.444				0.526993	-0.230612	-0.416649	1.71385	-0.802274	0.133635	-0.531578	0.369944	0.0609474
1904.05	-512.667	-1200.05	4420.19	-1838.75	2082.7	1313.9	-772.429	2632.11				0.567621	-0.152833	-0.35775	1.31772	-0.548154	0.620879	0.391692	-0.230271	0.784666
1115.43	-273.095	-1532.62	2886.91	-3199.84	1929.65	856.857	26	1401.49				0.332524	-0.0814132	-0.456894	0.860624	-0.953914	0.575254	0.25544	0.00775094	0.417803
1911.52	-449.81	-1836.67	5028.48	-3495.75	1442.79	408.048	-858.333	797.778				0.56985	-0.134094	-0.547535	1.49905	-1.04213	0.430116	0.121644	-0.25588	0.237828
-968.81	-161.048	-1613.48	515.095	-2460.65	2066.36	930	333.286	193.349				-0.288815	-0.0480105	-0.480999	0.153557	-0.733552	0.61601	0.277245	0.0993569	0.0576398
1268	281.857	-847.143	1001.62	-3469.03	1037.22	-261.381	1335.43	309.492				0.378007	0.0840252	-0.252544	0.298596	-1.03416	0.309209	-0.0779211	0.398109	0.0922636
1702.1	-402.952	-1021.38	1615.38	-3124.18	1333.32	910.048	-439.524	1002.59				0.507417	-0.120125	-0.304487	0.481566	-0.931357	0.397479	0.271297	-0.131028	0.298884
622.048	628.714	-1279.05	-39.381	-2310.89	752.127	-386.619	2038.05	-23.889				0.185441	0.187428	-0.381301	-0.01174	-0.688906	0.224219	-0.115256	0.607569	-0.00712162
904.952	223.952	-1873.43	1482.95	-4244.56	1048.7	-926.571	-1319.05	1539.21				0.269778	0.066763	-0.558494	0.442087	-1.26536	0.31263	-0.276223	-0.393225	0.458857
119.762	-297.429	-1987.81	989.857	-3073.36	-1.063	-1030.19	526.857	2788.02				0.0357026	-0.0886674	-0.592592	0.295089	-0.91621	-0.000316894	-0.307113	0.157063	0.831144
-909.571	-384.19	-1700.86	302.762	-2745.08	633.794	-1752.9	-993.381	4503.44				-0.271155	-0.114532	-0.507048	0.0902573	-0.818344	0.188942	-0.522564	-0.29614	1.34254
-2077.86	-92.619	-1577	768.905	-4106.7	695.032	-1594.24	-789.905	9460.64				-0.619436	-0.0276109	-0.470124	0.229221	-1.22426	0.207198	-0.475263	-0.235481	2.82034
1505.52	87.048	-1601.95	345.667	-3469.6	1109.75	-687.048	-729.238	6521.49				0.448816	0.0259501	-0.477562	0.103048	-1.03433	0.33083	-0.204818	-0.217395	1.94414
878.238	540.238	-1569.38	-602.524	-4018.03	1204.89	-2370.95	-532.381	1407.44				0.261814	0.161052	-0.467853	-0.17962	-1.19783	0.359193	-0.706812	-0.15871	0.419577
3592.09	-71.524	-1357.95	24.19	-2890.94	3529.65	-2943.24	-433.429	-281.651				1.07085	-0.0213222	-0.404823	0.00721135	-0.861826	1.05223	-0.877417	-0.129211	-0.0839638
320.571	-282.571	-1021.24	166.905	-3097.89	-937.016	-3060.43	97.571	1661.54				0.0955664	-0.0842381	-0.304445	0.0497565	-0.923521	-0.279337	-0.912354	0.0290872	0.495327
-1802.71	-324.476	-938.905	-257.476	-3408.94	-1004.59	-2388.62	-323.143	618.492				-0.537412	-0.0967305	-0.2799	-0.0767569	-1.01625	-0.299481	-0.712078	-0.0963331	0.18438
2180.62	174.19	-1098.81	-67.905	-2216.65	-1199.44	-1748.43	-56.095	2525.73				0.650071	0.0519283	-0.32757	-0.0202434	-0.660812	-0.357569	-0.521229	-0.0167226	0.752953
2248.48	-24.143	-644.095	-496.476	-3497.89	-571.492	-837.238	514.857	2083.25				0.6703	-0.00719734	-0.192013	-0.148006	-1.04277	-0.170369	-0.249592	0.153486	0.621045
5738.03	573.667	31.476	-1248.48	-2414.08	-630.159	130.19	562.286	1739.21				1.71058	0.171018	0.0093834	-0.372187	-0.719668	-0.187859	0.0388113	0.167625	0.51848
657.365	267.714	-466.19	-1996.24	-2049.94	62.46	654.429	-167.619	2091.78				0.195969	0.079809	-0.138977	-0.595104	-0.611113	0.0186201	0.195094	-0.0499694	0.623586
892.937	-57.095	-202.286	-2669.57	-2508.27	-1129.44	708.143	-87.095	3458.16				0.266196	-0.0170208	-0.0603041	-0.795834	-0.747748	-0.336701	0.211107	-0.0259642	1.03092
2060.27	-138.762	-989.333	-778.524	-2430.56	-2275.11	-95.429	496.619	7252.11				0.614193	-0.0413668	-0.294933	-0.232088	-0.72458	-0.67824	-0.0284486	0.148049	2.16195
2394.13	-88.667	-934.857	-646.524	-1945.51	-1497.97	-75.429	623.429	5104.25				0.71372	-0.0264328	-0.278693	-0.192737	-0.579981	-0.446564	-0.0224864	0.185852	1.52164
2622.65	-128.238	-1008.43	-1895.38	-2375.22	-1651.25	-1347.14	959.381	989.397				0.781846	-0.0382294	-0.300626	-0.565038	-0.708085	-0.492259	-0.401601	0.286004	0.294952
1784.13	-348.19	-824.381	-3329.24	-2547.51	-1668.11	-1854.05	1515.05	872.73				0.531871	-0.1038	-0.245759	-0.992489	-0.759445	-0.497285	-0.552716	0.451655	0.260172
365.937	-236.381	-984.952	-3537.95	-3045.89	-708.492	-2477.29	1169.33	1800.11				0.109091	-0.0704682	-0.293627	-1.05471	-0.908019	-0.211211	-0.738511	0.348593	0.536636
1848.32	-320.667	-1257.14	-1981.9	-1681.17	-846.063	-844.238	210.571	2442.92				0.551007	-0.095595	-0.37477	-0.590832	-0.50118	-0.252222	-0.251678	0.062774	0.728266
3606.13	-554.429	-1128.43	-1607.38	-607.27	-1062.25	-1536.33	1850.33	1248.25				1.07503	-0.165282	-0.3364	-0.479181	-0.181035	-0.316671	-0.458001	0.551608	0.372121
5480.89	-464.667	-1409.14	1909.14	-2215.98	-106.825	-2814.62	1462.67	2016.73				1.63392	-0.138523	-0.420083	0.56914	-0.660614	-0.0318459	-0.839074	0.43604	0.601213
6376.27	-379.524	-1204.48	-1399.48	-1692.37	-533.254	-2666.09	305.238	2581.78				1.90085	-0.113141	-0.359071	-0.417202	-0.504516	-0.15897	-0.794798	0.0909954	0.769662
4967.46	-659.905	-1161.05	527.333	-2251.27	831.556	-1994.95	769.857	280.254				1.48086	-0.196726	-0.346124	0.157205	-0.671133	0.247898	-0.594721	0.229504	0.0835474
6491.41	-432.095	-743.286	-2580.52	-1835.51	462.651	-2055.29	3382.19	4861.54				1.93517	-0.128813	-0.221583	-0.769288	-0.547189	0.137922	-0.612707	1.00827	1.44929
6489.03	-368.857	-823.667	1049.33	-3159.6	-416.825	-651.524	3501.57	2515.35				1.93446	-0.109961	-0.245546	0.31282	-0.941919	-0.124261	-0.194228	1.04386	0.749858
4652.65	228.333	-881.143	2270.16	-2525.46	-982.349	-2401.48	3679.38	2065.06				1.38702	0.068069	-0.26268	0.676764	-0.752872	-0.292851	-0.715911	1.09687	0.615622
3373.65	-175.81	-949.857	1333.87	-2931.56	-1036.44	-2292.19	3235.29	1322.54				1.00573	-0.0524112	-0.283165	0.397645	-0.873935	-0.308976	-0.683332	0.964481	0.394266
4829.08	400.238	-1341.19	2149.25	-3245.84	-1292.21	-1776.71	3202.62	5337.16				1.43961	0.119316	-0.399826	0.640721	-0.967627	-0.385225	-0.529662	0.954742	1.59108
3921.65	6566.24	-1514.62	1220.21	-3419.89	-2619.83	-1746.57	3407.48	3182.02				1.1691	1.95748	-0.451528	0.363759	-1.01951	-0.781005	-0.520676	1.01581	0.9486
5962.79	0.619	-1617.91	38.635	-3795.94	-2634.4	-2089.86	1648.86	1228.4				1.77759	0.000184532	-0.48232	0.0115176	-1.13162	-0.785349	-0.623014	0.491546	0.366201
3894.98	-71.286	-1165.62	-809.032	-2359.03	-2249.3	-1919.71	2741.05	5921.02				1.16115	-0.0212513	-0.347486	-0.241183	-0.703258	-0.670546	-0.572292	0.817142	1.76513
3468.75	69.81	-1252.76	-122.651	-2855.7	-1998.06	-2112.76	3982.38	5932.16				1.03408	0.0208113	-0.373464	-0.0365639	-0.851321	-0.595648	-0.629842	1.1872	1.76845
4941.94	-33.81	-1496.52	-543.175	-1496.32	-1867.4	-1923.9	2679.67	3784.54				1.47326	-0.0100792	-0.446132	-0.161928	-0.446072	-0.556696	-0.573541	0.798844	1.12822
6640.03	-81	-1498.95	-1322.94	-3352.03	-2361.44	-458.524	2316.24	2315.87				1.97948	-0.0241472	-0.446856	-0.394385	-0.999284	-0.703976	-0.136692	0.690501	0.690392
3466.22	-253.476	-1312.05	-857.46	-1883.32	-1174.16	7781.52	1900.9	1062.44				1.03333	-0.0755645	-0.391139	-0.25562	-0.561441	-0.350032	2.31977	0.566684	0.316728
4845.65	88.619	-1322.81	-813.746	-3007.79	-1515.64	-3448.48	2269.19	2408.11				1.44455	0.0264185	-0.394347	-0.242588	-0.896662	-0.451832	-1.02804	0.676475	0.717889
5146.79	-400.619	-1082.43	803.397	-1064.75	-1472.73	-3164.29	2305.91	2265.97				1.53433	-0.11943	-0.322686	0.239503	-0.317415	-0.43904	-0.943315	0.68742	0.675514
6252.89	-392.667	-1344.76	1096.16	-1996.94	196.127	-3323.43	1974.05	5898.78				1.86407	-0.117059	-0.40089	0.326779	-0.595313	0.058468	-0.990757	0.588489	1.7585
5823.6	2178.57	-1608.33	261.397	-1770.98	-1433.59	-4058.81	3372.43	1378.97				1.73609	0.64946	-0.479464	0.0779258	-0.527953	-0.427372	-1.20998	1.00536	0.411088
5937.94	2856.81	-1868.43	203.444	-2662.79	-1436.3	-4043.09	2115.57	2583.68				1.77018	0.851652	-0.557003	0.0606493	-0.793813	-0.42818	-1.2053	0.630679	0.770229
2875.13	2712.09	-1460	838.54	-1901.75	-1163.64	-4533.9	1940.76	1446.44				0.857113	0.808511	-0.435245	0.24998	-0.566935	-0.346896	-1.35162	0.578566	0.431204
4018.98	1970.62	-1854.71	1715.11	-997.698	-935.873	-4579.76	2897.81	1366.92				1.19811	0.587467	-0.552913	0.511297	-0.297427	-0.278996	-1.36529	0.863875	0.407497
5809.13	1774.48	-2112.62	1165.63	-1087.6	3450.13	-4843.71	2931.38	1831.54				1.73178	0.528994	-0.629799	0.347491	-0.324229	1.02853	-1.44397	0.873883	0.546006
4476.94	2188.52	-2224.67	1551.25	2294.02	-1169.78	-5789.57	2230.29	-220.508				1.33463	0.652427	-0.663203	0.462449	0.683876	-0.348727	-1.72595	0.664877	-0.0657363
4800.41	2437.52	-1708.14	1519.21	-365.032	-33.016	-4324.52	2208.95	1885.63				1.43107	0.726658	-0.509219	0.452895	-0.108821	-0.0098425	-1.2892	0.658517	0.562132
4014.7	1551.57	-1864.24	1306.44	10121	-454.111	-3131.81	1276.38	1300.16				1.19683	0.462543	-0.555754	0.389468	3.01721	-0.135376	-0.933633	0.380506	0.387594
4127.13	1003.76	-1998.95	997.159	4689.59	-900.683	-3565.43	2157.62	2845.78				1.23035	0.299234	-0.595913	0.297266	1.39803	-0.268505	-1.0629	0.643214	0.848363
3860.84	1876.86	-2173.33	985.111	1104.73	-676.397	-3272.95	2086.67	2276.06				1.15097	0.559515	-0.647898	0.293674	0.329334	-0.201643	-0.97571	0.622063	0.678524
4190.75	3160.29	-2119.19	1989.59	-1357.46	-844.349	-2375.86	1395.95	1074.78				1.24932	0.942122	-0.631758	0.593122	-0.404676	-0.251711	-0.708274	0.416151	0.320405
1361.51	2284.33	-2035.43	872.016	6388.78	-749.159	-3326.91	170.667	2307.64				0.405883	0.680989	-0.606788	0.259959	1.90458	-0.223334	-0.991794	0.050878	0.687936
1693.41	2365.62	-2630.43	-1918.22	4134.97	-847.54	9971.91	385.048	2567.3				0.504828	0.705222	-0.784165	-0.571847	1.23269	-0.252663	2.97275	0.114788	0.765346
1714.13	2143.67	-2866.81	-1821.56	-1146.46	-1186.54	-2170.67	893.952	4289.97				0.511004	0.639055	-0.854633	-0.54303	-0.341775	-0.353723	-0.647104	0.266499	1.2789
3059.32	1248.52	-2510.1	-2214.13	-1517.79	-1517.73	-1552.33	932.952	1911.63				0.912022	0.372201	-0.748293	-0.66006	-0.452474	-0.452455	-0.462771	0.278125	0.569883
5063.03	1288.52	-1948.1	-2686.46	-768.698	-717.825	-2992.62	1869.71	2096.68				1.50936	0.384126	-0.580754	-0.800869	-0.229159	-0.213993	-0.892139	0.557386	0.625048
3598.41	1589.52	-3166.95	-1973.98	-853.556	-439.825	-2758.95	653.714	1829.97				1.07273	0.473858	-0.944109	-0.58847	-0.254456	-0.131118	-0.822479	0.194881	0.545537
2091.36	1008.76	-2340.67	-2562.7	-2411.89	115.079	-2015.95	1516.38	725.921				0.623463	0.300725	-0.697784	-0.763974	-0.719015	0.0343065	-0.600981	0.452053	0.216406
3615.7	1508.86	-2471.91	-2127.41	-1271.79	-747.587	-1224.43	357.714	1585.68				1.07789	0.44981	-0.736908	-0.634209	-0.379138	-0.222865	-0.365018	0.106639	0.472713
5249.18	2013.86	-2532.29	-2708.7	-1689.32	-1123.35	-3153.76	384.905	869.492				1.56485	0.600357	-0.754909	-0.807498	-0.503607	-0.334885	-0.940177	0.114745	0.259207
1461.56	8796.57	-2620.48	-2947.94	-978.889	-1546.83	-3044.19	627.429	1523.68				0.435709	2.62237	-0.781199	-0.878818	-0.29182	-0.46113	-0.907513	0.187045	0.45423
2182.46	2814.05	-2282.71	-2203.22	324.921	-1734.87	-3266.76	-623.381	1193.25				0.65062	0.838904	-0.680506	-0.656809	0.0968632	-0.517187	-0.973864	-0.185838	0.355725
3046.08	2967.09	-2269.19	-2306.75	-1895.51	-271.587	-2847.43	-831.476	6173.92				0.908076	0.88453	-0.676475	-0.687671	-0.565076	-0.0809636	-0.848856	-0.247874	1.84053
5073.13	1693.81	-2457.1	-2747.03	-1448.6	-882.635	-3249.81	449.143	3165.68				1.51237	0.504947	-0.732493	-0.818926	-0.431847	-0.263125	-0.968811	0.133895	0.943731
2966.89	960.19	-2599.1	-2594.46	-1133.89	-380.159	-2520.57	1021.9	759.111				0.884468	0.286245	-0.774825	-0.773442	-0.338027	-0.11333	-0.751415	0.304643	0.226301
4613.22	1041.19	-2408.57	-2368.84	-930.603	-812.778	-2149.09	1415.05	1511.87				1.37526	0.310392	-0.718026	-0.706182	-0.277425	-0.2423	-0.640673	0.421844	0.450709
3023.94	255.857	-2420.43	-3829.13	650.159	-966.254	-3685.29	1308.33	1495.78				0.901475	0.0762743	-0.721562	-1.14151	0.193821	-0.288053	-1.09863	0.390031	0.445911
3344.56	636.81	-3238.24	-4196.94	-1064.41	-1670.64	-4030.81	1233.24	1475.97				0.997056	0.189841	-0.965361	-1.25116	-0.317315	-0.498039	-1.20164	0.367644	0.440005
3085.27	890.048	-2864	-3410.6	-3518.65	-1148.49	-3091.33	1679.76	3677.87				0.919759	0.265335	-0.853796	-1.01675	-1.04896	-0.34238	-0.921567	0.500759	1.09642
3412.27	5201.71	-3041.57	-3705.94	-2026.08	-1593.78	-4086.24	1515	2569.68				1.01724	1.5507	-0.906732	-1.10479	-0.604	-0.475127	-1.21816	0.451641	0.766056
3187.46	4414.29	-2989.67	-3499.32	-3059.32	-1264.06	-4635.48	1203.57	3028.82				0.950223	1.31596	-0.891259	-1.04319	-0.912022	-0.376833	-1.3819	0.3588	0.902932
4554.32	1652.71	-3093.67	-3476.18	-1013.03	-1407.78	-3977.29	3206.48	2477.4				1.3577	0.492696	-0.922263	-1.03629	-0.301998	-0.419678	-1.18568	0.955892	0.738544
3165.41	1943.9	-2855.24	-2634.7	-259.079	-1007.64	-4155.52	-1321.6	2750.97				0.943651	0.579503	-0.851184	-0.785438	-0.0772348	-0.300391	-1.23882	-0.393987	0.820099
619.508	321.905	-2962.33	-3031.94	-1634.79	-1609.92	-3359.05	-441.556	2889.4				0.184683	0.0959641	-0.883109	-0.90386	-0.487353	-0.479938	-1.00138	-0.131634	0.861367
2428.36	673.81	-3355.33	-2426.6	-116.556	-218.683	-3132.76	319.111	2787.92				0.723927	0.200872	-1.00027	-0.723402	-0.0347469	-0.0651922	-0.933917	0.0951311	0.831115
2007.03	988.381	-2977.14	-2712.03	-116.556	-1259.35	-2631.91	169.302	1517.78				0.598322	0.294649	-0.887524	-0.808492	-0.0347469	-0.375429	-0.784605	0.0504711	0.452469
5332.03	4795.62	413.524	-1799.03	-1209.27	-959.921	-2371	612.921	1610.73				1.58955	1.42964	0.123277	-0.536315	-0.360499	-0.286165	-0.706826	0.18272	0.48018
6950.79	1489.24	-748.19	-2535.08	-2894.22	-1592.78	-1777.43	945.254	3371.87				2.07212	0.443961	-0.223045	-0.75574	-0.862805	-0.474828	-0.529875	0.281792	1.0052
5688.56	731.905	-1023.24	-3552.32	-2023.17	-1363.54	-3475	860.016	2426.49				1.69583	0.21819	-0.305041	-1.05899	-0.603135	-0.406489	-1.03594	0.256382	0.723369
7207.7	996.429	-706.095	-1958.7	-925.317	-1487.4	-2649.81	1391.54	3855.44				2.14871	0.297048	-0.210496	-0.583913	-0.275849	-0.443413	-0.789943	0.414836	1.14936
8056.03	1087.05	-987.905	-3384.98	-390.794	-1000.4	-2883.95	-1.794	3014.44				2.40161	0.324063	-0.294507	-1.00911	-0.116501	-0.298232	-0.859744	-0.000534815	0.898645
2975.36	205.571	-1179.38	-3538.65	-3899.94	-1383.64	-1888.71	1280.63	1621.4				0.886995	0.0612834	-0.351588	-1.05492	-1.16262	-0.412481	-0.56305	0.381774	0.48336
5443.79	605.619	-967.667	-2562.56	-4408.6	-1266.4	-212.571	1447.78	3984.25				1.62287	0.180543	-0.288474	-0.763931	-1.31426	-0.37753	-0.0633702	0.431601	1.18776
3786.84	676.333	-388.81	-4158.27	-4428.56	-1470.73	658.857	1853.49	4278.64				1.12891	0.201624	-0.115909	-1.23963	-1.32021	-0.438444	0.196414	0.55255	1.27552
5467.41	704.714	299.476	-4345.46	-4011.7	-1108.44	369.048	1393.11	2252.92				1.62991	0.210084	0.0892777	-1.29544	-1.19594	-0.33044	0.110018	0.415304	0.671625
5441.84	1057.1	-1019.1	-2218.18	-3323.36	-553.921	595.333	2245.82	2247.82				1.62228	0.315134	-0.303807	-0.661267	-0.990738	-0.165131	0.177477	0.66951	0.670106
5911.46	2347.95	-1202.76	-2795.41	-3134.13	-953.825	1114.52	1033.92	1752.25				1.76228	0.699955	-0.358558	-0.833349	-0.934324	-0.284348	0.332254	0.308225	0.52237
5027.22	4401.33	217.714	-2858.6	-2852.18	-1298.06	1912.67	2062.44	1254.25				1.49868	1.31209	0.0649034	-0.852187	-0.85027	-0.386969	0.570191	0.614841	0.373909
3301.03	848.524	-810.952	-387.46	-3670.98	-483.873	334.429	3149.59	4328.68				0.984081	0.252956	-0.241755	-0.115507	-1.09437	-0.144249	0.0996976	0.938933	1.29044
2860.08	713.095	-97.857	-1154.89	-2497.94	-998.921	735.762	1262.92	4508.82				0.852627	0.212583	-0.0291724	-0.344287	-0.744667	-0.297791	0.21934	0.376493	1.34414
901.413	597.81	-592.19	763.635	-3555.6	505.46	1342.81	1303.73	1685.02				0.268723	0.178215	-0.17654	0.22765	-1.05997	0.150684	0.400309	0.388659	0.502325
5893.32	1552.05	-420.048	300.968	-3328.36	87.841	1258.95	1893.97	3175.3				1.75687	0.462686	-0.125222	0.0897225	-0.992229	0.0261865	0.37531	0.564616	0.946599
1499.98	1254.38	-660.571	-922.889	-2999.13	407.127	183.429	732.778	2599.02				0.447165	0.373947	-0.196925	-0.275125	-0.894079	0.12137	0.0546826	0.218451	0.7748
2652.46	173.143	-483.476	-565.937	-1561.37	67.698	124.952	963.635	1735.44				0.790733	0.0516162	-0.14413	-0.168713	-0.465463	0.0201817	0.0372498	0.287272	0.517358
6843.6	-695.048	-1401.33	-1228.79	-2903.79	410.841	359.667	829.492	2662.78				2.04017	-0.207203	-0.417755	-0.366319	-0.865659	0.122477	0.107221	0.247282	0.793809
3901.89	-665.81	-1056.57	133.54	-2553.22	25.175	489.286	175.635	1723.68				1.1632	-0.198487	-0.314977	0.03981	-0.761149	0.00750499	0.145863	0.0523591	0.513852
2080.27	492.286	-920.524	-1767.56	-1400.13	-1134.21	98.81	568.063	1725.73				0.620156	0.146757	-0.27442	-0.526931	-0.417396	-0.338123	0.0294565	0.169347	0.514463
4365.27	-457.857	-376.381	-1280.13	-498.317	154.46	-24.571	2217.73	4943.21				1.30134	-0.136493	-0.112204	-0.381622	-0.148555	0.0460465	-0.00732493	0.661134	1.47363
4571.08	-472.667	-1327.95	-1123.13	-2104.57	423.079	713.476	958.444	2576.16				1.3627	-0.140908	-0.395879	-0.334819	-0.6274	0.126125	0.212696	0.285725	0.767986
3865.51	-531.905	269.81	-1518.6	-2214.05	-298.063	1251.67	1292.3	2071.21				1.15236	-0.158568	0.0804339	-0.452715	-0.660036	-0.0888565	0.373138	0.385252	0.617453
5300.6	60.286	-736.476	-2751.08	-1823.24	-811.016	981.381	-809.222	1974.78				1.58018	0.017972	-0.219553	-0.820132	-0.543531	-0.241774	0.292562	-0.24124	0.588707
2023.13	-222.619	-732.952	-1221.98	-4251.86	-604.254	-53.619	-1518.03	3015.87				0.60312	-0.0663656	-0.218503	-0.364289	-1.26753	-0.180136	-0.0159845	-0.452545	0.899071
5346.89	118.429	-338.714	-1503.22	20.286	-569.825	405.286	-900.508	2013.22				1.59398	0.0353052	-0.100975	-0.44813	0.00604752	-0.169872	0.120821	-0.268453	0.600168
4224.27	30.19	200.524	-1863.56	-5818.48	-1244.11	938.905	36.159	862.889				1.25931	0.00900003	0.0597788	-0.55555	-1.73456	-0.370885	0.2799	0.0107795	0.257238
1971.13	-174.381	-663.095	186.921	-3879	-859.73	403.429	571.683	3421.08				0.587619	-0.0519852	-0.197677	0.0557236	-1.15638	-0.256297	0.120267	0.170426	1.01987
1565.7	-705.143	-1081.1	-508.27	-5017.14	-1055.25	483.143	1968.21	1149.56				0.466755	-0.210212	-0.32229	-0.151522	-1.49568	-0.314584	0.144031	0.586748	0.342698
-211.016	-415.19	-1113.29	-153.032	-5910.76	-583.254	341.571	-1089.03	1748.22				-0.0629066	-0.123774	-0.331886	-0.0456208	-1.76207	-0.173876	0.101827	-0.324655	0.521168
2397.22	-419.619	-967.095	-1608.08	-4825.24	-2104.44	392.667	1585.68	1355.79				0.714643	-0.125094	-0.288304	-0.479389	-1.43847	-0.627361	0.117059	0.472713	0.40418
1876.08	-951.429	-903.095	-887.365	-4248.1	-3133.78	1262.24	396.825	2152.32				0.559284	-0.283633	-0.269224	-0.264535	-1.26641	-0.934221	0.37629	0.118299	0.641634
1519.98	-676.714	-858.984	-1990.89	-3525.14	-2978.44	-1457.57	1637.02	1320.84				0.453127	-0.201737	-0.256074	-0.59351	-1.05089	-0.887912	-0.434521	0.488016	0.39376
3418.51	-661.667	-1359.37	-1721.94	-4217.71	-3624.64	-362.286	334.683	1083.98				1.0191	-0.197252	-0.405246	-0.513332	-1.25736	-1.08055	-0.108002	0.0997734	0.32315
3676.27	-828.905	-1016.56	-2409.65	-3380.71	-4008.02	661.714	897.921	2635.36				1.09594	-0.247107	-0.30305	-0.718348	-1.00783	-1.19484	0.197266	0.267682	0.785637
3793.75	-822.381	-1758.51	-3226.36	-4196.43	-3172.87	-21.667	-408.889	1574.08				1.13096	-0.245162	-0.524235	-0.961821	-1.25101	-0.945874	-0.00645921	-0.121895	0.469253
3439.32	-1068.24	-963.508	-3573.13	-2141.57	-3128.78	530.333	327.206	1431.22				1.02531	-0.318456	-0.287234	-1.0652	-0.63843	-0.93273	0.158099	0.0975444	0.426666
1984.37	-893.095	-1363.32	-5013.7	-3667.76	-2678.64	-722.762	-233.175	2992.7				0.591565	-0.266243	-0.406423	-1.49465	-1.09341	-0.798537	-0.215465	-0.0695125	0.892162
3215.51	-819.286	-1585.37	-4606.7	-3343	-2291.35	665.714	-123.984	1825.94				0.958585	-0.24424	-0.472619	-1.37332	-0.996592	-0.683081	0.198458	-0.0369612	0.544336
1086.27	-886.333	-686.413	-2560.56	-1802.9	-2266.11	-97.238	-208.46	1074.75				0.323831	-0.264227	-0.204629	-0.763335	-0.537469	-0.675557	-0.0289879	-0.0621446	0.320396
2471.51	-919.143	-1165.65	-3445.89	-2599.62	-4664.25	-593.857	-1166.46	2544.89				0.736789	-0.274008	-0.347495	-1.02726	-0.77498	-1.39047	-0.177036	-0.347737	0.758664
-412.54	-272.19	-1606.37	-2733.75	-971.143	-3451.59	410.952	-595.889	648.413				-0.122984	-0.0811434	-0.47888	-0.814965	-0.28951	-1.02896	0.12251	-0.177642	0.1933
4006.56	-403.048	-1636.6	-2657.84	-2690.67	-3018.21	-665.476	-1538.51	1412.41				1.19441	-0.120154	-0.487892	-0.792337	-0.802123	-0.899768	-0.198387	-0.458649	0.421059
765.984	-821.476	-1843.08	-3309.94	-3245.48	-2264.21	505.333	-942.937	1383.56				0.22835	-0.244893	-0.549446	-0.986735	-0.967519	-0.67499	0.150646	-0.281102	0.412456
3499.36	-970.286	-1352.22	-2905.41	-256	-3688.3	513.667	1100.87	612.937				1.04321	-0.289255	-0.403114	-0.866141	-0.0763169	-1.09953	0.153131	0.328185	0.182724
1463.56	-432.857	-1129.7	-4610.22	681	-3324.49	1371.81	-907.698	193.222				0.436305	-0.12904	-0.336778	-1.37437	0.203015	-0.991074	0.408954	-0.270597	0.057602
-586.635	-2.476	-1382.37	-1897.46	2047.33	-4040.49	-1.714	-631.794	967.27				-0.174884	-0.000738128	-0.412102	-0.565657	0.610337	-1.20452	-0.000510966	-0.188346	0.288356
3545.51	-206.286	-361.365	-1314.94	-58.429	-674.206	359.524	-427.841	-108.349				1.05696	-0.0614965	-0.107728	-0.392	-0.0174184	-0.20099	0.107179	-0.127545	-0.0323002
4181.06	-280.286	-1029.6	-2139.18	78.619	-4556.87	648.571	-2052.27	1213.08				1.24643	-0.0835569	-0.306937	-0.637716	0.0234373	-1.35846	0.193347	-0.611808	0.361635
5002.97	-330.048	-656.889	-2622.84	-29.095	-3982.54	1506.33	-2467.46	1920.79				1.49145	-0.0983916	-0.195827	-0.781903	-0.0086736	-1.18725	0.449057	-0.735582	0.572614
3532.54	-492.048	-994.889	-1895.94	-385	-2780.06	826.286	-2674.32	2061.51				1.0531	-0.146686	-0.296589	-0.565203	-0.114774	-0.828772	0.246327	-0.797249	0.614562
2237.97	-655.714	-1716.32	-3382.65	-325.238	-3267.54	773.619	-927.746	3845.84				0.667167	-0.195477	-0.511657	-1.00841	-0.0969577	-0.974096	0.230626	-0.276573	1.1465
2018.35	-50.81	-1067.37	-3180.79	-57.762	-2910.87	996.381	-1938.56	4725.6				0.601696	-0.0151471	-0.318197	-0.948236	-0.0172196	-0.867768	0.297034	-0.577909	1.40876
1798.11	87.81	-708.651	-3035.41	-544.143	-2786.06	372.429	-2484.98	2973.27				0.53604	0.0261773	-0.211258	-0.904896	-0.162216	-0.830561	0.111026	-0.740806	0.88637
2085.49	360.714	-459.079	-2980.65	-974.429	-3654.97	673.905	-1623.75	1414.79				0.621712	0.107534	-0.136857	-0.888571	-0.29049	-1.08959	0.2009	-0.48406	0.421768
3029.87	-61.19	348.968	-3481.6	-257	-3016.11	1665.76	-2071.18	3255.36				0.903245	-0.0182415	0.104032	-1.03791	-0.076615	-0.899142	0.496585	-0.617444	0.970467
1451.4	-131.857	-403.984	-3496.32	-1352.9	-2630.35	1988.48	-1876.17	7944.75				0.43268	-0.0393083	-0.120433	-1.0423	-0.403319	-0.784142	0.592791	-0.559312	2.36843
5312.16	33.476	-557.413	-3174.98	-1152.86	-2043.3	282.571	-1371.13	5279.36				1.58362	0.00997963	-0.166172	-0.946504	-0.343682	-0.609134	0.0842381	-0.408751	1.57385
6094.68	-159.143	-651.222	-2960.41	-2698.86	-3580.68	-1753	-1186.89	1305.7				1.8169	-0.0474426	-0.194138	-0.882538	-0.804564	-1.06745	-0.522592	-0.353827	0.389246
6380.68	339.81	-900.698	-2900.41	-2599.05	-2789.35	-1635.48	-756.889	3014.51				1.90216	0.101302	-0.26851	-0.864651	-0.77481	-0.831541	-0.487557	-0.225638	0.898664
4198.82	-122.714	-892.46	-2829.36	-1871.81	-2275.97	587.905	-486.794	2599.56				1.25172	-0.0365826	-0.266054	-0.84347	-0.558011	-0.678496	0.175262	-0.14512	0.774961
857.73	-48.857	563.349	-2044.13	-2118.09	-2868.64	-397.286	-977.984	3291.6				0.2557	-0.0145649	0.167942	-0.609381	-0.631432	-0.855179	-0.118436	-0.29155	0.98127
1809.02	-204.19	230.73	-2136.7	-1241.52	-2828.16	653.714	-1819.22	1975.08				0.539291	-0.0608717	0.0687836	-0.636977	-0.370114	-0.843111	0.194881	-0.542334	0.588797
1675.92	-257.81	593.254	-3303.65	-1999.67	-2540.44	730.762	-767.127	1409.27				0.499614	-0.0768565	0.176857	-0.984861	-0.596127	-0.757338	0.21785	-0.228691	0.420122
1309.02	76.762	59.016	-2909.32	-790.81	-2792.06	122.667	158.444	9286.7				0.390235	0.0228837	0.0175934	-0.867305	-0.235751	-0.832349	0.0365686	0.0472342	2.76849
1744.21	-171.286	2243.54	-3005.13	-1137.05	-1753.78	659.048	-3272.75	2624.6				0.51997	-0.0510626	0.668828	-0.895867	-0.338969	-0.522825	0.196471	-0.975648	0.782428
1529.63	7991.62	849.492	-4011.36	-885.667	-2920.59	-363.81	-1893.41	5144.08				0.456004	2.38241	0.253245	-1.19584	-0.264029	-0.870666	-0.108456	-0.564451	1.53352
2626.16	-177.905	476.683	-2677.89	-1222.14	-2868.3	54.952	-3491.13	3511.79				0.782892	-0.0530358	0.142105	-0.798313	-0.364337	-0.855077	0.0163819	-1.04075	1.04691
2131.25	-20.762	482.397	-3887.56	-347.619	-1697.59	-653.619	-3427.13	1081.22				0.635355	-0.00618942	0.143809	-1.15893	-0.10363	-0.506074	-0.194852	-1.02167	0.322326
170.54	-723.857	183.159	-3733.56	-941.095	-3282.68	-526.095	-1944.79	1614.94				0.0508402	-0.215791	0.0546021	-1.11302	-0.280553	-0.97861	-0.156836	-0.579768	0.481434
1042.25	-377.048	1547.35	-3708.46	-2476.43	-2940.21	84.762	-2658.18	370.698				0.310709	-0.112403	0.461285	-1.10554	-0.738256	-0.876515	0.0252687	-0.792436	0.11051
996.444	-582.762	855.73	-4036.27	-2180.76	-2133.97	1062.9	-1664.32	4412.41				0.297053	-0.173729	0.255104	-1.20326	-0.650113	-0.636164	0.316866	-0.496155	1.3154
897.444	-697.286	746.73	-2960.6	-1107.05	-2041.73	-262.571	-2123.41	1447.98				0.26754	-0.20787	0.22261	-0.882594	-0.330025	-0.608666	-0.0782758	-0.633017	0.431663
1685.54	-670.952	81.063	-4334.18	-2333.19	-2046.16	-243.19	-1679.08	5814.27				0.502481	-0.20002	0.0241659	-1.29207	-0.695554	-0.609987	-0.0724981	-0.500555	1.73331
1781.83	-208.714	784.206	-3682.65	-82.048	-1851.92	-837.619	-694.889	3248.94				0.531185	-0.0622204	0.233782	-1.09785	-0.0244596	-0.552081	-0.249705	-0.207155	0.96855
1283.16	-506.095	975.54	-3294.46	-1280.05	-841.111	879.905	-1752.08	3421.51				0.382526	-0.150873	0.290821	-0.982121	-0.381599	-0.250746	0.262311	-0.522318	1.02
3276.11	-319.667	438.73	-3794.51	-2320.43	-2055.49	1512.9	-1527.03	4078.27				0.976651	-0.0952969	0.130791	-1.13119	-0.69175	-0.612768	0.451017	-0.455228	1.21579
2760.78	-556.238	110.73	-2551.79	-2090.67	-1792.35	-236.667	-1711.79	6214.98				0.823024	-0.165822	0.0330101	-0.760723	-0.623255	-0.534323	-0.0705535	-0.510308	1.85277
879.444	-633.286	612.397	-1141.41	1854.76	-884.683	-709.333	-2685.41	2765.56				0.262174	-0.188791	0.182564	-0.34027	0.552929	-0.263735	-0.211461	-0.800557	0.824448
2505.16		879.063	-1579.98	-813.667	-1614.25	-538.476	-812.46	7758.75				0.74682		0.26206	-0.471014	-0.242565	-0.481229	-0.160527	-0.242205	2.31298
1450.25		1029.87	-1388.6	-894.476	-2264.44	-141.19	-1045.98	10069.8				0.43234		0.307019	-0.413961	-0.266655	-0.675059	-0.0420906	-0.311821	3.00194
1790.97		621.063	-1688.13	-220.762	-485.968	-939.905	-1949.79	5684.41				0.533911		0.185147	-0.503253	-0.065812	-0.144873	-0.280198	-0.581259	1.6946
2003.73		615.73	-582.222	-119.429	1289.37	-679.905	-1708.98	2649.84				0.597338		0.183557	-0.173568	-0.0356033	0.384376	-0.202689	-0.50947	0.789952
1838.54		721.635	-935.27	-923.762	207.317	166.667	-1857.41	4391.56				0.548093		0.215129	-0.278816	-0.275385	0.0618039	0.0496856	-0.553719	1.30918
2425.02		551.444	-1082.37	-2522.62	-376.587	-446.714	-2021.37	4656.79				0.722929		0.164393	-0.322667	-0.752025	-0.112265	-0.133171	-0.602595	1.38825
-171.46		827.968	-189.794	1217.71	-387.254	-927.81	-2321.7	6252.51				-0.0511145		0.246828	-0.0565801	0.363016	-0.115445	-0.276592	-0.692128	1.86395
2222.92		946.825	-949.937	-2721.91	-79.349	-1026.57	-1569.7	2693.94				0.662682		0.282261	-0.283189	-0.811435	-0.023655	-0.306034	-0.467947	0.803098
-356.46		622.111	-191.46	-1269.95	-2065.16	-132	-1764.41	2387.79				-0.106265		0.185459	-0.0570767	-0.378589	-0.615651	-0.0393509	-0.525994	0.711832
-496.698		450.063	-1033.22	-641.762	-2638.35	398.476	-1468.51	1654.46				-0.148072		0.13417	-0.308017	-0.191318	-0.786526	0.118791	-0.437781	0.493216
-39.032		360.778	-586.984	-873.286	-2676.25	-343.905	-2665.18	1448.03				-0.0116359		0.107553	-0.174988	-0.260338	-0.797825	-0.102523	-0.794523	0.431677
150.206		-234.556	-1246.22	-2399.14	-2352.78	1031.57	-2367.6	2996.89				0.0447784		-0.0699242	-0.371515	-0.715216	-0.701394	0.307525	-0.705813	0.893412
299.111		527.206	-602.127	-2800.67	-3498.11	-19.762	-2205.08	3567.08				0.0891689		0.157167	-0.179502	-0.834915	-1.04283	-0.00589131	-0.657363	1.06339
1971.25		11.444	405.921	-1911.71	-2760.02	330.048	-1743.7	10343				0.587656		0.00341161	0.12101	-0.569907	-0.822798	0.0983916	-0.519819	3.08338
111.111		-282.556	-300.27	-108.286	-3768.44	-67.143	-775.175	1498.7				0.0331236		-0.0842336	-0.0895144	-0.0322815	-1.12342	-0.0200162	-0.23109	0.446781
727.397		-832.317	-1649.08	-1637.95	-2911.02	473.762	-684.556	1718.89				0.216846		-0.248125	-0.491612	-0.488295	-0.867813	0.141235	-0.204075	0.512423
1646.3		363.683	-542.937	-859.381	-2400.25	-391.524	-56.603	3444.98				0.490784		0.108419	-0.161857	-0.256193	-0.715546	-0.116718	-0.0168741	1.02699
980.968		198.921	-1283.03	-1823.19	-2722.06	-450.429	321.349	1804.41				0.292439		0.0593009	-0.382489	-0.543517	-0.811481	-0.134279	0.0957983	0.537919
2997.54		-184.175	-2021.79	-1331.38	-2469.78	-79.286	-1064.46	2739.54				0.893606		-0.054905	-0.602723	-0.396902	-0.736274	-0.0236362	-0.317329	0.816692
4756.73		-221.175	-334.079	-3081.52	-2586.3	-233.143	-1386.51	2919.21				1.41804		-0.0659351	-0.0995933	-0.918642	-0.77101	-0.069503	-0.413336	0.870253
1905.4		649.968	-10.841	-1407	-2363.4	-244.81	-1970.03	2583.59				0.568024		0.193764	-0.00323184	-0.419445	-0.70456	-0.072981	-0.587292	0.770201
1270.3		-242.889	1306.16	-1310.57	-2339.64	-735.143	-2042.89	2884.64				0.378694		-0.0724084	0.389383	-0.390698	-0.697477	-0.219156	-0.609012	0.859947
4154.1		109.111	183.54	-1953.76	-2445.21	353.714	-3000.75	2441.06				1.23839		0.0325274	0.0547157	-0.582442	-0.728949	0.105447	-0.894561	0.727713
1582.43		72.254	-758.175	-982.286	-2148.16	256.143	-1647.27	2277.87				0.471743		0.0215399	-0.226022	-0.292832	-0.640394	0.0763596	-0.491073	0.679064
3856.09		3225.68	-1536.32	-1938.24	-2809.16	-770.19	-1929.32	1368.54				1.14955		0.961618	-0.457996	-0.577814	-0.837447	-0.229604	-0.575154	0.40798
3503.43		-693.556	162.587	-1294.95	-1353.73	-106.619	-2477.08	3353.82				1.04442		-0.206758	0.0484693	-0.386042	-0.403564	-0.0317845	-0.738449	0.999819
4327.24		261.302	-589.698	-1947.33	-1123.44	-559.762	-2737.41	5458.35				1.29001		0.0778975	-0.175797	-0.580525	-0.334912	-0.166872	-0.816058	1.6272
4962.9		9.063	-635.556	675.143	63.794	269.095	-2694.41	3205.06				1.47951		0.0027018	-0.189467	0.201269	0.0190178	0.0802207	-0.80324	0.955471
4861.33		-241.508	-1042.08	600.19	676.032	686.381	-2540.94	3046.78				1.44923		-0.0719967	-0.310657	0.178924	0.201534	0.204619	-0.757486	0.908284
3102.38		-520.651	-714.603	-158.19	490.603	-1413.95	-3336.65	4277.68				0.92486		-0.155213	-0.213032	-0.0471585	0.146255	-0.421517	-0.994699	1.27523
1877.57		300.968	-1366.94	-1914.95	-219.444	-444.238	-2824.7	4040.44				0.559728		0.0897225	-0.407502	-0.570872	-0.0654191	-0.132433	-0.842079	1.20451
4395.33		-534.556	-300.794	963	-435.254	-1232.52	-3155.46	4223.11				1.31031		-0.159358	-0.0896706	0.287083	-0.129755	-0.367431	-0.940684	1.25896
1794.52		-421.508	505.016	1458.33	-1511.25	-146.524	-3033.03	5396.87				0.534971		-0.125657	0.150552	0.434748	-0.450523	-0.0436807	-0.904186	1.60888
4796		-117.317	-1539.03	76.762	-515.873	-1451.48	-3587.65	3044.35				1.42975		-0.0349737	-0.458805	0.0228837	-0.153788	-0.432704	-1.06953	0.90756
1417.95		51.159	587.016	163.429	-976.111	-219.048	-3306.46	12669				0.42271		0.0152512	0.174997	0.0487203	-0.290991	-0.0653011	-0.985699	3.7768
2009.62		57.111	262.683	-72.476	-1433.02	101.286	-3495.6	3916.64				0.599094		0.0170255	0.0783092	-0.021606	-0.427202	0.0301947	-1.04208	1.1676
1513.1		777.111	-728.413	327.667	-1407.64	-619.619	-3944.36	2804.25				0.451073		0.231667	-0.217149	0.0976818	-0.419636	-0.184716	-1.17587	0.835985
992.238		479.254	-430.984	721.524	-1285.02	-592.81	-3941.84	3505.92				0.295799		0.142872	-0.128482	0.215096	-0.383081	-0.176724	-1.17511	1.04516
1449.29		309.873	-1230.41	-293.048	-1455.73	-57.476	-3445.6	5728.16				0.432051		0.0923772	-0.366802	-0.0873614	-0.433972	-0.0171343	-1.02718	1.70764
3692.52		10.825	3512.67	-1316.9	-1622.44	-192.952	-3292.18	2607.4				1.10079		0.00322707	1.04717	-0.392586	-0.48367	-0.0575215	-0.98144	0.777299
1592.62		-138.651	1686	-909.714	-1429.16	-1716.24	-3206.89	2451.59				0.47478		-0.0413337	0.502619	-0.271198	-0.426051	-0.511633	-0.956015	0.73085
2585.76		23.921	529.81	-1784.86	-940.397	-2488.14	-3037.22	4726.21				0.770849		0.00713116	0.157943	-0.532089	-0.280345	-0.741748	-0.905435	1.40894
1993.52		4163.64	1558.29	-399.667	-1520.54	-2993.67	-2527.18	2688.35				0.594295		1.24123	0.464545	-0.119146	-0.453293	-0.892451	-0.753384	0.801432
1402.52		-1401.98	1769.62	-1430.57	-1378.25	-3091.62	-2044.17	3131.73				0.418111		-0.417948	0.527546	-0.426472	-0.410874	-0.921652	-0.609395	0.933609
2367.76		-1781.13	550.19	27.286	-1905.92	-3360.05	-1896.08	3829.4				0.705861		-0.530978	0.164019	0.00813431	-0.56818	-1.00167	-0.565246	1.14159
3746.38		-1636.41	2199.76	-1288.33	-2421.11	-3172.57	-3556.13	4954.78				1.11684		-0.487835	0.655778	-0.384069	-0.721764	-0.945785	-1.06013	1.47708
1606.67		-373.317	1236.1	-1106.38	-37.778	-2147.86	-3219.56	4267.92				0.478968		-0.111291	0.368496	-0.329827	-0.0112621	-0.640304	-0.959791	1.27232
1592.38		-439.46	1540.81	-933.571	-380.873	-5262.43	-2341.84	3010.97				0.474709		-0.131009	0.459335	-0.27831	-0.113543	-1.5688	-0.698133	0.897609
2803.09		-2137.41	1444.19	138.19	-453.063	-5434.33	-3900.46	2136.92				0.835639		-0.63719	0.430532	0.0411962	-0.135064	-1.62005	-1.16278	0.637044
2292		-1692.18	883.81	672.286	1601.75	-3734.38	-2569.56	1797.16				0.683275		-0.504461	0.263475	0.200417	0.477501	-1.11327	-0.766018	0.535756
1681.43		-1218.89	598.333	998.238	736.556	-3543.24	-2424.08	7154.11				0.501256		-0.363367	0.178371	0.297588	0.219577	-1.05629	-0.722649	2.13273
1050.43		-1179.51	1058.05	-512.381	1873.22	-3687	-2487.56	78.73				0.313147		-0.351627	0.315418	-0.152747	0.558432	-1.09914	-0.741573	0.0234704
1689.1		-1405.32	3672.62	38.667	1833.46	-2372.86	-2915.18	-191.508				0.503541		-0.418944	1.09486	0.0115271	0.546578	-0.707379	-0.869052	-0.057091
960.095		-1389.84	583.19	206.238	1433.32	-1743	-3493.6	324.159				0.286217		-0.414329	0.173857	0.0614822	0.42729	-0.519611	-1.04149	0.096636
-560.048		-1181.51	1014.71	128	1761.94	-1784.29	-4042.27	-88.603				-0.166958		-0.352223	0.302499	0.0381585	0.525256	-0.531919	-1.20505	-0.0264137
923.667		4172.21	1606.86	4473.24	957.413	-3359.86	-3728.08	-819.413				0.275357		1.24379	0.479025	1.33353	0.285417	-1.00162	-1.11139	-0.244278
1980.52		-568.603	981.333	1144.43	2310.79	-3399.76	-3419.41	-1967.22				0.59042		-0.169508	0.292548	0.341169	0.688878	-1.01351	-1.01937	-0.586454
1912.67		-598.413	1245.71	-5.429	1769.56	-2921.52	-4482.56	-1657.37				0.570191		-0.178395	0.371364	-0.00161846	0.527528	-0.870944	-1.33631	-0.494082
2930.86		-914.746	619.81	-38.619	253.032	-3927.09	-4464.84	-1467.08				0.873727		-0.272698	0.184773	-0.0115128	0.0754321	-1.17072	-1.33103	-0.437355
1523.24		-96.889	2297.05	-1545.19	61.984	-4123.9	-5545.13	297.54				0.454097		-0.0288839	0.68478	-0.460641	0.0184782	-1.22939	-1.65307	0.0887005
2375.81		-640.222	479.19	-267.476	-527.254	-4158.57	-5451.41	-1883.08				0.70826		-0.190858	0.142853	-0.0797381	-0.157181	-1.23972	-1.62514	-0.56137
2325.62		-1765.37	735.524	-2664.57	-908.492	-3678.95	-5773.75	437.016				0.693297		-0.52628	0.219269	-0.794343	-0.270833	-1.09674	-1.72123	0.13028
2380.81		-2110.03	855.952	-2509.33	228.413	-3898.05	-5453.56	152.683				0.70975		-0.629027	0.25517	-0.748065	0.0680929	-1.16206	-1.62578	0.0455168
1353.52		-1621.98	843.381	-526.095	2138.36	-1706.24	-4066.7	-1190.32				0.403503		-0.483533	0.251423	-0.156836	0.637474	-0.508652	-1.21234	-0.354849
6388.03		-1776.41	362.048	1708.33	-269.206	-3167.62	-4490.22	-1181.89				1.90436		-0.529571	0.107931	0.509276	-0.0802538	-0.944308	-1.33859	-0.352336
5512.22		-1202.75	813.667	-2012.81	-770.73	-4003.38	-3981.89	-1279.41				1.64326		-0.358555	0.242565	-0.600045	-0.229765	-1.19346	-1.18705	-0.38141
8140.7		-1636.75	1739.05	1726.33	3328.32	-362.095	-5890.98	-1003.03				2.42685		-0.487936	0.518433	0.514642	0.992215	-0.107945	-1.75618	-0.299017
3599.46		-1981.08	3468.05	1574.1	-668.444	451.333	-5237.03	-328.556				1.07305		-0.590586	1.03387	0.469258	-0.199272	0.134548	-1.56123	-0.0979468
4768.36		-2010.27	3061.86	-5279.29	-1023.73	1749.24	-4973.32	648.016				1.42151		-0.599288	0.912779	-1.57382	-0.305187	0.521471	-1.48261	0.193182
3276.89		-814.937	2077.09	-4528.38	-676.254	816.333	-4728.08	-1526.03				0.976883		-0.242943	0.619209	-1.34997	-0.2016	0.243359	-1.4095	-0.45493
2389.84		693.921	2260.09	-4783.67	-890.492	-1553.95	-5222.27	-715.079				0.712443		0.206867	0.673764	-1.42607	-0.265467	-0.463253	-1.55683	-0.213174
3828.89		-564.794	2226.91	-4647.57	-393.111	-437.619	-4009.98	-2130.75				1.14144		-0.168372	0.663869	-1.3855	-0.117191	-0.13046	-1.19543	-0.635203
6040.18		360.016	598.19	-5617.24	383.556	-1417.38	-4637.22	3710.11				1.80065		0.107325	0.178328	-1.67457	0.114343	-0.42254	-1.38242	1.10603
4334.46		898.73	999	-4736.38	2604.7	-1095.38	-5241.41	2005.51				1.29216		0.267923	0.297815	-1.41198	0.776494	-0.326547	-1.56253	0.597868
4018.84		724.397	2635.91	-5284.33	-404.54	-511.333	-4948.6	5288.46				1.19807		0.215952	0.785798	-1.57533	-0.120599	-0.152435	-1.47524	1.57656
5742.32		-557.413	2558.52	-5153.33	474.508	-4400.05	-4224.03	1605.79				1.71186		-0.166172	0.762729	-1.53628	0.141457	-1.31171	-1.25924	0.478708
3936.79		516.873	1338.76	-4324.48	1784.65	-4961.24	-3861.18	5130.27				1.17361		0.154087	0.399102	-1.28918	0.532028	-1.47901	-1.15107	1.5294
3273.41		257.159	1467.1	-5954.19	1671.37	-4187.1	-2624.13	3881.36				0.975847		0.0766624	0.43736	-1.77502	0.498256	-1.24823	-0.782286	1.15709
4104.6		-434.698	913.476	-4625.57	1029.32	-4448.48	-3907.84	4434.84				1.22364		-0.129589	0.272319	-1.37894	0.306853	-1.32615	-1.16498	1.32208
3252.13		-884.27	-1059.05	-5005.71	-552.397	-4991.52	-4434.22	4992.65				0.969501		-0.263612	-0.315716	-1.49227	-0.164677	-1.48804	-1.3219	1.48837
3856.46		-164.603	-1555.57	-4093.95	-839.492	-5338.43	-1275.41	2758.84				1.14966		-0.0490703	-0.463736	-1.22046	-0.250263	-1.59146	-0.380217	0.822446
3863.6		-62.175	-1368.43	-3359.81	-1372.64	-5112.24	-2975.94	2948.03				1.15179		-0.0185352	-0.407946	-1.0016	-0.409202	-1.52402	-0.887165	0.878847
1513.6		74.587	14.714	-5102.95	-1330.35	-4370.76	-3138.75	5036.56				0.451225		0.0222354	0.00438643	-1.52126	-0.396595	-1.30298	-0.935701	1.50146
3721.32		-418.127	-2513.33	-3426.29	-1549.06	-4610.67	-1392.22	2399.89				1.10937		-0.124649	-0.749257	-1.02142	-0.461795	-1.3745	-0.415039	0.715438
1985.32		-436.937	-2166.62	-4657.52	89.651	-5025	-2356.22	3021.32				0.591849		-0.130257	-0.645897	-1.38847	0.0267261	-1.49802	-0.70242	0.900694
3627.41		-506.651	-2165.48	-3811.05	-419.063	-4672.43	-2347.32	2149.46				1.08138		-0.151039	-0.645557	-1.13612	-0.124928	-1.39291	-0.699766	0.640782
2025.03		199.159	-1834.24	-3797.43	-1238.59	-4174.76	-1999.65	3169.36				0.603688		0.0593719	-0.54681	-1.13206	-0.36924	-1.24455	-0.596122	0.944829
1159.79		-55.222	-2878.29	-3856.95	540.413	-4670.29	-1569.17	2801.75				0.34575		-0.0164624	-0.858054	-1.14981	0.161104	-1.39227	-0.467791	0.835237
9999.22		-150.127	-2085.67	-3468.62	1407.17	-4372.95	-783.841	3355.79				2.9809		-0.0447548	-0.621764	-1.03404	0.419497	-1.30363	-0.233673	1.00041
1859.27		845.159	-2859.29	-4455.14	-540.063	-4757.1	-1626.94	5051.22				0.554273		0.251953	-0.85239	-1.32814	-0.161	-1.41815	-0.485011	1.50583
6537.7		275.968	-2735.29	-2716.95	31.984	-4362.24	-2306.41	4172.32				1.94897		0.0822696	-0.815424	-0.809959	0.00953485	-1.30044	-0.687572	1.24382
3104.56		-361.746	-1713.38	-3291.62	-32.016	-4495.71	-2071.51	2801.65				0.925508		-0.107841	-0.510781	-0.981274	-0.00954439	-1.34023	-0.617543	0.835209
4892.46		125.778	-2564.95	-3266.43	1007.65	-4308.43	-1616.75	3801.46				1.45851		0.0374961	-0.764646	-0.973765	0.300394	-1.2844	-0.481973	1.13326
4185.56		-206.27	122	-4471.81	658.794	-4268.52	-1252.32	3276.51				1.24777		-0.0614918	0.0363698	-1.3331	0.196395	-1.2725	-0.373332	0.97677
2331.41		-44.032	842.571	-4448.81	534.365	-3962.05	-1123.03	3462.84				0.695025		-0.0131265	0.251181	-1.32625	0.159301	-1.18114	-0.33479	1.03232
6719.6		-422.841	31.857	-5002.29	40.841	-3858.38	-2086.13	2188.36				2.0032		-0.126054	0.00949699	-1.49125	0.0121752	-1.15023	-0.621902	0.65238
2409.46		449.54	1934.38	-4206	664.841	-3956.43	-1841.51	1547.65				0.718291		0.134014	0.576664	-1.25386	0.198198	-1.17946	-0.548977	0.461375
2739.94		516.921	5.619	-4136.24	236.175	-4009.14	-1518.08	1882.89				0.816811		0.154101	0.0016751	-1.23307	0.0704068	-1.19518	-0.452559	0.561314
5853.41		1235.02	1274	-4110.29	216.413	-2486.52	-880.698	1662.89				1.74498		0.368174	0.379796	-1.22533	0.0645155	-0.741265	-0.262548	0.495729
3923.22		399.302	1494.19	-4454.19	177.794	-302.286	-2428.7	870.508				1.16956		0.119037	0.445437	-1.32785	0.0530027	-0.0901154	-0.724026	0.25951
3974.7		430.54	-71.333	-5016.48	-72.921	226.333	-1130.84	1931.46				1.18491		0.12835	-0.0212653	-1.49548	-0.0217387	0.0674728	-0.337118	0.575793
3477.51		265.349	-308	-5768.29	379.794	621.857	-2653.84	3121.89				1.03669		0.079104	-0.0918188	-1.7196	0.113222	0.185384	-0.791144	0.930676
6203.03		544.063	24.524	-6149.81	171.175	-104.524	-2550.51	3301.98				1.8492		0.162192	0.00731092	-1.83334	0.0510295	-0.03116	-0.76034	0.984364
3052.7		1002.68	1260.14	-5096.95	252.365	-1113.76	-1293.51	2161.6				0.910049		0.298913	0.375665	-1.51947	0.0752333	-0.332027	-0.385612	0.644402
4538.7		509.587	192.429	-5752.71	-401.349	-1262.43	-1957.79	277.317				1.35304		0.151915	0.0573656	-1.71496	-0.119647	-0.376346	-0.583644	0.0826718
5935.89		2652.54	854.095	-5650	-586.587	-121.048	-2104.27	661.937				1.76957		0.790757	0.254617	-1.68434	-0.174869	-0.036086	-0.62731	0.197332
-2665.02		1130.02	197.095	-4186.33	-1092.64	-1193.05	-2795.84	742.746				-0.794476		0.336872	0.0587566	-1.248	-0.32573	-0.355663	-0.833477	0.221422
1216.75		-12.175	-875.905	-4367.29	-260.683	-1099.62	-1539.98	179.27				0.362728		-0.00362953	-0.261119	-1.30194	-0.077713	-0.327811	-0.459089	0.0534427
2065.08		509.921	-304.619	-3975.48	-163.302	-1069.9	-1778.41	-119.349				0.615627		0.152014	-0.0908109	-1.18514	-0.0486824	-0.318953	-0.530168	-0.0355795
1352.51		1024.16	-1553.05	-1429.89	-454.302	-1086.43	-958.794	366.698				0.4032		0.305315	-0.462984	-0.426268	-0.135433	-0.323879	-0.285829	0.109317
3270.51		237.73	-703.762	-686.984	-365.825	50.143	-1576.7	-416.254				0.974981		0.0708704	-0.209801	-0.204799	-0.109057	0.0149483	-0.470034	-0.124091
1445.98		-12.698	-1156.67	-648.651	-292.397	-470.762	-1540.32	-271.968				0.431067		-0.00378544	-0.344817	-0.193371	-0.0871673	-0.14034	-0.459189	-0.0810772
-2482.87		213.778	-1496.95	-1055.51	-562.063	-746.095	-145.079	-953.063				-0.740177		0.06373	-0.446261	-0.314661	-0.167558	-0.222421	-0.0432499	-0.28412
109.46		354.302	-1477	-888.603	-1019.68	-793.714	-985.794	-1018.44				0.0326314		0.105622	-0.440313	-0.264904	-0.30398	-0.236616	-0.293878	-0.303611
1051.32		1121.59	-1268.52	-867.317	-896.206	-547.667	-1606.7	-1150.11				0.313411		0.33436	-0.378163	-0.258558	-0.267171	-0.163267	-0.478978	-0.342863
-1916.25		915.444	-1154.48	-809.27	-694.349	-1541.29	-223.032	-718.349				-0.57126		0.272906	-0.344164	-0.241254	-0.206994	-0.459477	-0.0664887	-0.214149
-1078.25		-856.794	-438.381	-279.222	-224.587	-2004.05	620.921	-147.254				-0.321442		-0.255421	-0.130687	-0.0832397	-0.0669523	-0.597433	0.185105	-0.0438983
1743.7		-392.46	-766.143	-556.698	-801.492	-1390.05	-872.365	-147.254				0.519819		-0.116997	-0.228397	-0.165959	-0.238935	-0.414391	-0.260063	-0.0438983
2296.32		-1161.75	-345.905	-362.556	-200.968	-251.476	-1240.08	-171.302				0.684562		-0.346333	-0.103119	-0.108083	-0.0599112	-0.0749683	-0.369684	-0.0510674
1003.98		-1437.03	-860.619	-595.079	-1370.73	-585.333	-1380.03	-709.254				0.299301		-0.428397	-0.256562	-0.177401	-0.408632	-0.174495	-0.411405	-0.211438
1236.75		-769.365	-162.619	-836.317	-963.302	-1155.24	-1066.98	-115.921				0.36869		-0.229358	-0.0484788	-0.249317	-0.287173	-0.344391	-0.318082	-0.0345576
-295.159		-836.175	-1038.29	-1156.22	-426.492	-860.095	-717.317	608.984				-0.0879907		-0.249275	-0.309527	-0.344685	-0.127143	-0.256405	-0.213842	0.181546
-55.73		-195.079	-1000.43	-546.508	-959.921	-1250.38	517.397	117.698				-0.0166138		-0.0581556	-0.298241	-0.162921	-0.286165	-0.372755	0.154243	0.0350873
1557.27		381.492	-1676.52	-1163.27	-304.873	-423.762	-242.556	22.27				0.464242		0.113728	-0.499794	-0.346786	-0.0908866	-0.126329	-0.0723091	0.00663898
1218.17		54.587	-1063.67	-1293.37	-1301.64	-2119.38	-413.27	-116.063				0.363154		0.0162731	-0.317093	-0.385569	-0.388036	-0.631815	-0.123201	-0.0345999
187.508		999.683	-1005.71	-1163.65	-203.206	-1570.95	-612.175	-92.73				0.0558986		0.298018	-0.299816	-0.346899	-0.0605783	-0.468321	-0.182497	-0.027644
337.508		-328.508	2049.05	-669.841	-1023.92	-930.238	-287.032	263.698				0.100616		-0.0979325	0.610848	-0.199688	-0.305244	-0.277316	-0.085568	0.0786118
3262.36		569.921	-363.286	-1377.37	-683.778	-2288.24	340.254	1427.22				0.972553		0.169901	-0.1083	-0.41061	-0.203843	-0.682153	0.101434	0.425473
4574.65		-929.746	272.619	-1917.08	-96.683	-1818.62	1484.59	116.508				1.36376		-0.277169	0.0812713	-0.571506	-0.0288225	-0.542154	0.442575	0.0347325
7466.7		-1202.84	-80.429	-1695.22	-1137.16	-3169	1604.92	1199.22				2.22592		-0.358582	-0.0239769	-0.505368	-0.339002	-0.94472	0.478448	0.357504
5493.79		-911.937	-588.619	-2173.56	-14.825	-4122.9	1302.44	159.651				1.63777		-0.27186	-0.175475	-0.647965	-0.00441953	-1.22909	0.388275	0.047594
-1068.4		-1090.84	-1525.29	-1530.08	-650.302	-4024.62	736.206	572.079				-0.318503		-0.325194	-0.454708	-0.456136	-0.193863	-1.19979	0.219473	0.170544
2854.6		-1224.65	-1818.81	-1515.6	-217.349	-3768.76	-412.365	339.651				0.850994		-0.365084	-0.542211	-0.451821	-0.0647946	-1.12352	-0.122931	0.101254
4237.98		-776.413	-2182.19	-1171.89	-1840.16	-3466.52	1833.83	1467.51				1.2634		-0.231459	-0.650539	-0.349355	-0.548576	-1.03342	0.546687	0.437483
3577.08		-1082.6	-1668.24	-1748.65	-349.587	-2142.29	-60.413	671.508				1.06637		-0.322737	-0.497323	-0.521296	-0.104216	-0.638643	-0.0180099	0.200185
1885.89		-217.794	-1558.9	-1360.08	88.127	-1924.38	408.159	1078.08				0.562208		-0.0649272	-0.46473	-0.405457	0.0262718	-0.573683	0.121678	0.321389
5846.89		-490.556	-847.429	-877.651	5.317	-1418.57	-496.508	281.889				1.74303		-0.146241	-0.25263	-0.261639	0.00158507	-0.422894	-0.148015	0.0840348
2549.51		-792.27	195.333	-1688.51	-1344.78	-2691.86	-1306.89	1794.7				0.760041		-0.236186	0.0582313	-0.503366	-0.400896	-0.802478	-0.389601	0.535023
1514.03		116.587	34.857	-1588.79	-1489.16	-2801.67	1023.49	284.937				0.451353		0.0347561	0.0103913	-0.47364	-0.443938	-0.835213	0.305116	0.0849434
1213.41		-435.127	215.238	-792.413	-1157.59	-3391.24	-695.889	-735.254				0.361734		-0.129717	0.0641652	-0.236229	-0.345093	-1.01097	-0.207454	-0.219189
1213.41		-640.603	66.238	-740.603	-287.349	-2542.67	-1576.98	-1223.63				0.361734		-0.190972	0.0197464	-0.220783	-0.0856625	-0.758002	-0.470119	-0.364781
1636.37		-1090.56	430.381	-1073.41	1145.94	-3474.19	-364.127	-30.778				0.487822		-0.32511	0.128302	-0.319998	0.341619	-1.0357	-0.108551	-0.00917532
1049.17		-112.27	1.952	-648.889	-1131.73	-3011.81	-1049.13	5045.51				0.312773		-0.0334691	0.000581917	-0.193442	-0.337383	-0.89786	-0.312758	1.50413
2405.94		-475.127	532.143	-901.127	-548.825	-3302.76	-1114.75	2263.75				0.717241		-0.141642	0.158639	-0.268638	-0.163612	-0.984596	-0.33232	0.674852
3776.89		-80.841	-1341.1	-1463.13	298.651	-4156.43	-1866.51	1761.75				1.12594		-0.0240998	-0.399798	-0.436177	0.0890317	-1.23909	-0.55643	0.525199
3930.13		16.159	-2553.76	-938.937	-748.397	-3299.19	-293.746	3236.94				1.17162		0.00481721	-0.76131	-0.279909	-0.223107	-0.983531	-0.0875695	0.964973
1620.7		-900.27	-2850.24	-949.317	-79.397	-3144.38	-1087.98	3275.18				0.483151		-0.268382	-0.849693	-0.283004	-0.0236693	-0.937381	-0.324342	0.976372
1324.79		-62.175	-1698.67	359.635	-1655.83	-3315.86	-2135.46	2126.22				0.394938		-0.0185352	-0.506395	0.107212	-0.493624	-0.9885	-0.636608	0.633854
2535.98		516.063	-1852.52	608.444	-855.54	-3983.52	-2720.56	1368.46				0.75601		0.153845	-0.552261	0.181385	-0.255048	-1.18754	-0.811033	0.407956
3463.89		11.73	-1291.1	282.54	-1003.11	-3670.95	-1642.08	2387.56				1.03263		0.00349687	-0.384892	0.0842288	-0.29904	-1.09436	-0.489525	0.711761
1151.94		465.54	-1247.57	458.159	-450.968	-3398.29	-1967.89	4243.41				0.343407		0.138784	-0.371917	0.136583	-0.134439	-1.01307	-0.586653	1.26502
145.079		1242.97	-1740.86	63.206	-446.492	-4282.38	-1305.51	2733.27				0.0432499		0.370545	-0.518972	0.0188425	-0.133105	-1.27663	-0.389189	0.814823
1844.98		1166.49	-1219.52	-21.317	96.937	-4490.62	-786.746	5289.79				0.550014		0.347746	-0.363556	-0.00635487	0.0288982	-1.33871	-0.234539	1.57696
3065.84		1967.54	-979.952	-605.032	308.46	-5925.48	-673.317	800.651				0.913967		0.586549	-0.292136	-0.180368	0.0919559	-1.76646	-0.200725	0.238684
3796.75		-43.841	-1776.52	214.825	-1072.21	-6733	-1237.17	4673.13				1.13186		-0.0130696	-0.529605	0.0640421	-0.31964	-2.00719	-0.368818	1.39312
2425.89		352.302	-2122.14	-164.889	258.508	-5723.05	-1138.51	2889.75				0.723189		0.105026	-0.632638	-0.0491556	0.0770646	-1.70611	-0.339404	0.861471
1076.75		258.921	-1577.95	-918.556	-1297.97	-5819.86	-840.032	4089.18				0.320992		0.0771877	-0.470408	-0.273833	-0.386942	-1.73497	-0.250424	1.21904
1150.37		532.635	-1745.67	-1481.89	-1523.87	-6481.52	2248.02	2359.89				0.342939		0.158785	-0.520406	-0.44177	-0.454285	-1.93223	0.670163	0.703514
2785.27		569.921	-2116.29	-985.746	-1840.44	-6009.86	377.016	2487.6				0.830325		0.169901	-0.630892	-0.293864	-0.548659	-1.79162	0.112393	0.741587
24.984		938.492	-3062.57	-930.413	-1609.97	-859.571	1680.3	2092.13				0.00744805		0.279777	-0.912992	-0.277368	-0.479953	-0.256249	0.50092	0.62369
4578.18		1815.87	-2804	-371.651	-1516.73	-1544.48	-1819.63	3981.79				1.36481		0.541335	-0.835909	-0.110794	-0.452157	-0.460428	-0.542457	1.18702
3168.7		1229.35	-3034.67	-264.175	-406.206	-2061.24	-2350.54	4012.6				0.94463		0.366485	-0.904674	-0.078754	-0.121095	-0.614482	-0.700727	1.19621
-2230.4		1127.68	-2235.62	-19.603	-223.635	-1647.43	-2234.78	6316.03				-0.66491		0.336177	-0.666467	-0.00584391	-0.0666685	-0.49112	-0.666216	1.88289
-2099.78		964.397	-2414.05	-580.317	1053.41	-1943	-2620.92	1786.13				-0.625971		0.287499	-0.719659	-0.173	0.314036	-0.579234	-0.781331	0.532468
216.556		939.111	-2288.62	-806.889	-109.016	-3014.67	-636.968	2891.98				0.0645582		0.279961	-0.682267	-0.240544	-0.0324991	-0.898711	-0.189888	0.862138
-84.397		442.397	-1825.19	-87.651	-28.683	-2918.86	-231.397	7369.18				-0.0251598		0.131884	-0.544113	-0.0261299	-0.00855077	-0.870149	-0.0689825	2.19685
446.46		774.159	-2820.29	-1383.94	-9.921	-2407.05	-2081.02	2419.65				0.133096		0.230787	-0.840764	-0.41257	-0.00295758	-0.717572	-0.620378	0.721329
-603.254		862.111	-2776.67	-1386.94	224.222	-2035.19	-2694.73	3165.98				-0.179838		0.257006	-0.827761	-0.413464	0.0668435	-0.606717	-0.803334	0.943821
-213.873		244.206	-2446.14	-1046.79	1568.7	-2436.19	-3271.49	2296.7				-0.0637583		0.072801	-0.729227	-0.312063	0.467649	-0.72626	-0.975274	0.684676
1391.75		511.111	-2668.33	-839.508	-1015.4	-2768.38	-1893.4	2724.18				0.414898		0.152369	-0.795465	-0.250268	-0.302704	-0.82529	-0.564446	0.812112
2292.32		-334.317	-2431.14	-1488.51	-1203.06	-2721.52	-2584.06	2428.51				0.683369		-0.0996642	-0.724755	-0.443744	-0.358648	-0.811322	-0.770343	0.72397
1475.51		-85.508	-2698.62	-1203.13	-1704.68	-2434.24	-1655.25	3173.6				0.439868		-0.025491	-0.804493	-0.358668	-0.508187	-0.725678	-0.493453	0.946092
-327.063		-405.46	-2477.29	-886.317	-1854.06	-2945.91	-2735.97	2950.89				-0.0975017		-0.120873	-0.738511	-0.264223	-0.552719	-0.878213	-0.815628	0.879698
2307.13		-952.175	-2375.95	-743.222	-1616.49	-3496.38	-3799.11	3876.13				0.687785		-0.283856	-0.708302	-0.221564	-0.481897	-1.04232	-1.13256	1.15552
-671.254		-61.079	-1963.14	-1275.89	-2454.44	-3161.48	-3217.4	1407.03				-0.20011		-0.0182084	-0.585238	-0.380359	-0.7317	-0.942477	-0.959148	0.419455
5821.87		-424.984	-1853.13	-1745.7	-1771.11	-2919.91	-3272.59	1689.22				1.73558		-0.126693	-0.552441	-0.520415	-0.527991	-0.870462	-0.975601	0.503579
7245.16		-1112.03	-2671.13	-2157.6	-2336.59	-2101.86	-3484.87	3361.03				2.15988		-0.331511	-0.796298	-0.643209	-0.696568	-0.626591	-1.03889	1.00197
6494.64		-339.032	-1744.22	-2171.08	-990.73	-2018.14	-2597.59	3000.7				1.93614		-0.10107	-0.519975	-0.647227	-0.295349	-0.601635	-0.774374	0.894547
2274.16		-964.222	-2578.41	-2570.18	-946.444	-2880.24	-2838.3	3108.98				0.677956		-0.287447	-0.768658	-0.766203	-0.282147	-0.858636	-0.846135	0.926829
4546.87		887.921	-1624.51	-1902.79	-2173.59	-1570.19	-1619.21	2560.27				1.35548		0.264701	-0.484287	-0.567248	-0.647975	-0.468094	-0.482706	0.76325
4776.35		853.825	-2343.51	-1520.7	-1867.54	-2330.29	-1093.35	1008.27				1.42389		0.254536	-0.69863	-0.45334	-0.556738	-0.694689	-0.325942	0.300578
8474.49		2399.02	-2805.08	-1967.75	-1410.64	-1797.81	1007.94	1619.79				2.52636		0.715178	-0.83623	-0.586611	-0.42053	-0.535951	0.300479	0.482882
5255.11		2291.82	-2791.7	-1268.37	-1809.68	-2215.62	-450.063	953.841				1.56662		0.683223	-0.832241	-0.378116	-0.539489	-0.660505	-0.13417	0.284352
5646.82		2231.59	-3449.41	-545.27	-856.444	-3116.81	-349.159	-1075.11				1.68339		0.665265	-1.02831	-0.162552	-0.255317	-0.929162	-0.104089	-0.320505
4678.82		1647.87	-3661.41	-834.032	-1110.54	-3458.62	-46.635	819.46				1.39482		0.491252	-1.09151	-0.248636	-0.331066	-1.03106	-0.0139025	0.244292
2374.73		1351.4	-2880.6	-535.556	573.508	-3480.38	-1652.83	645.889				0.707938		0.402869	-0.858745	-0.159656	0.17097	-1.03755	-0.492729	0.192548
3709.3		925.778	-2006.98	3.302	559.175	-2733.48	-838.444	491.889				1.10579		0.275986	-0.598308	0.000984369	0.166697	-0.814885	-0.249951	0.146639
4281.25		1105.63	-3929.41	-304.603	227.317	-1203.43	-2111.64	619.556				1.2763		0.329604	-1.17141	-0.0908061	0.0677662	-0.358758	-0.629506	0.184698
6520.06		88.159	-3363.27	-77.841	272.794	-3040	-1417.68	1889.32				1.94372		0.0262813	-1.00263	-0.0232054	0.0813234	-0.906263	-0.42263	0.56323
6680.78		-361.984	-2943.7	-298.127	1046.65	-2346.33	-172.111	1571.94				1.99163		-0.107912	-0.877555	-0.0888755	0.31202	-0.699472	-0.0513085	0.468615
3839.73		-104.27	-3891.51	-368.698	419.317	-1881.81	228.794	587.317				1.14467		-0.0310842	-1.16011	-0.109914	0.125004	-0.560992	0.0682065	0.175087
3289.92		-765.603	-3304.32	-847.222	1342.37	-1213	929.746	1503.32				0.980768		-0.228236	-0.98506	-0.252568	0.400176	-0.361611	0.277169	0.448158
5101.49		-1012.89	-3708.89	-223.175	1193.75	-1318.24	-1247.21	2211.75				1.52082		-0.301956	-1.10567	-0.0665314	0.355871	-0.392984	-0.371808	0.65935
8433.49		-734.698	-3342.08	-242.794	1379.13	-1392.95	-1718.63	1376.7				2.51413		-0.219023	-0.996317	-0.07238	0.411136	-0.415257	-0.512347	0.410412
5014.82		-454.698	-2079.13	-452.984	2131.46	-2149.09	-2529.06	1246.6				1.49498		-0.135551	-0.619815	-0.13504	0.635416	-0.640673	-0.753947	0.371629
7501.3		106.397	-2478.75	857.492	412.413	-2827.09	-3265.54	1009.89				2.23624		0.0317183	-0.738946	0.25563	0.122946	-0.842794	-0.9735	0.301061
7312.64		378.444	-3624.84	-349.794	970.27	-2839.19	-542.206	406.698				2.17999		0.112819	-1.08061	-0.104278	0.28925	-0.846399	-0.161639	0.121242
4713.25		45.397	-2666.7	765.111	297.032	-2684.43	-1016.59	-807.063				1.40508		0.0135334	-0.794977	0.22809	0.0885491	-0.800263	-0.303058	-0.240596
8765.4		1824.21	-2259.36	507.73	217.365	-2107.33	1086.89	710.365				2.61308		0.54382	-0.673546	0.151361	0.0647993	-0.628223	0.324016	0.211769
7325.44		493.397	-2405.89	267.254	347.365	-2728.67	623.317	1619.46				2.18381		0.147088	-0.717227	0.0796719	0.103554	-0.813451	0.185819	0.482782
2863.06		1212.87	-2770.18	-274.079	111.603	-2711.33	-2933.02	520.889				0.853516		0.361573	-0.825825	-0.0817065	0.0332703	-0.808284	-0.87437	0.155284
6870.44		435.063	-2061.41	-223.365	1587.6	-3144.57	1682.79	1027.37				2.04817		0.129698	-0.614534	-0.066588	0.473285	-0.937437	0.501663	0.306271
8888.02		143.016	-2479.13	422.397	806.175	-3819.62	2781.56	851.984				2.64963		0.0426349	-0.73906	0.125922	0.240331	-1.13868	0.829218	0.253987
8525.49		-99.889	-2143.94	-262.46	1061.94	-3708.81	1657.6	933.984				2.54156		-0.0297782	-0.639135	-0.0782427	0.316577	-1.10564	0.494153	0.278433
5322.21		-181.079	-3137.27	-111.651	1175.32	-1973.57	1635.37	561.746				1.58662		-0.053982	-0.935261	-0.0332846	0.350377	-0.588347	0.487524	0.167464
5235.68		-73.556	-3368.79	-654.127	1617.27	-3123.38	917.079	875.952				1.56083		-0.021928	-1.00428	-0.195004	0.482129	-0.93112	0.273393	0.261133
2395.21		-557.698	-3184.84	-164.556	620.889	-2402.43	-137.206	940.317				0.714042		-0.166257	-0.949442	-0.0490563	0.185095	-0.716195	-0.0409029	0.280321
2369.35		-1553.98	-3220.98	-491.889	338.317	-1813.95	-448.254	1600.17				0.706334		-0.463262	-0.960217	-0.146639	0.100857	-0.540763	-0.13363	0.477033
6293.87		399.492	-323.175	-284.794	518.984	398.889	-173.921	3523.7				1.87629		0.119094	-0.0963427	-0.0849008	0.154716	0.118914	-0.0518481	1.05046
6178.4		1798.54	-1024.46	595.73	822.508	652.841	37.46	709.175				1.84186		0.536168	-0.305405	0.177595	0.2452	0.19462	0.0111673	0.211414
5725.02			-1068.98	273.111	164.698	802.651	-229.111	1288.17				1.7067			-0.318678	0.0814179	0.0490986	0.239281	-0.068301	0.384022
3054.49			-1214.13	-2094.7	1157.27	254.841	-457.635	2067.84				0.910584			-0.361947	-0.624457	0.344997	0.0759714	-0.136427	0.61645
918.683			-1464.51	-1786.46	1233.27	222.841	453.032	2574.46				0.273871			-0.436589	-0.532567	0.367654	0.0664318	0.135055	0.76748
4316.64			-1406.65	-1015.7	123.175	343.079	457.032	2349.89				1.28684			-0.419341	-0.302793	0.0367201	0.102276	0.136247	0.700532
5012.73			-714.556	-804.889	643.556	-68.302	716.27	2433.98				1.49436			-0.213018	-0.239948	0.191852	-0.0203617	0.213529	0.725602
-79.127			-1689.79	-266.127	195.365	939.032	-416.587	2037.51				-0.0235888			-0.50375	-0.0793359	0.0582408	0.279938	-0.12419	0.607408
4376.4			-1474.65	-213.794	1066.41	-176.254	-354.683	1255.51				1.30466			-0.439613	-0.0637348	0.317912	-0.0525436	-0.105736	0.374283
4190.78			-1642.94	-727.365	-1150.67	776.127	-418.254	2214.56				1.24933			-0.489781	-0.216837	-0.34303	0.231374	-0.124687	0.660188
9961.87			-1681.37	-757.984	-1449.95	517.603	-3206.92	1112.13				2.96976			-0.501237	-0.225965	-0.432249	0.154304	-0.956025	0.33154
4182.92			-1249.89	-919.413	-298	632.698	-3374.64	1602.94				1.24698			-0.372608	-0.274089	-0.0888377	0.188615	-1.00602	0.477856
6405.82			-1933.6	-275.603	-43.143	-41.968	-3164.78	1116.17				1.90966			-0.576432	-0.0821608	-0.0128615	-0.0125112	-0.943461	0.332746
7993.4			-2338.65	-242.127	-105.381	-427.492	-3813.97	728.746				2.38294			-0.697182	-0.0721812	-0.0314154	-0.127441	-1.13699	0.217249
7806.3			-1250.22	-641.079	-824.762	335.556	-4701.21	1289.94				2.32716			-0.372707	-0.191114	-0.245872	0.100034	-1.40149	0.384547
6098.02			-1074.89	272.968	-821.619	895.889	-3326.64	395.794				1.8179			-0.320438	0.0813753	-0.244935	0.267076	-0.991713	0.117991
3435.02			-1040.22	1340.54	-406.524	-367.54	-4041.11	2741.6				1.02402			-0.310104	0.399632	-0.12119	-0.109568	-1.20471	0.817307
8761.35			-1684.56	-1247.08	-184.571	-227.254	-3849.06	1565.6				2.61187			-0.502188	-0.37177	-0.055023	-0.0677474	-1.14746	0.466727
4359.59			-2277.94	-493.746	-129.19	-508.54	-4174.02	2327.03				1.29965			-0.679083	-0.147192	-0.0385132	-0.151602	-1.24433	0.693718
964.921			-2135.75	2693.49	103.667	-1234.92	-4076.92	3323.03				0.287655			-0.636694	0.802965	0.0309045	-0.368146	-1.21538	0.990639
4027.87			-1708.41	-1225.13	-587.048	-1084.68	-3926.64	1612.7				1.20076			-0.5093	-0.365226	-0.175007	-0.323358	-1.17058	0.480766
4421.35			-2016.41	-696.889	-908.714	-1159.73	-4206.54	685.651				1.31806			-0.601119	-0.207752	-0.270899	-0.345731	-1.25402	0.204401
3026.59			-2470.22	-1129.84	-1921.76	-1361.97	-3797.64	592.841				0.902265			-0.736405	-0.33682	-0.572902	-0.40602	-1.13212	0.176734
-3236.13			-2156.13	-912.27	-2276.05	-229.492	-3503.68	2250.65				-0.964731			-0.642769	-0.27196	-0.67852	-0.0684145	-1.04449	0.670948
81.206			-1124.98	-48.175	-1852.95	-344.73	-1198.21	1081.51				0.0242086			-0.335372	-0.0143616	-0.552388	-0.102768	-0.357201	0.322412
2505.54			-131.651	-945.413	-795.952	-1137.92	-1775.63	1506.32				0.746934			-0.0392469	-0.28184	-0.237284	-0.339229	-0.52934	0.449053
2036.54			-404.603	-920.508	-2103.29	-1137.92	-2846.49	2029.89				0.607119			-0.120617	-0.274415	-0.627018	-0.339229	-0.848576	0.605136
5655.59			-488.508	-327.556	-974.571	-835.206	-3188.44	1559.08				1.686			-0.145631	-0.0976487	-0.290532	-0.248986	-0.950517	0.464782
1781.21			296.397	-408.937	-1226.14	40.365	-2355.82	1284.32				0.531001			0.0883598	-0.121909	-0.365528	0.0120333	-0.702302	0.382872
3511.44			-15.127	-2235.56	-1219.24	-503.206	-2730.4	1654.7				1.04681			-0.00450956	-0.666448	-0.363471	-0.150012	-0.813967	0.493287
7283.25			105.825	-1985.6	-2471.91	46.603	-2594.16	-365.683				2.17123			0.0315478	-0.591934	-0.736908	0.013893	-0.773352	-0.109015
6532.25			-1953.13	-1860.7	-2642.86	397.27	-2686.11	196.365				1.94735			-0.582253	-0.554698	-0.787871	0.118431	-0.800765	0.058539
1198.73			-18.651	-755.032	-3184.19	16.079	-3547.73	5400.65				0.357357			-0.00556011	-0.225085	-0.949248	0.00479336	-1.05762	1.61
5878.06			-41.508	-1397.84	-2171.81	278.175	-2741.54	6295.13				1.75233			-0.0123741	-0.416715	-0.647445	0.0829276	-0.817289	1.87666
4948.68			-144.556	-938.127	-3419.67	40.937	-155.302	6897.51				1.47527			-0.043094	-0.279668	-1.01945	0.0122039	-0.0462975	2.05624
3035.97			-1283.22	-1826.37	-1495.62	-25.492	-1157.4	4597.6				0.905062			-0.382545	-0.544463	-0.445864	-0.0075995	-0.345035	1.37061
2550.68			-1646.65	109.73	617.81	-475.349	-1000.06	3666.75				0.760392			-0.490888	0.0327119	0.184177	-0.141708	-0.298132	1.0931
2639.11			-1171.65	-95.603	-1867.48	350.175	-1556.3	6520.65				0.786753			-0.349284	-0.0285005	-0.55672	0.104392	-0.463954	1.94389
434.683			-2569.75	-356.127	-681	-47.683	-1891.97	4227.18				0.129585			-0.766075	-0.106166	-0.203015	-0.0142149	-0.56402	1.26018
6456.68			-2825.56	307.302	-624.476	450.889	-1041.78	2220.22				1.92482			-0.842335	0.0916107	-0.186164	0.134416	-0.310568	0.661877
8454.92			-2477.7	269.73	-1132.14	334.079	-2089.49	5462.18				2.52052			-0.738634	0.08041	-0.337506	0.0995933	-0.622905	1.62835
8212.97			-2288.56	355.778	-752.476	849.937	-2288.44	5649.46				2.44839			-0.682248	0.106062	-0.224323	0.253377	-0.682215	1.68418
5307.35			-1110.84	213.444	-805.524	-432.016	-2344.73	5047.79				1.58219			-0.331156	0.0636304	-0.240137	-0.12879	-0.698994	1.50481
6691.82			-526.317	704.873	53.381	-311.016	-2918.97	6070.75				1.99492			-0.156902	0.210132	0.0159136	-0.0927179	-0.870182	1.80977
825.397			1037.68	1794.92	-650.571	491.032	-2812.68	4920.18				0.246062			0.309347	0.535089	-0.193944	0.146383	-0.838497	1.46677
8722.49			2963.4	821.968	-675.381	558.365	-1920.06	3257.98				2.60029			0.883427	0.245039	-0.20134	0.166456	-0.572396	0.971247
9491.54			1611.97	1418.73	-1094.48	669.27	-1887.49	4125.89				2.82955			0.480549	0.422942	-0.326279	0.199518	-0.562686	1.22998
2392.78			1908.87	125.968	-961.143	1225.98	-1087.25	3653.79				0.713318			0.56906	0.0375527	-0.286529	0.365482	-0.324125	1.08924
6504.3			2567.16	794.73	-89.81	1244.6	-1906.59	5328.22				1.93902			0.765303	0.236919	-0.0267735	0.371032	-0.568378	1.58841
4032.64			1841.35	706.587	-991.095	708.27	-1822.63	3784.75				1.20218			0.54893	0.210643	-0.295458	0.211144	-0.543351	1.12828
1581.06			2248.49	-22.841	-1067.48	669.46	-2586.35	4213.89				0.471335			0.670305	-0.0068092	-0.31823	0.199575	-0.771024	1.25622
8226.68			3686.54	650.302	-1383.38	911.032	-2599.06	3718.18				2.45248			1.09901	0.193863	-0.412404	0.27159	-0.774814	1.10844
4237.4			1929.68	966.063	-1150.76	876.937	-3575.59	4732.98				1.26322			0.575264	0.287996	-0.343057	0.261426	-1.06593	1.41096
3212.02			2401.92	2796.35	-923.667	659.889	-3277.35	2367.94				0.957544			0.716044	0.833628	-0.275357	0.196721	-0.97702	0.705913
908.063			3846.21	-103.794	-1421.14	839.889	-3604.97	3776.32				0.270705			1.1466	-0.0309423	-0.42366	0.250382	-1.07469	1.12577
3959.82			3852.82	-0.984	-1377.62	355.746	-3057.11	1564.17				1.18048			1.14858	-0.000293343	-0.410686	0.106053	-0.911365	0.466301
2778.06			3325.82	-235.365	-840.952	90.794	-4093.44	3795.79				0.828177			0.991472	-0.0701654	-0.250699	0.0270669	-1.22031	1.13158
693.873			2603.92	1179.87	-1237.95	-260.683	-3133.64	3571.03				0.206853			0.776263	0.351735	-0.369049	-0.077713	-0.934177	1.06457
-838.365			2341.3	571.397	-778.667	90.651	-3385.68	2706.32				-0.249927			0.697973	0.170341	-0.232131	0.0270242	-1.00932	0.806788
1862.21			934.111	509.778	-993	578.079	-3402.06					0.555148			0.278471	0.151971	-0.296026	0.172333	-1.0142
3025.06			4526.21	586.302	-701.81	695.746	-2930.59					0.901811			1.34932	0.174784	-0.209219	0.207411	-0.873646
1875.68			3085.92	543.206	-994.905	973.032	-2510.25					0.559165			0.919953	0.161937	-0.296594	0.290073	-0.748339
763.825			1927.35	-229.175	-1139.29	-3543.21	-2301.49					0.227706			0.574568	-0.06832	-0.339637	-1.05628	-0.686105
2562.97			976.111	24.873	-1560.86	-3297.4	-4079.82					0.764054			0.290991	0.00741496	-0.465313	-0.982997	-1.21625
3806.16			364.063	-267.222	-1311.76	-2733.11	-4285.92					1.13467			0.108532	-0.0796623	-0.391053	-0.814776	-1.27769
8570.35			293.683	681.873	-1656.1	-2702.73	-4679.02					2.55493			0.0875507	0.203275	-0.493705	-0.805719	-1.39488	0
4288.54			-677.984	317.587	-1553.67	-1712.54	-3782.82					1.27847			-0.202116	0.0946768	-0.463169	-0.51053	-1.12771
9569.78			392.968	-392.698	-2155.95	2058.03	-3703.97					2.85288			0.117149	-0.117068	-0.642717	0.613526	-1.1042
2734.11			392.968	-383.651	-448.381	-2632.97	-1772.92					0.815074			0.117149	-0.114371	-0.133668	-0.784922	-0.528531
1259.3			1856.83	312.444	-1625.57	-1007.68	-4480.73					0.375414			0.553544	0.0931436	-0.484604	-0.300403	-1.33576
2726.4			2990.35	-1353.75	-1004.29	-1197.11	-4842.59					0.812774			0.891462	-0.403569	-0.299392	-0.356874	-1.44364
6660.87			2941.11	-1279.6	-1365.48	-119.302	-4525.64					1.98569			0.876783	-0.381466	-0.407067	-0.0355655	-1.34915
3622.3			2082.59	954.683	-452.381	-1108.21	-4912.73					1.07986			0.620846	0.284603	-0.134861	-0.330371	-1.46455
4415.4			2898.25	1775.78	428.952	-773.111	-5122.87					1.31629			0.864007	0.529382	0.127876	-0.230474	-1.52719
4412.68			2982.44	1858.3	290.048	-2027.73	-4607.68					1.31548			0.889105	0.553984	0.0864671	-0.604493	-1.37361
5134.06			1184.3	1546.16	113.667	-1762.87	-4579.25					1.53053			0.353056	0.46093	0.0338856	-0.525535	-1.36514
5429.44			1367.4	1761.06	-499.619	-707.492	-5261.78					1.61859			0.407639	0.524996	-0.148943	-0.210913	-1.5686
-67.603			1214.02	2430.78	2090	-1342.97	-4467.06					-0.0201533			0.361914	0.724646	0.623056	-0.400356	-1.33169
-1920.22			37.587	1503.35	1441.95	-1610.11	-4154.16					-0.572443			0.0112052	0.448168	0.429865	-0.479995	-1.23841
1501.4			-31.032	1494.78	846.667	-957.873	-2795.4					0.447586			-0.00925104	0.445613	0.252402	-0.285554	-0.833344
-805.651			-313.889	1925.59	1856.86	382.413	-3459.35					-0.240175			-0.0935744	0.574042	0.553553	0.114002	-1.03128
-15.413			-350.698	3285.49	1259.29	103.317	-3102.4					-0.00459482			-0.104548	0.979448	0.37541	0.0308001	-0.924865
-1339.79			-635.317	2264.21	512.905	96.413	-3130.78					-0.39941			-0.189396	0.674989	0.152904	0.028742	-0.933326
787.079			-651.937	1146.59	983.095	-608.873	-2621.4					0.234638			-0.194351	0.341812	0.293073	-0.181513	-0.781472
-343.635			-724.603	1329.68	311.524	-177.873	-1573.25					-0.102442			-0.216014	0.396396	0.0928694	-0.0530263	-0.469007
649.365			-2158.08	885.587	1916.05	307.175	-3868.06					0.193584			-0.643351	0.264005	0.571199	0.0915729	-1.15312
1458.41			-1580.6	812.968	-77.476	-234.159	-3204.25					0.434772			-0.471198	0.242356	-0.0230966	-0.0698058	-0.95523
2429.27			-2455.98	607.635	-254.048	-967.444	-3874.54					0.724197			-0.732161	0.181144	-0.075735	-0.288408	-1.15505
2429.27			-2375.41	615.206	710.19	-993.302	-3806.64					0.724197			-0.708141	0.183401	0.211717	-0.296116	-1.13481
-3310.16			-1082.75	162.825	1061.95	-1107.3	-2921.49					-0.986801			-0.322781	0.0485402	0.316582	-0.330101	-0.870935
-3787.87			-1833.94	687.873	492.429	-1616.25	-3826.06					-1.12921			-0.54672	0.205064	0.146799	-0.481826	-1.1406
-1410.3			-18.746	289.492	968.952	-1618.78	-2302.25					-0.420429			-0.00558843	0.0863013	0.288857	-0.482579	-0.686332
579.889			427.873	1107.21	1380.67	-1683.92	-3373.49					0.172872			0.127554	0.330072	0.411595	-0.501999	-1.00568
113.746			636.683	1258.73	142.905	-1266.06	-2168.73					0.0339092			0.189803	0.375244	0.0426018	-0.37743	-0.646527
1893.98			-751.222	878.206	563.857	-1264.63	-3671.78					0.564621			-0.223949	0.261805	0.168093	-0.377004	-1.0946
-350.063			-1225.27	371.016	1051.14	-1099.97	-3812.06					-0.104358			-0.365269	0.110605	0.313359	-0.327915	-1.13643
938.27			-719.27	493.159	534.286	-1917.3	-2946.64					0.27971			-0.214424	0.147017	0.159278	-0.571573	-0.87843
127.698			-936.937	278.302	1960.29	-1838.25	-3255.16					0.0380684			-0.279313	0.0829654	0.584387	-0.548007	-0.970405
1812.6			-113.841	54.54	4708.57	-2340.97	-1318.78					0.540361			-0.0339375	0.0162591	1.40369	-0.697873	-0.393145
-39.683			-922.365	1214.54	2093.09	11519	-3429.64					-0.01183			-0.274969	0.36207	0.623979	3.43396	-1.02242
1094.37			-1597.7	-124.365	-363.762	-1875.73	-3329.64					0.326244			-0.476295	-0.0370748	-0.108442	-0.559179	-0.992607
-99.349			-28.175	-277.413	-244.095	-1017.73	-4461.92					-0.0296172			-0.00839933	-0.0827004	-0.0727679	-0.303399	-1.33016
2088.41			-1335.03	-59.365	-1104.1	-1031.97	-4694.06					0.622583			-0.39799	-0.0176975	-0.329147	-0.307643	-1.39936
553.365			-772.032	100.492	-17.857	-1222.49	-5231.16					0.164965			-0.230153	0.029958	-0.0053234	-0.364441	-1.55948
-178.254			-697.508	1226.49	390.048	-856.302	-3746.64					-0.0531398			-0.207936	0.365633	0.116278	-0.255275	-1.11692
754.841			-1309.94	849.159	-1160.05	-981.063	-1896.35					0.225028			-0.390509	0.253145	-0.345826	-0.292468	-0.565326
155.079			-1492.94	715.873	-828.286	-794.206	-3324.87					0.0462311			-0.445064	0.213411	-0.246923	-0.236763	-0.991188
3939.6			-284.841	2117.92	71.952	-532.683	-1406.83					1.17445			-0.0849148	0.63138	0.0214498	-0.1588	-0.419393
-1545.11			-349.603	2075.82	-1428.62	-1963.25	-2739.44					-0.460618			-0.104221	0.61883	-0.42589	-0.585272	-0.816664
2727.22			-553.841	-2032.54	-281.524	-894.397	-3267.02					0.81302			-0.165107	-0.605927	-0.083926	-0.266631	-0.97394
647.175			356.349	-1929.97	-557.952	3674.46	-1634.25					0.192931			0.106232	-0.575349	-0.166333	1.0954	-0.487192
2373.84			765.635	-2024.02	1877.38	1734.03	-3027.02					0.707673			0.228246	-0.603385	0.559672	0.516937	-0.902393
1474.84			-942.556	-1674.78	152.762	-261.921	-3800.49					0.439669			-0.280988	-0.499273	0.0455403	-0.0780821	-1.13298
1661.84			-1358.17	-1122.97	258.952	1366.75	-4169.44					0.495416			-0.40489	-0.334771	0.077197	0.407445	-1.24297
-259.302			-464.365	-1717.63	-374.238	285.27	-3828.4					-0.0773013			-0.138433	-0.512049	-0.111565	0.0850427	-1.14129
361.222			-621.794	-621.302	257.238	97.556	-3867.54					0.107685			-0.185365	-0.185218	0.076686	0.0290827	-1.15296
1175.46			-714.984	-496.111	-17.714	-414.683	-3914.06					0.35042			-0.213146	-0.147897	-0.00528077	-0.123622	-1.16683
2017.98			-828.508	-798.587	338.81	-1011.3	-3864.64					0.601587			-0.246989	-0.238069	0.101004	-0.301482	-1.1521
1386.6			-581.413	-1107.92	502.857	29.841	-2747.59					0.413364			-0.173327	-0.330286	0.149908	0.00889599	-0.819091
710.603			-828.984	-1017.73	-225.952	2190.41	-4140.02					0.21184			-0.247131	-0.303399	-0.0673592	0.652991	-1.23419
4653.84			-1645.41	-1926.11	757.524	2742.13	-2204.4					1.38737			-0.490519	-0.574199	0.225828	0.817464	-0.657159
2280.51			-1227.17	-1500.02	780.429	2914.94	-3422.64					0.679849			-0.365837	-0.447174	0.232656	0.868981	-1.02033
2096.65			-869.698	-1537.73	4346.43	-1331.49	-2083.49					0.625039			-0.259268	-0.458417	1.29573	-0.396935	-0.621116
1775.89			-882.651	-1213.54	-1346.62	-1825.54	-2004.06					0.529416			-0.26313	-0.361772	-0.401445	-0.544217	-0.597437
921.603			-877.032	-1856.16	-951.667	-1652.4	-1982.4					0.274742			-0.261455	-0.553345	-0.283704	-0.492601	-0.590978
1836.17			-1028.98	-2056.82	-875.667	-2246.82	-1545.83					0.547388			-0.306753	-0.613166	-0.261048	-0.669808	-0.460831
1623.08			-239.841	-2337.02	-683.19	-2487.92	-2383.49					0.483861			-0.0714997	-0.696695	-0.203668	-0.741682	-0.71055
-419.254			-284.175	-1972.16	-672.857	-2675.49	-1826.35					-0.124985			-0.0847163	-0.587926	-0.200587	-0.797599	-0.544458
1304.32			-1086.94	-1480.73	-1624.62	-2521.68	-1837.54					0.388834			-0.32403	-0.441425	-0.48432	-0.751746	-0.547795
378.603			-656.937	-952.54	-1529	-433.825	-1788.4					0.112866			-0.195841	-0.283965	-0.455815	-0.129329	-0.533144
687.032			-189.508	-1593.63	-1023.48	-1744.78	-2196.25					0.204813			-0.0564948	-0.475083	-0.305113	-0.520141	-0.654732
1048.6			-372.175	-100.54	2386.19	-1263.16	-1947.59					0.312602			-0.11095	-0.0299723	0.711354	-0.376564	-0.580601
-332.063			-179.841	-1711.35	-1491.71	-505.254	-2045.4					-0.0989923			-0.0536129	-0.510175	-0.444698	-0.150623	-0.609759
77.841			472.302	-1764.87	-1778.52	1529.27	-852.968					0.0232054			0.140799	-0.526132	-0.5302	0.455895	-0.254281
1614.89			-1055.75	-445.111	-1463.19	-169.683	-1886.78					0.481419			-0.314732	-0.132693	-0.436196	-0.0505847	-0.562473
1687.46			506.349	-1032.78	-1976.38	-2633.59	-1830.92					0.503054			0.150949	-0.307885	-0.589185	-0.785106	-0.545821
53.222			-114.032	-61.825	-2217.38	2404.65	-885.73					0.0158662			-0.0339944	-0.0184308	-0.66103	0.716858	-0.264048
1292.08			-2278.22	-1805.4	-1261.14	1230.51	-1312.06					0.385186			-0.679168	-0.538212	-0.375962	0.36683	-0.391143
1067.94			-2176.51	-1848.83	1261.14	1085.75	-1680.16					0.318366			-0.648845	-0.551159	0.375963	0.323675	-0.500877
-705.683			-2990.32	-2096.02	576.619	1227.6	-1238.97					-0.210373			-0.891452	-0.62485	0.171898	0.365964	-0.369352
434.889			-3652.08	-283.683	646	2.889	-1620.3					0.129646			-1.08873	-0.0845696	0.192581	0.000861248	-0.483033
1481.84			-3135.98	1708.7	1513	41.317	-1805.35					0.441756			-0.934878	0.509385	0.451045	0.0123171	-0.538198
1282.98			-2543.08	2937.41	-32.905	-1881.06	-1604.59					0.382474			-0.758125	0.875681	-0.00980941	-0.560769	-0.478348
735.508			-2505.94	1422.56	1035.19	-1929.44	-2482.92					0.219264			-0.747052	0.424082	0.308604	-0.575192	-0.740191
-497.635			-521.937	1261.75	-443.095	-1560.59	-1898.68					-0.148351			-0.155596	0.376143	-0.132092	-0.465231	-0.566022
-942.206			-457.889	404.317	-453.333	-2270.78	-428.778					-0.280884			-0.136503	0.120532	-0.135144	-0.676948	-0.127824
-1724.44			2544.35	283.984	-456.238	-736.825	-444.778					-0.514079			0.758503	0.0846593	-0.13601	-0.219657	-0.132594
-320.159			-1805.41	236.413	-66.952	-1611.49	-1314.73					-0.0954436			-0.538217	0.0704778	-0.0199593	-0.480407	-0.391938
925.222			-813.841	-341.349	1225.1	-1944.16	275.698					0.275821			-0.242617	-0.101761	0.365217	-0.579579	0.0821892
-664.778			-2952.79	-261.54	81	-1823.35	-81.587					-0.198179			-0.880266	-0.0779685	0.0241472	-0.543564	-0.0243221
1012.84			-203.746	6.889	425.238	-1801.78	-1315.92					0.301941			-0.0607393	0.0020537	0.126769	-0.537133	-0.392293
436.492			845.587	-3.444	49.952	-1217.78	-545.587					0.130124			0.25208	-0.0010267	0.0148913	-0.363035	-0.162647
1124.83			1467.87	612.651	1963.62	-409.444	-989.254					0.335325			0.437592	0.182639	0.58538	-0.122061	-0.294909
3788.35			2716.06	1072.46	1357.48	-2207.21	-631.206					1.12936			0.809694	0.319714	0.404681	-0.657997	-0.188171
5098.87			2334.25	-346.063	581.952	-2759.54	11.175					1.52004			0.695871	-0.103166	0.173487	-0.822655	0.00333141
5756.73			1224.68	819.698	56.19	-2865.68	-1123.25					1.71616			0.365094	0.244363	0.016751	-0.854297	-0.334857
4019.73			1608.68	1025.94	187.714	-844.873	-1479.49					1.19833			0.479569	0.305845	0.05596	-0.251868	-0.441056
2176.25			1545.35	1108.51	-228.429	-2269.25	-1455.92					0.64877			0.460689	0.330461	-0.0680977	-0.676494	-0.434029
1409.16			1712.25	1818.22	-625.143	-1406.06	1757.17					0.420089			0.510445	0.542036	-0.186363	-0.419166	0.523837
1108.49			1166.73	981.508	-538.286	-278.444	-2049.54					0.330456			0.347817	0.2926	-0.16047	-0.0830078	-0.610994
2253.11			1021.49	903.651	-315.524	-1544.63	-1769.54					0.671682			0.30452	0.26939	-0.0940618	-0.460476	-0.527523
2318.4			1278.78	2365.13	-61.238	-794.873	-2083.25					0.691144			0.38122	0.705075	-0.0182558	-0.236962	-0.621045
3133.87			1540.25	2035.98	825.905	161.603	-1735.25					0.934248			0.45917	0.606953	0.246213	0.048176	-0.517302
2578.06			2373.35	2024.75	279.048	44.794	-2224.82					0.768554			0.707526	0.603603	0.0831878	0.0133537	-0.663249
2845.4			1936.25	1770.7	-270.429	1227.7	-1515.87					0.84825			0.577222	0.527868	-0.0806184	0.365993	-0.451901
3329.35			2274.44	1273.75	300.857	478.794	-1796.35					0.992522			0.678041	0.37972	0.0896894	0.142735	-0.535515
5425.54			1737.78	1905.13	-478.429	-368.778	-4068.64					1.61742			0.518054	0.567943	-0.142626	-0.109938	-1.21291
4165.54			1785.21	2143.36	-944.19	-1072.11	-4576.06					1.2418			0.532193	0.638965	-0.281475	-0.31961	-1.36418
3833.25			2232.49	1370.75	-156.857	-985.397	-4290.54					1.14274			0.665535	0.408637	-0.0467611	-0.29376	-1.27907
5131.02			1597.68	580.079	828.714	517.032	-3137.21					1.52962			0.47629	0.172929	0.24705	0.154134	-0.935242
4219.25			2256.73	-1251.83	1229.62	-162.159	-1909.16					1.25781			0.672761	-0.373185	0.366565	-0.0483417	-0.569145
4568.97			1559.92	-1628.21	28.714	-30.159	-2032.11					1.36207			0.465033	-0.485389	0.00856002	-0.00899079	-0.605799
1525.78			2423.92	-618.825	1403.95	911.841	-2261.59					0.454854			0.722602	-0.18448	0.418536	0.271832	-0.674208
2392.11			1835.44	-1325.54	311.19	-332.921	-2616.06					0.713119			0.54717	-0.395161	0.0927698	-0.0992481	-0.779882
2820.92			3697.4	-687.349	87.429	1073.79	-3324.02					0.840953			1.10224	-0.204908	0.0260637	0.320112	-0.990932
5400.3			3025.92	-784.063	436	408.556	-3761.68					1.6099			0.902066	-0.233739	0.129977	0.121796	-1.12141
2584.02			3796.21	-1500.78	-160.905	1850.41	-2890.97					0.770329			1.1317	-0.447401	-0.0479679	0.551632	-0.861835
1726.06			2564.68	-1695.63	-115.571	2312.6	-1232.16					0.514562			0.764565	-0.505491	-0.0344532	0.689417	-0.367323
2168.21			1611.78	-1889.54	-202.857	1023.7	-948.349					0.64637			0.480492	-0.563296	-0.0604743	0.305178	-0.282715
4096.68			518.778	-1700.63	32.524	443.698	-1523.3					1.22127			0.154654	-0.506981	0.00969583	0.132272	-0.454116
3653.06			2703.44	-1099.21	-130	366.127	-1323.83					1.08903			0.805932	-0.327688	-0.0387547	0.109147	-0.394649
3299.87			1875.54	-143.778		-462.063	-1183.78					0.983735			0.559123	-0.0428621		-0.137747	-0.3529
3095.73			1556.68	470.841		203.222	-1551.11					0.922877			0.464067	0.140364		0.0605831	-0.462406
4833.35			1502.44	-188.492		-938.635	-2708.59					1.44088			0.447898	-0.0561919		-0.279819	-0.807465
2936.3			2270.44	100.032		-758.873	-1832.21					0.87535			0.676849	0.0298208		-0.22623	-0.546204
6031.97			1684.83	421.651		-480.921	-2409.78					1.79821			0.502268	0.1257		-0.143369	-0.718386
5888.78			1914.73	-3.683		-477.444	-3255.59					1.75552			0.570806	-0.00109795		-0.142332	-0.970533
4514.4			1606.59	-172.683		-833.254	-1922.73					1.3458			0.478944	-0.051479		-0.248404	-0.573191
3051.78			217.206	580.079		-1488.11	-1989.06					0.909775			0.0647519	0.172929		-0.443625	-0.592966
3573.87			1698.59	-1099.49		-1317.78	-2419.92					1.06542			0.506371	-0.327773		-0.392847	-0.72141
3868.3			1845.06	-490.349		-532.254	110.032					1.15319			0.550037	-0.146179		-0.158672	0.032802
1490.92			1630.21	-751.73		-1330.4	-2345.44					0.444463			0.485986	-0.2241		-0.396609	-0.699207
1354.44			3287.92	-507.54		126.317	-2514.92					0.403777			0.980172	-0.151304		0.0376567	-0.749731
-1933.41			2633.92	-569.254		-105.635	-3377.54					-0.576376			0.785206	-0.169702		-0.0314912	-1.00689
1084.11				-1076.11		525.365	-2073.25					0.323188				-0.320803		0.156618	-0.618064
-2834.98				-107.921		-26.063	-2659.21					-0.845146				-0.0321727		-0.00776972	-0.792744
2656.78				-841.254		552.937	-3102.73					0.79202				-0.250789		0.164838	-0.924964
1393.54				-925.54		408.079	-724.254					0.415432				-0.275915		0.121654	-0.21591
-1043.17				15.794		470.794	-1079.54					-0.310984				0.0047084		0.14035	-0.321825
2220.11				-272.683		500.556	217.746					0.661844				-0.0812903		0.149222	0.0649129
7412.46				-887.635		650.032	-2687.92					2.20975				-0.264616		0.193783	-0.801304
3526.98				-1092.97		283.746	-2590.11					1.05144				-0.325828		0.0845884	-0.772146
5358.6				-1076.3		806.127	-1567.97					1.59747				-0.32086		0.240317	-0.467432
5664.27				-546.635		713.984	-1723.06					1.68859				-0.162959		0.212848	-0.513667
3094.65				-1401.11		1057.46	-292.54					0.922556				-0.417689		0.315243	-0.08721
1479.51				-1000.06		-603.635	-2000.16					0.441061				-0.298132		-0.179951	-0.596273
601.889				-674.54		-3263.62	-3709.44					0.179431				-0.201089		-0.972927	-1.10583
3282.56				-1231.63		-2400.38	-3285.49					0.978573				-0.367166		-0.715585	-0.979448
4237.22				-823.683		-2892.76	-4056.59					1.26317				-0.245551		-0.86237	-1.20932
2976.41				-1548.97		-3011.81	-3352.44					0.887307				-0.461767		-0.89786	-0.999407
5483.75				-731.302		-2114.71	-4151.82					1.63478				-0.218011		-0.630424	-1.23771
7391.36				-1441.87		-3274.33	-3854.02					2.20346				-0.429841		-0.976121	-1.14893
7093.51				-1513.4		-3742.86	-4309.11					2.11467				-0.451163		-1.11579	-1.2846
4642.32				-1434.73		-3686.95	-3707.73					1.38394				-0.427712		-1.09913	-1.10532
2017.41				-1190.16		-3451.33	-4247.02					0.601417				-0.354802		-1.02889	-1.26609
3936.27				-1508.44		-3808.91	-3429.25					1.17345				-0.449687		-1.13548	-1.02231
4072.94				-1615.11		-2887.19	-2978.21					1.2142				-0.481486		-0.860709	-0.887842
3005.36				-569.825		-2504.86	-2772.16					0.895938				-0.169872		-0.74673	-0.826417
1211.98				-1462.06		-1846.76	-3086.59					0.361308				-0.43586		-0.550544	-0.920152
2233.98				-2035.4		-960.333	-2664.49					0.66598				-0.606778		-0.286288	-0.79432
6371.79				-1739.54		392.19	-2108.92					1.89951				-0.518579		0.116917	-0.628697
2725.27				-2329.54		-649.286	-2563.16					0.812438				-0.694466		-0.193561	-0.764111
4400.84				-2736.02		-960.286	-1816.16					1.31195				-0.815642		-0.286274	-0.541421
4843.79				-1588.97		-1287.48	-2030.54					1.444				-0.473692		-0.383813	-0.60533
4881.6				-2092.35		-1018.81	-2025.73					1.45527				-0.623756		-0.30372	-0.603896
4425.32				-1824.73		164.524	-3408.82					1.31924				-0.543976		0.0490467	-1.01622
5793.41				-1174.83		-1147.43	-1840.73					1.72709				-0.350231		-0.342063	-0.548746
6059.03				-1412.3		-1584.48	-2627.82					1.80628				-0.421026		-0.472353	-0.783389
5005.98				-1721.21		-1267.76	-2312.59					1.49235				-0.513114		-0.377936	-0.689412
6057.75				-949.683		-768.81	-2488.06					1.80589				-0.283113		-0.229192	-0.741724
2408.36				-1215.06		-507.524	-2452.82					0.717965				-0.362226		-0.151299	-0.731219
6755.84				-2342.78		-1468.86	-2309.21					2.014				-0.698413		-0.437885	-0.688404
5736.13				-4008.11		-1867.67	-2574.11					1.71001				-1.19487		-0.556776	-0.767376
6052.18				-940.302		-1194.24	-983.413					1.80423				-0.280316		-0.356018	-0.293168
4144.6				-1415.35		-1530.81	-1224.56					1.23556				-0.421934		-0.456354	-0.365056
7172.94				-348.825		-1131.67	-834.413					2.13835				-0.103989		-0.337365	-0.248749
4099.79				-1023.44		-1250.57	399.921					1.2222				-0.305102		-0.372811	0.119222
4938.79				-1558.63		-2418.67	-139.603					1.47232				-0.464649		-0.721036	-0.0416175
4142.32				-1268.63		-2941	-918.317					1.23488				-0.378197		-0.87675	-0.273762
6339.75				-1399.49		-2588.71	484.016					1.88996				-0.417207		-0.771729	0.144291
8343.32				-2032.21		-153.857	68.302					2.48725				-0.605827		-0.0458668	0.0203617
9227.22				-3044.59		-2213.29	-56.317					2.75075				-0.907631		-0.659809	-0.0167888
7626.32				680.175		-2757	-327.746					2.2735				0.202769		-0.821898	-0.0977053
6185.6				-1272.63		-3363.14	-764.032					1.84401				-0.379389		-1.0026	-0.227768
5010.41				-743.397		-2450.19	697.206					1.49367				-0.221616		-0.730433	0.207846
3280.7				-1445.35		-1987	1647.06					0.978019				-0.430877		-0.592351	0.491011
4997.22				-1165.3		-2106.38	1087.78					1.48974				-0.347392		-0.62794	0.324281
6429.51				-1030.68		-2648.19	1112.54					1.91672				-0.30726		-0.78946	0.331663
4909.36				-239.683		-2691.95	1040.92					1.46355				-0.0714526		-0.802506	0.310312
7498.27				-132.921		-2605.76	1846.25					2.23533				-0.0396255		-0.776812	0.550392
5391.46				652.127		-1980.29	930.778					1.60726				0.194408		-0.590349	0.277477
4994.41				-171.968		-2404.91	467.73					1.4889				-0.0512659		-0.716933	0.139436
6620.79				1271.03		539.333	505.54					1.97374				0.378911		0.160782	0.150708
7003.22				74.603		1308.33	768.778					2.08775				0.0222401		0.390031	0.229183
6137.36				1802.6		-170.619	1342.63					1.82963				0.537379		-0.0508637	0.400257
2180.98				-76.159		-375.286	497.254					0.65018				-0.022704		-0.111878	0.148238
4539.51				-1007.59		357.286	-500.317					1.35329				-0.300375		0.106512	-0.149151
3442.56				-985.873		1634.43	-976.556					1.02627				-0.293902		0.487245	-0.291124
621.27				440.46		596.81	48.063					0.185209				0.131307		0.177917	0.0143282
2720.56				-898.683		1153.38	-1647.03					0.811033				-0.267909		0.343838	-0.491002
210.079				-438.778		1054.57	-1239.32					0.0626273				-0.130805		0.314381	-0.369456
1213.51				-1033.78		-221.619	-844.984					0.361762				-0.308183		-0.0660675	-0.251901
2932.36				140.317		-200.667	-837.508					0.874176				0.0418303		-0.0598214	-0.249672
4458.36				-925.397		58.238	-1429.13					1.3291				-0.275873		0.0173615	-0.426041
6867.56				-83.159		1002.14	-368.508					2.04731				-0.0247908		0.298752	-0.109857
5216.27				-551.54		847.762	-886.032					1.55504				-0.164421		0.252729	-0.264138
2786.94				-923.492		1262.62	-849.508					0.830822				-0.275305		0.376403	-0.253249
3186.41				-992.873		-733.857	-1240.37					0.949911				-0.295988		-0.218772	-0.369769
4352.51				71.508		1229.57	-1976.27					1.29754				0.0213175		0.366551	-0.589152
3720.27				-1396.78		255.81	-1650.6					1.10906				-0.416398		0.0762603	-0.492066
3085.75				-368.111		543.286	-2082.7					0.919901				-0.109739		0.161961	-0.620879
5313.41				-300.254		-79.333	-1833.56					1.584				-0.0895096		-0.0236502	-0.546607
				-954.302		541.619	-2085.18									-0.28449		0.161464	-0.621618
				1540.79		1975.38	-617.27									0.459331		0.588887	-0.184016
				-416.254		1080.95	-1142.08									-0.124091		0.322246	-0.340469
				2062.27		950.429	-1235.98									0.614789		0.283335	-0.368463
				1668.7		747.667	-2254.46									0.497461		0.222889	-0.672084
				1606.65		715.571	-1623.51									0.478964		0.213321	-0.483989
				2828.98		1015	-2108.22									0.843357		0.302585	-0.628488
				2670.27		-24.238	-1474.84									0.796042		-0.00722566	-0.439669
				-937.159		-399.952	-620.556									-0.279379		-0.119231	-0.184996
				-1696.78		391.429	-405.317									-0.505832		0.11669	-0.12083
				-2079.64		1031.05	-1254.75									-0.619966		0.307369	-0.374056
				-2601.82		110.333	-861.032									-0.775638		0.0328917	-0.256685
				-1034.83		-925.143	-328.889									-0.308495		-0.275797	-0.0980461
				-742.159		375.381	-1060.13									-0.221247		0.111906	-0.316038
				-2147.35		-814.143	-428.079									-0.640153		-0.242707	-0.127616
				-928.587		-981.952	-556.222									-0.276824		-0.292733	-0.165817
				-48.254		-1487.57	-245.508									-0.0143851		-0.443464	-0.0731891
				-764.063		-1449.19	-434.889									-0.227777		-0.432022	-0.129646
				-2385.59		-584.429	-1008.65									-0.711174		-0.174226	-0.300692
				-1444.59		-2428.91	-1214.51									-0.43065		-0.724088	-0.362061
				-1119.54		-2433.76	-665.079									-0.333749		-0.725536	-0.198269
				-1137.54		-2538.86	-2311.13									-0.339115		-0.756866	-0.688977
				-1632.87		-2848.95	-704.46									-0.486781		-0.84931	-0.210009
				-1737.68		-2664.48	-742.365									-0.518026		-0.794315	-0.221309
				705.937		821.571	36.587									0.210449		0.244921	0.0109071
				1038.08		324.286	-214.746									0.309465		0.0966739	-0.0640186
				972.317		1566.24	-1629.75									0.28986		0.466916	-0.485848
				1541.03		1037.29	-2092.41									0.459402		0.309228	-0.623775
				-412.635		-73.81	-2261.79									-0.123012		-0.0220037	-0.67427
				184.984		1132.24	-1833.65									0.0551461		0.337535	-0.546635
				715.413		954.476	-1274.08									0.213274		0.284542	-0.37982
				1235.56		-31.19	-1032.79									0.368335		-0.00929814	-0.307889
				-282.921		-686.095	-1581.46									-0.0843424		-0.204534	-0.471454
				-1031.44		339.476	-734.794									-0.307487		0.101202	-0.219052
				-2482.78		-304.571	328.159									-0.740148		-0.0907966	0.0978285
				-1935.73		650.286	-16.127									-0.577066		0.193859	-0.00480767
				-2298.64		-257.19	-739.651									-0.685253		-0.0766717	-0.2205
				-1212.11		-373.095	-1044.27									-0.361346		-0.111224	-0.31131
				-1148.68		107.619	-1070.13									-0.342437		0.0320826	-0.319019
				7692.08		-369.238	-871.746									2.29311		-0.110075	-0.259879
				-2409.92		-745.714	86.635									-0.718429		-0.222307	0.025827
						-1359	373.635											-0.405136	0.111385
						-1252.95	513.683											-0.373521	0.153136
						1092.1	-23.46											0.325568	-0.00699373
						-851.19	806.54											-0.253751	0.24044
						-333.19	1400.11											-0.0993283	0.417391
						-560.286	389.444											-0.167029	0.116098
						-935.381	-283.079											-0.278849	-0.0843895
						-990.381	-1612.51											-0.295245	-0.48071
						14.429	-1570.94											0.00430147	-0.468317
						60.381	-48.032											0.0180004	-0.014319
						-21.19	-314.27											-0.00631701	-0.093688
						-267.143	-383.222											-0.0796388	-0.114243
						695.762	-1768.51											0.207416	-0.527215
						23.238	-625.841											0.00692755	-0.186571
						750.81	425.254											0.223826	0.126774
						-33.667	329.159											-0.0100366	0.0981266
						389.905	473.921											0.116236	0.141282
						-529.81	198.587											-0.157943	0.0592014
						-623.81	551.254											-0.185966	0.164336
						8993.38	906.778											2.68104	0.270322
						1676.05	1292.16											0.499652	0.385209
						1171.48	1319.11											0.349232	0.393244
						75.619	-370.651											0.022543	-0.110496
						129.143	995.349											0.0384992	0.296726
						721	-475.698											0.214939	-0.141812
						264.238	936.968											0.0787728	0.279322
						696.667	708.873											0.207685	0.211324
						250.524	960.397											0.0746845	0.286307
						1180.29	49.444											0.351859	0.0147399
						1475.71	575.254											0.43993	0.171491
						1985.57	2207.82											0.591925	0.658181
						1318.24	942.111											0.392984	0.280856
						422.857	1038.97											0.126059	0.30973
						752.762	-1038.32											0.224408	-0.309536
						-2050.91	-2309.79											-0.611401	-0.68858
						-1557.33	-1628.79											-0.464261	-0.485565
						11.667	-1881.03											0.00347808	-0.56076
						-247.714	-864.794											-0.0738468	-0.257806
						68.095	-203.937											0.0203	-0.0607963
						-808.571	-68.841											-0.241046	-0.0205224
						-792.714	-780.27											-0.236318	-0.232609
						-1268.71	-599.365											-0.37822	-0.178678
						-1072.86	-786.841											-0.319833	-0.234568
						-1597.9	-1485.37											-0.476356	-0.442807
						-1584.71	-682.175											-0.472424	-0.203365
						-815.667	-855.794											-0.243161	-0.255123
						-1076.19	-1872.08											-0.320826	-0.558091
						-1660.67	-1323.13											-0.495066	-0.394441
						-1500.43	-1472.27											-0.447297	-0.438903
						-910.905	-852.413											-0.271553	-0.254115
						-914.619	-386.317											-0.27266	-0.115166
						-987.714	-1027.56											-0.29445	-0.306328
						-1087.48	-760.794											-0.324191	-0.226803
						-1088.57	-529.079											-0.324517	-0.157725
						-1178.67	-458.841											-0.351376	-0.136786
						-902.81	-193.794											-0.269139	-0.0577725
						-485.143	-94.746											-0.144627	-0.028245
						-119.905	-1837.84											-0.0357452	-0.547884
						128.048	-212.365											0.0381728	-0.0633088
						-943.048	-1445.65											-0.281135	-0.430967
						-776.524	-1315.17											-0.231492	-0.392071
						-980.476	-3545.84											-0.292293	-1.05706
						-536.381	-3740.03											-0.159902	-1.11495
						-1305.76	-2962.46											-0.389265	-0.883148
						-1570.76	-2304.65											-0.468265	-0.687046
						-1028.38	-3572.51											-0.306574	-1.06501
						-1394.52	-3771.32											-0.415726	-1.12428
						-1360.48	-3210.27											-0.405576	-0.957023
						-1138.48	-3586.18											-0.339394	-1.06909
						-1201.9	-2744.46											-0.358303	-0.818159
						-1205.86	-2645.56											-0.359482	-0.788675
						-1394.52	-2085.36											-0.415726	-0.621674
						-1002.24	-1934.94											-0.29878	-0.57683
						-869.714	-1984.03											-0.259273	-0.591466
						-1278.38	-2399.46											-0.381102	-0.71531
						-1367.05	-649.651											-0.407535	-0.193669
						-1170.48	-2866.79											-0.348934	-0.854629
						-1311.86	-1831.89											-0.391082	-0.54611
						-703.381	-1948.75											-0.209687	-0.580946
						-753.238	-1592.41											-0.22455	-0.474719
						-1279.24	-1850.89											-0.381357	-0.551774
						-1960.29	-1390.32											-0.584387	-0.414472
						-2020.43	-2126.65											-0.602316	-0.633982
						-2323.52	-2287.84											-0.692673	-0.682035
						-2212.09	-2922.08											-0.659454	-0.87111
						-1878.24	-3035.79											-0.559927	-0.90501
						-2033	-2760.6											-0.606064	-0.822972
						-1615.67	-3381.18											-0.481651	-1.00797
						-925.762	-3259.27											-0.275982	-0.971631
						-1358.19	-2047.17											-0.404894	-0.610289
						-3024.52	-3072.03											-0.90165	-0.915813
						-2633.48	-2603.75											-0.785073	-0.776211
						-3093.43	-3184.03											-0.922191	-0.949201
						-2808.76	-2740.13											-0.837328	-0.816867
						-2986.14	-2414.46											-0.890208	-0.719782
						-2476.14	-2510.46											-0.73817	-0.748401
						-2811.24	-2319.56											-0.838067	-0.69149
						-2627.52	-2569.7											-0.783299	-0.76606
						-2237.43	-2603.41											-0.667007	-0.776111
						-1158.38	-2227.84											-0.345328	-0.664148
						-1381.14	-130.508											-0.411737	-0.0389061
						-2303.19	-840.127											-0.686611	-0.250453
						-2349.91	-249.032											-0.700537	-0.0742397
						-2622.52	-686.746											-0.781808	-0.204728
						-1776.71	-540.175											-0.529662	-0.161033
						-3049.86	-787.698											-0.909202	-0.234823
						-3312.57	-1124.08											-0.98752	-0.335103
						-2667.71	-910.27											-0.79528	-0.271363
						-2367.67	-808.413											-0.705832	-0.240998
						-2469.67	-1210.98											-0.73624	-0.36101
						-2997.81	-1056.17											-0.893686	-0.314859
						-3938.57	-1207.32											-1.17414	-0.359917
						-3990.52	-727.365											-1.18963	-0.216837
						-3753.19	-887.984											-1.11887	-0.26472
						-4067.57	-1022.37											-1.2126	-0.30478
						-3819.29	71.206											-1.13858	0.0212274
						-3999.29	-1030.98											-1.19224	-0.30735
						-2374.43	-891.651											-0.707848	-0.265813
						-2513.91	-721.365											-0.749428	-0.215048
						-2246.33	-298.984											-0.669661	-0.089131
						-3705.62	89.587											-1.10469	0.026707
						-3644.76	-1000.37											-1.08655	-0.298222
						272.524	-452.508											0.0812429	-0.134899
						-651	-236.746											-0.194072	-0.0705771
						-362.524	967.444											-0.108073	0.288408
						478.81	144.349											0.142739	0.0430323
						474.524	1174.06											0.141462	0.350003
						2361.52	2695.59											0.704001	0.80359
						4457.62	2129.16											1.32887	0.63473
						2164.91	79.063											0.645386	0.0235697
						2391.57	1292.92											0.712958	0.385437
						668.667	2313.49											0.199338	0.689682
						1446.29	855.349											0.431157	0.254991
						4088.57	933.159											1.21886	0.278187
						4289.24	1551.63											1.27868	0.462563
						4138.52												1.23375
						4082.91												1.21717
						5438.05												1.62115
						4156.62												1.23914
						815.238												0.243033
						442.619												0.13195
						2921.86												0.871044
						126.619												0.0377468
						-941.905												-0.280794
						2413.76												0.719574
						3388.67												1.01021
						3032.19												0.903935
						2817.57												0.839955
						3357.67												1.00096
						3083.09												0.919111
						2312.43												0.689365
						3185.48												0.949632
						1263.67												0.376716
						2409												0.718154
						1952.1												0.581945
						549.095												0.163692
						-46.333												-0.0138125
						607.952												0.181238
						684.524												0.204065
						-64.238												-0.0191502
						401.429												0.119671
						-273.857												-0.0816403
						-779.143												-0.232273
						-660.381												-0.196868
						-734.81												-0.219056
						-1927												-0.574464
						-1835.24												-0.547108
						166.048												0.0495011
						-394.667												-0.117655
						-667.524												-0.198998
						702.524												0.209432
						-196												-0.0584301
						4247.67												1.26628
						2689.19												0.801682
						13.429												0.00400336
						3912.67												1.16642
						3963.91												1.18169
						2511.05												0.748576
						3295.57												0.982453
						2333.71												0.69571
						4544.95												1.35491
						1444.52												0.430631
						3619.95												1.07915
						1491.81												0.444728
						2100.52												0.626193
						1937.62												0.577629
						403.048												0.120154
						-1155.52												-0.344477
						-1288.67												-0.384168
						-780.476												-0.23267
						1406.19												0.419204
						-663.571												-0.197819
						-1525.33												-0.454722
						-1338.43												-0.399003
						-2085.14												-0.621608
						-2112.71												-0.629827
						-576.619												-0.171898
						-2773.67												-0.826866
						-2034.86												-0.606617
						-1687.57												-0.503087
						-1230.24												-0.36675
						-1383.38												-0.412404
						-694.238												-0.206961
						-921.048												-0.274576
						-801.857												-0.239044
						-777.667												-0.231833
						-1145.52												-0.341496
						-1993.19												-0.594196
						-2978.24												-0.887851
						-1416.33												-0.422227
						-591.571												-0.176355
						-1425.9												-0.425081
						81.476												0.0242891
						-1711.38												-0.510185
						-365.857												-0.109067
						-10.381												-0.00309471
						-1213.81
						825.524
						580
						790.333
						-497.333
						952.381
						662.905
						688.238
						999.238
						388.19
						926.524
						-917.857
						-1864.67
						-1276.76
						-1073.14
						-593.524
						-1237.33
						-1735.71
						-573.19
						647.857
						-58.714
						42.81
						-242.333
						-1866
						267.857
						-727.19
						-581.952
						94.667
						-68.429
						297.81
						379.286
						-74.81
						-1613.86
						-565.667
						46.667
						51.905
						1079.81
						1178.05
						1727.24
						808.571
						1367.95
						466.857
						617.095
						142.476
						-1463.95
						1215.62
						85.619
						-341.286
						-655.905
						-47.143
						888.905
						531.667
						1379.48
						1089.1
						1808
						1143.05
						1056.86
						499.952
						865.476
						143.619
						243.524
						1263.9
						1004.14
						1108.43
						1839.14
						244.286
						119.429
						295.143
						65.476
						345.19
						1617.29
						1666.33
						827.762
						1371.14
						-36.381
						1022.62
						972.095
						-347.524
						-68.238
						-65.286
						-329.524
						-453.714
						-207
						851.143
						297.19
						495.667
						-142.905
						248.238
						689.095
						1118.76
						191.667
						1164.14
						1034.48
						1342.1
						254.143
						-222.048
						-289.238
						581.143
						51.571
						962.762
						721.81
						458.667
						713.571
						1242.43
						704.476
						688.667
						959.714
						1024.9
						544.429
						1177.62
						1195.86
						888.667
						57.762
						34.952
						378.381
						-127.429
						469.762
						774.905
						1022.05
						472.905
						1711.24
						1877.33
						1515.71
						971.429
						2592
						2434.91
						2514
						1661.48
						674.667
						1315.24
						997.381
						1714.86
						1349.9
						882.429
						792.381
						592.381
						1431.29
						1480.67
						1075.14
						1095.52
						1712.52
						1935.62
						2815.67
						369.81
						-174.381
						866.095
						-577.048
						509.857
						372.619
						-689.619
						-1810
						-2312.81
						-1524.62
						-1531.81
						-1102.24
						-557.571
						37.667
						300.714
						645.095
						729.905
						424.952
						-321.19
						-332.667
						-40.19
						46.19
						3276.57
						1740.86
						-2534.86
						-2285.33
						-2539.05
						-3515.62
						-2811.62
						-1699.86
						-2982.52
						-2580.19
						-2616.43
						-2937.91
						-2139
						-1862.76
						-2670.67
						-2202.76
						-3229.24
						-3476.62
						-3847.14
						-3127.14
						-3291.67
						-2895.76
						-2489.38
						-3690.33
						-3683.24
						-3024.48
						-2219.95
						-1830.76
						-2552.09
						-2451.81
						-4069.57
						-4414.9
						-2889.71
						2069.19
						1172.48
						2200.62
						979.476
						1234.48
						878.905
						577.095
						444.381
						1188.43
						-157.048
						1977.76
						1919.62
						2004
						487.81
						1919.9
						675.762
						-62.952
						-140.857
						622.667
						537.19
						1233.29
						898.429
						-623.476
						-495.857
						279.81
						-327.524
						376.667
						981.143
						-477.476
						-1676.86
						137.095
						-1167.67
						-1723.19
						-2777.09
						-2720.71
						-2511.95
						-1007.1
						-1976
						-1939.57
						-1186.1
						-1502.71
						-2808.09
						-3232.52
						-1513
						-2544.19
						-2872
						-2924.38
						-2043.52
						-3412.52
						-2308.91
						-1861.86
						-3719.14
						-4516.24
						-3563.91
						-2511.81
						-3312.67
						-4019.09
						-3368.29
						-2308.24
						-3201.67
						-3244.48
						-2177.43
						-3567.95
						-3694.91
						-3705.14
						-3410.38
						-3312.43
						-3591.76
						-2852.67
