# Supplementary material for: PLK1 promotes the mitotic surveillance pathway by controlling cytosolic 53BP1 availability
Source: EMBO Rep. 2023 Oct 27;24(12):e57234. doi: 10.15252/embr.202357234 (PMC10702821; doi:10.15252/embr.202357234)
Supplement: Supplementary file 11 — Source Data for Figure 3 [file EMBR-24-e57234-s013.zip › Figure 3/3C/3C_quantification.xlsx]

## Sheet: Replicate 1
CENP-F WT								CENP-F E564P									Average			normalized CENP-F WT								normalized CENP-F E564P
M	M + 2h	M + 4h	M + 6h	M (3MBPP1)	M + 2h (3MBPP1)	M + 4h (3MBPP1)	M + 6h (3MBPP1)	M	M + 2h	M + 4h	M + 6h	M (3MBPP1)	M + 2h (3MBPP1)	M + 4h (3MBPP1)	M + 6h (3MBPP1)		WT M	3505.59		M	M + 2h	M + 4h	M + 6h	M (3MBPP1)	M + 2h (3MBPP1)	M + 4h (3MBPP1)	M + 6h (3MBPP1)	M	M + 2h	M + 4h	M + 6h	M (3MBPP1)	M + 2h (3MBPP1)	M + 4h (3MBPP1)	M + 6h (3MBPP1)
6461.35	1316.26	1102.57	-443.524	10066.4	6043.89	2901	5063.19	567.381	-5.00033	522.746	-1895.35	694.174	-448.984	1306.1	-2219.73					1.84316	0.375474	0.314518	-0.126519	2.87152	1.72407	0.827535	1.44432	0.16185	-0.00142639	0.149118	-0.540665	0.198019	-0.128077	0.372575	-0.633197
3735.2	825.971	286.047	-144.429	15129.7	7637.08	5787.52	3280.29	-942.667	110.762	815.365	-668.92	1517.94	-232.841	289.048	-2348.11					1.0655	0.235615	0.0815974	-0.0411995	4.31586	2.17854	1.65094	0.935729	-0.268904	0.0315957	0.23259	-0.190815	0.433004	-0.06642	0.0824534	-0.669819
7177.7	4284.45	657.476	-455.239	26673.1	7461.75	1544.67	4568.76	-1210.38	-500.905	952.46	-1100.3	1063.32	351.731	301.572	-1639.44					2.0475	1.22217	0.187551	-0.129861	7.60874	2.12853	0.440629	1.30328	-0.345271	-0.142888	0.271697	-0.31387	0.30332	0.100334	0.086026	-0.467665
9556.29	2067.5	710.857	-121.62	18951.4	7067.08	3797.33	4501.14	707.714	-556.905	363.318	-999.777	536.841	656.445	-501.381	-1927.97					2.72601	0.589771	0.202778	-0.034693	5.40605	2.01594	1.08322	1.28399	0.201882	-0.158862	0.103639	-0.285195	0.153139	0.187256	-0.143023	-0.549969
5640.57	1814.92	-127.619	-445.191	19934.5	9233.84	5121.9	2869.52	-2795.9	-1280.95	1177.6	-584.777	151.412	487.397	-1417.57	-1687.4					1.60902	0.517722	-0.0364043	-0.126994	5.68647	2.63403	1.46107	0.818556	-0.797556	-0.365403	0.335921	-0.166813	0.0431917	0.139034	-0.404374	-0.481344
5170.62	2150.55	803.857	-321.572	9605.32	7786.94	2524.62	3311	-2790.9	-992.143	183.08	-1333.35	189.65	-507.079	-1261.43	-2427.92					1.47496	0.613462	0.229307	-0.0917311	2.74	2.22129	0.720169	0.944491	-0.796129	-0.283017	0.052225	-0.380349	0.0540994	-0.144649	-0.359833	-0.692585
6884.59	2252	197.333	-86.2857	9252.22	6829.22	5232.67	3987.62	-3915.86	-83.0473	-256.206	9.50767	249.222	211.874	-994.524	-1569.02					1.96389	0.642401	0.056291	-0.0246137	2.63928	1.94809	1.49266	1.1375	-1.11703	-0.02369	-0.073085	0.00271214	0.0710928	0.0604388	-0.283696	-0.447575
7869.8	2179.3	346.524	-143.953	13721.4	6792.32	4893.95	5163.62	-1433.62	-630.238	102.556	-1162.02	-130.445	-227.698	-1051.71	-1012.11					2.24493	0.621663	0.098849	-0.0410637	3.91414	1.93757	1.39604	1.47297	-0.408952	-0.179781	0.0292549	-0.331475	-0.0372105	-0.0649529	-0.30001	-0.288713
2571.9	2213.11	787.285	-117.572	17283.7	8304.89	1717.05	5806.57	-3442.81	-156.381	759.651	-720.492	-83.3017	-222.793	-853.381	-2881.73					0.733657	0.631308	0.22458	-0.0335383	4.93031	2.36904	0.489802	1.65637	-0.982091	-0.0446091	0.216697	-0.205527	-0.0237625	-0.0635537	-0.243434	-0.822038
2521.9	931.984	1032.24	-158.858	5337.75	7756.27	82.047	3741.81	-2348.57	531.381	-295.92	-978.73	52.8883	-357.46	-1402.48	-1004.54					0.719394	0.265856	0.294455	-0.0453155	1.52264	2.21254	0.0234046	1.06738	-0.66995	0.151581	-0.0844138	-0.279191	0.0150868	-0.101969	-0.400068	-0.286553
2792.02	1489.08	536.905	272.476	10533.3	7078.79	1759.86	10181.1	-1831.43	-91.2863	-1000.54	-109.587	56.1743	747.302	-2238.62	-1733.68					0.796447	0.424774	0.153157	0.0777262	3.0047	2.01929	0.502014	2.90426	-0.522431	-0.0260402	-0.285413	-0.0312607	0.0160242	0.213174	-0.638585	-0.494548
4010.39	2003.85	786.619	107.809	20374.9	6259.08	12633.6	9066.57	-2810.24	775.381	355.175	664.175	246.412	-383.555	-1002.52	-1745.73					1.144	0.571614	0.22439	0.0307535	5.81211	1.78546	3.60383	2.58632	-0.801644	0.221184	0.101317	0.189461	0.0702912	-0.109412	-0.285978	-0.497984
2460.23	1682.06	323.524	190.238	13557.9	6535.94	9413.71	13506.4	-1697.09	292.143	-38.4443	-121.015	-106.112	-320.031	-1625.48	-1474.97					0.701801	0.479822	0.0922881	0.0542671	3.8675	1.86443	2.68534	3.85282	-0.484111	0.0833362	-0.0109666	-0.0345207	-0.0302693	-0.0912917	-0.463681	-0.420747
2382.69	1332.95	-72.9047	273.857	22222.3	5533.6	7301.24	8643.1	-1773.57	-367.619	407.127	-372.396	283.174	-711.793	-1279.38	-2199.64					0.679683	0.380234	-0.0207967	0.0781201	6.33909	1.57851	2.08274	2.46552	-0.505926	-0.104867	0.116136	-0.106229	0.0807779	-0.203045	-0.364954	-0.627465
1618.87	1456.48	577.905	108.095	11049.2	5064.13	8999.62	8834.95	-1834.71	-733.047	563.413	-490.492	-423.826	-114.174	-2913.43	-2455.16					0.461795	0.415474	0.164852	0.0308351	3.15187	1.44459	2.56722	2.52025	-0.523368	-0.209108	0.160718	-0.139917	-0.1209	-0.0325692	-0.83108	-0.700355
5586.78	1013.23	459.619	3581.48	12987.4	5770.37	5690.76	11513.7	-475.524	125.667	-19.4923	326.651	1906.08	-914.174	-1257.67	-2252.92					1.59368	0.289034	0.13111	1.02165	3.70477	1.64605	1.62334	3.28437	-0.135647	0.0358475	-0.00556035	0.0931799	0.543725	-0.260776	-0.35876	-0.642665
1830.57	2292.27	152.476	-97.9527	4146.22	6094.22	8115	8920.95	-1694.62	-149.762	431.413	-78.3013	818.936	20.9207	-33.19	-2115.25					0.522185	0.65389	0.0434952	-0.0279418	1.18275	1.73843	2.31487	2.54478	-0.483404	-0.042721	0.123064	-0.0223361	0.233609	0.0059678	-0.00946773	-0.603394
2687.84	2043.7	-357.619	-168.286	5096.22	5657.84	10268.3	6755.9	44.2383	-360.762	-0.682333	-102.682	1139.65	-296.031	-1765.86	-1570.68					0.76673	0.582982	-0.102014	-0.0480049	1.45374	1.61395	2.92912	1.92718	0.0126194	-0.102911	-0.000194641	-0.029291	0.325095	-0.0844455	-0.503726	-0.44805
4633.99	2195.66	-173.238	-171.096	8896.79	4928.7	4572.62	3592.29	-1866	-64.2863	-660.492	-557.825	310.936	431.683	339.048	-1944.11					1.32189	0.62633	-0.0494175	-0.0488065	2.53789	1.40595	1.30438	1.02473	-0.532292	-0.0183382	-0.188411	-0.159124	0.0886972	0.123141	0.0967163	-0.554574
2198.02	1760.15	-98.0477	152.761	14480.6	7187.75	131.904	2696.24	-2654.09	700.857	-941.492	-512.873	581.936	-936.507	-1090.29	-2460.68					0.627003	0.502097	-0.0279689	0.0435765	4.1307	2.05037	0.0376267	0.769125	-0.757103	0.199925	-0.268569	-0.146301	0.166002	-0.267147	-0.311013	-0.701931
1986.8	1609.58	640.857	-46.7147	3652.7	7053.37	9542.05	7251.57	-4383.71	923.81	-156.587	-453.873	1445.13	620.159	-1776.09	-2262.83					0.566753	0.459147	0.18281	-0.0133258	1.04196	2.01203	2.72195	2.06857	-1.25049	0.263525	-0.0446679	-0.129471	0.412235	0.176906	-0.506646	-0.64549
2192.98	2263.55	168.809	-350.334	1780.27	6616.7	2288.19	7253.43	516	1992.9	584.08	-612.015	746.174	585.254	-1004.38	-2220.11					0.625566	0.645696	0.0481543	-0.0999357	0.507837	1.88747	0.652726	2.0691	0.147193	0.568493	0.166614	-0.174583	0.212853	0.166949	-0.286508	-0.633306
2352.34	1957.63	274.809	-581.715	4598.94	6169.03	180.952	8371	-3336.57	1068.19	-57.3493	-6.44433	420.698	-51.9843	-435.428	-2461.59					0.671025	0.558432	0.0783917	-0.165939	1.31189	1.75977	0.0516181	2.3879	-0.951785	0.30471	-0.0163594	-0.0018383	0.120008	-0.014829	-0.12421	-0.702189
2631.33	1266.01	3267.1	871.238	7489.08	6926.6	2679.33	10718.8	-579.048	153.619	-1215.83	-806.777	146.46	-4.65033	43.714	-2670.25					0.750609	0.36114	0.931967	0.248528	2.13632	1.97587	0.764303	3.05762	-0.165178	0.043821	-0.346825	-0.23014	0.0417791	-0.00132655	0.0124698	-0.761713
2349.97	1372.55	-305.619	1323.29	8620.37	5877.79	6739.86	9664.19	446.905	979.905	349.603	-247.873	527.46	710.969	-1395.86	-1649.68					0.670348	0.391531	-0.0871803	0.377478	2.45903	1.67669	1.9226	2.75679	0.127484	0.279526	0.0997271	-0.070708	0.150463	0.20281	-0.39818	-0.470586
6026.74	5055.05	944.333	-917.302	5873.68	2862	6500.29	10957.9	-267.619	-571.714	-537.619	647.826	-63.3327	1115.87	2044.76	475.079					1.71918	1.442	0.269379	-0.261668	1.67552	0.81641	1.85426	3.12584	-0.0763406	-0.163086	-0.15336	0.184798	-0.0180662	0.318312	0.583286	0.13552
4339.47	3766.7	585.238	-550.968	10005.4	3499.67	2370.81	12516.9	-877.095	-1076.33	-273.381	-390.46	562.762	2522.35	1792.52	-30.7297					1.23787	1.07448	0.166944	-0.157168	2.85412	0.99831	0.676294	3.57056	-0.250199	-0.307033	-0.0779844	-0.111382	0.160533	0.719522	0.511333	-0.0087659
4601.46	3017.36	947.143	1020.51	6947.97	5861.19	4642.29	6112.4	195.762	-1031.33	52.3807	682.492	14.4763	1461.06	-439.048	-211.016					1.31261	0.860728	0.270181	0.291109	1.98197	1.67195	1.32425	1.74361	0.0558428	-0.294197	0.014942	0.194687	0.0041295	0.416781	-0.125242	-0.060194
7180.65	1725.44	81	248.27	11308	6251.48	7989.95	10664.4	-1500.48	-881.381	1300.05	-669.841	155.762	2841.54	127.142	-176.778					2.04834	0.492196	0.0231059	0.0708211	3.22569	1.78329	2.2792	3.04211	-0.428024	-0.251421	0.37085	-0.191078	0.0444325	0.810574	0.0362684	-0.0504273
3641.82	1191	515.571	-215.873	7810.11	5109.33	7255.71	14181.5	410.905	-826.286	858.048	133.254	211.095	2015.49	-958.858	463.222					1.03886	0.339743	0.147071	-0.0615796	2.2279	1.45748	2.06975	4.0454	0.117214	-0.235705	0.244765	0.0380118	0.0602167	0.574936	-0.273522	0.132138
3506.24	1104.19	455.619	-241.397	6618.78	10695.8	6537.81	7989.35	532.143	-814.524	676.619	-613.365	-1.99967	1815.83	103.047	-605.159					1.00018	0.314979	0.129969	-0.0688605	1.88806	3.05107	1.86497	2.27903	0.151798	-0.23235	0.193011	-0.174968	-0.000570422	0.51798	0.0293951	-0.172627
4653.8	2243.55	709.905	71.46	9350.02	4651.76	8841.1	8446.44	1353.62	-882.952	1256.9	-665.031	528.476	3684.44	-286.667	-682.54					1.32754	0.639992	0.202506	0.0203846	2.66717	1.32695	2.522	2.40942	0.386131	-0.25187	0.358543	-0.189706	0.150752	1.05102	-0.0817741	-0.1947
3557.8	1427.5	912.81	393.794	8747.59	5545.81	2478.1	2885.3	568.762	-1031.38	306.905	-1135.41	283.524	3159.87	-508.81	-457.397					1.01489	0.407207	0.260387	0.112333	2.49532	1.58199	0.706898	0.823057	0.162244	-0.29421	0.0875472	-0.323886	0.0808777	0.901381	-0.145142	-0.130476
4016.15	3042.64	236.524	-95.73	13064.2	5421.33	6153.81	13835.2	1362	-1538.76	1232.52	-596.317	-86.7137	-581.746	1226.05	-330.54					1.14564	0.867938	0.0674705	-0.0273078	3.72668	1.54648	1.75543	3.94661	0.388522	-0.438945	0.351588	-0.170104	-0.0247358	-0.165948	0.34974	-0.0942893
3096.56	3207.6	-170.762	-378.254	528.016	5963.43	2778.29	8620.68	2422.62	-1304.19	66.6187	-257.793	147.667	6137.44	-237.048	-522.302					0.883321	0.914995	-0.0487113	-0.1079	0.150621	1.70112	0.79253	2.45912	0.691073	-0.372031	0.0190035	-0.0735376	0.0421234	1.75076	-0.0676199	-0.148991
3512.41	1073.33	562.667	-1333.92	11423.3	5820.38	1037.62	-1105.7	1607.14	-1523.33	209.619	-641.412	-335.095	4537.54	-1135.71	313.222					1.00195	0.306175	0.160506	-0.380512	3.25859	1.66031	0.29599	-0.31541	0.458451	-0.434544	0.0597955	-0.182968	-0.0955886	1.29437	-0.323972	0.0893493
2977.78	1864.76	-152.381	-1186.49	7601.3	2691.19	4086	8729.3	699	-927.571	543.238	-1438.6	-299.714	4600.97	-909.048	652.651					0.849436	0.531939	-0.043468	-0.338457	2.16834	0.767685	1.16557	2.49011	0.199396	-0.264598	0.154963	-0.410374	-0.0854959	1.31247	-0.259314	0.186174
4289.26	1046.3	648.238	-820.397	11965.6	3864.48	3173.38	9169.25	1598.05	-259.571	168.619	-292.46	-266	532.54	-339.239	880.317					1.22355	0.298466	0.184915	-0.234025	3.4133	1.10237	0.905234	2.61561	0.455857	-0.0740448	0.0480999	-0.0834267	-0.0758787	0.151912	-0.0967707	0.251118
3692.47	1897.36	226.429	-1845.97	13775.1	4013.43	3783.43	7658.35	1293.52	-867.857	1188.81	-695.317	-644.333	626.016	-750.762	-386.588					1.05331	0.541239	0.0645908	-0.526578	3.92947	1.14486	1.07926	2.18461	0.368989	-0.247564	0.339118	-0.198345	-0.183801	0.178576	-0.214161	-0.110277
3404.94	1878.13	734.524	105.318	5601.44	7738.67	4190	8185.11	1319.76	-449.667	272.286	-788.222	-278.667	176.873	1153.71	-319.873					0.971287	0.535751	0.209529	0.0300429	1.59786	2.20752	1.19523	2.33487	0.376473	-0.128271	0.0776718	-0.224847	-0.079492	0.0504546	0.329107	-0.0912464
1726.77	1785.86	-82.857	-826.063	11081.1	4110.24	5151.57	16354.1	938.19	-934	436.857	-907.412	-56.3327	-1698.7	-593.429	-26.5397					0.492577	0.509433	-0.0236357	-0.235641	3.16097	1.17248	1.46953	4.66515	0.267627	-0.266431	0.124617	-0.258847	-0.0160694	-0.484568	-0.169281	-0.00757067
1776.39	1941.47	613.381	-301.778	7049.11	5692.43	7093.48	12889.3	441.762	-686.524	1348.95	-358.46	-730.476	1738.73	-2293.14	-519.873					0.50673	0.553822	0.174972	-0.0860847	2.01082	1.62381	2.02347	3.6768	0.126016	-0.195837	0.3848	-0.102254	-0.208374	0.495988	-0.654138	-0.148298
1946.7	2660.79	81	1271.13	4883.11	5063.14	11393.6	8398.06	-401.238	-921.143	45.4287	297.778	-323.191	2663.97	-402.429	464.412					0.555313	0.759012	0.0231059	0.3626	1.39295	1.4443	3.25013	2.39562	-0.114457	-0.262764	0.0129589	0.0849437	-0.0921929	0.75992	-0.114796	0.132478
3453.43	3052.03	557.857	-1238.02	5618.02	2464.67	8250.38	2664.64	-625.238	55.905	461.81	-801.698	-668.333	2788.68	780.666	-150.969					0.985119	0.870616	0.159133	-0.353155	1.60259	0.703067	2.35349	0.76011	-0.178354	0.0159474	0.131735	-0.228691	-0.190648	0.795495	0.222692	-0.0430651
3953.9	2511.97	-339.476	481.27	6884.97	3132.24	4131.1	4954.06	737.19	488.381	602.476	-665.555	440.762	2649.68	-1311.9	655.651					1.12788	0.716562	-0.0968384	0.137286	1.964	0.893498	1.17843	1.41319	0.21029	0.139315	0.171861	-0.189855	0.125731	0.755844	-0.374232	0.18703
1810.12	2569.89	257.905	702.651	10074.4	4848.19	2274.14	4329.92	516.524	-838.762	581.238	-475.793	163.571	2748.02	-130.762	-301.588					0.516353	0.733082	0.0735696	0.200437	2.87381	1.38299	0.648719	1.23515	0.147343	-0.239264	0.165803	-0.135724	0.0466601	0.783895	-0.0373009	-0.0860304
3617.1	2134.75	418.571	683.222	6435.87	3002.48	3821.14	8408.92	-901.571	-479.952	-141.095	-1466.27	-100.095	785.778	1245.95	-352.254					1.03181	0.608956	0.119401	0.194895	1.83589	0.856482	1.09001	2.39872	-0.257181	-0.13691	-0.0402486	-0.418266	-0.0285529	0.22415	0.355419	-0.100483
3837.87	3045.84	284.905	1190.94	6276.11	6833.33	4052.57	7757.3	1381.48	-767.809	901.952	-848.984	290.524	3703.4	1439.57	-242.778					1.09479	0.868851	0.0812716	0.339725	1.79031	1.94927	1.15603	2.21284	0.394078	-0.219024	0.257289	-0.24218	0.0828745	1.05643	0.41065	-0.0692544
2583.04	2253.46	553.095	-157.016	6834.3	3128.33	3960	6342.3	934.857	47.476	1148.48	-616.984	295.571	1941.02	-1290.48	471.031					0.736833	0.642819	0.157775	-0.0447901	1.94954	0.892384	1.12962	1.8092	0.266676	0.0135429	0.327612	-0.176	0.0843142	0.553691	-0.368119	0.134366
2941.24	1719.14	705.048	858.667	6661.44	3041.9	2632.9	10408.7	2296.29	-1197.76	489.095	-1490.6	-732.095	3732.78	-270.048	-248.778					0.839013	0.490399	0.201121	0.244942	1.90023	0.867729	0.751058	2.96917	0.655035	-0.341672	0.139518	-0.425207	-0.208836	1.06481	-0.0770334	-0.0709659
5270.53	2595.08	542.71	235	3376.36	4324.35	4177.57	9257.4	-1891.05	-1820.57	-256.572	-416.539	-1294.44	-568.572	2269.79	-361.524					1.50346	0.740268	0.154813	0.0670357	0.963137	1.23356	1.19169	2.64075	-0.539437	-0.519333	-0.0731893	-0.118821	-0.369251	-0.16219	0.647478	-0.103128
6965.05	2870.98	565.524	-840.381	7368.08	7972.97	5269.81	10869.7	-1072.24	-783	-256.572	-948.73	-1313.92	-169	475.174	-735.143					1.98684	0.818971	0.161321	-0.239726	2.10181	2.27436	1.50326	3.10067	-0.305865	-0.223358	-0.0731893	-0.270633	-0.374807	-0.0482086	0.135548	-0.209706
6626	6394.7	701.428	228.048	5934.75	11026.3	4491.1	8557.3	-163.761	-1279.48	662.428	-29.492	-415.92	-1148.9	1255.22	-189					1.89012	1.82414	0.200088	0.0650525	1.69294	3.14533	1.28112	2.44104	-0.0467143	-0.364982	0.188963	-0.00841284	-0.118645	-0.327735	0.358063	-0.0539139
4507.22	6656.27	337	226.334	9354.17	5898.54	7527.71	7627.4	568.905	-1616.57	112.381	-19.873	-725.206	-1264.86	298.603	-1624					1.28572	1.89876	0.0961322	0.0645636	2.66836	1.68261	2.14734	2.17578	0.162285	-0.461141	0.0320577	-0.00566894	-0.206871	-0.360811	0.0851791	-0.46326
4469.45	5056.63	258.857	-350.666	10422.7	7493.73	13256.6	6350.49	742.191	-2124.57	-932.667	-771.206	58.794	-493	-679.445	-1349.48					1.27495	1.44245	0.0738413	-0.100031	2.97318	2.13765	3.78156	1.81153	0.211716	-0.606052	-0.266051	-0.219993	0.0167715	-0.140632	-0.193817	-0.38495
2509.02	3876.02	1554.14	-573.905	5464.51	4176.16	8854.38	11955.2	17.0957	-2418.9	98.0003	849.508	-1318.06	-391.953	-166.016	-562.857					0.71572	1.10567	0.443333	-0.163711	1.5588	1.19128	2.52579	3.41031	0.00487668	-0.690013	0.0279554	0.242329	-0.375989	-0.111808	-0.0473574	-0.16056
3354.77	2528.54	1183.81	-644	5926.32	4089.78	6337.14	6201.3	-472.142	-2301.81	147.048	349.127	-429.492	-834	1226.89	-1605.91					0.956977	0.721288	0.337692	-0.183707	1.69053	1.16664	1.80772	1.76897	-0.134683	-0.656611	0.0419468	0.0995914	-0.122516	-0.237906	0.349981	-0.458098
3384.56	3804.49	1048.62	-613.19	8029.08	4391.73	7988.62	3407.02	-448.047	-2214.86	186.857	342.699	-511.73	-1063.62	-223.302	-765.571					0.965474	1.08526	0.299128	-0.174918	2.29036	1.25278	2.27882	0.97188	-0.127809	-0.631807	0.0533026	0.0977578	-0.145975	-0.303406	-0.0636987	-0.218386
4334.38	3721.78	1377.57	-428.381	3838.84	8889.54	1292.05	9926.87	-8.47633	-2051.33	288.286	2322.27	517.794	-813.762	256.127	-504					1.23642	1.06167	0.392964	-0.122199	1.09506	2.53582	0.368567	2.83172	-0.00241795	-0.58516	0.0822361	0.662447	0.147705	-0.232132	0.0730625	-0.14377
4974.91	4114.62	783	-139.524	10366.8	8913.73	2356.86	9650.83	233.048	-2146.1	-223.762	1414.51	464.984	-613.905	-533.921	-1206.57					1.41913	1.17373	0.223358	-0.0398005	2.95723	2.54272	0.672314	2.75298	0.0664788	-0.612192	-0.0638299	0.4035	0.132641	-0.175122	-0.152305	-0.344185
4500.76	3621.62	662.809	570.143	5212.84	7794.16	12900.3	6532.73	-146.666	-1884	392.762	1839.65	687.27	-920.905	-6.34867	-417.952					1.28388	1.0331	0.189072	0.162638	1.48701	2.22335	3.67993	1.86352	-0.0418378	-0.537427	0.112039	0.524776	0.19605	-0.262696	-0.00181101	-0.119224
6208.25	5055.68	553.714	-112.571	6347.94	8367.11	6695.1	7678.06	1536.24	-1353.43	1096.1	55.175	195.603	961.238	616.46	-429.667					1.77096	1.44218	0.157952	-0.0321119	1.8108	2.38679	1.90983	2.19023	0.438225	-0.386077	0.312671	0.0157391	0.0557974	0.274201	0.175851	-0.122566
3338.33	1962.97	534.095	-196.619	4572.56	9877.21	2506.19	3254.68	542.715	-501.238	-179.286	1331.6	-12.635	-435.524	1674.89	847.952					0.952288	0.559953	0.152355	-0.0560873	1.30436	2.81756	0.714912	0.928426	0.154814	-0.142982	-0.0511428	0.379851	-0.00360424	-0.124237	0.477776	0.241886
4011.76	3156.63	1107.14	-566.047	7976.79	7477.06	5474.19	7267.78	399.858	-1825.1	-575.476	1671.46	-1210.83	-1190.67	1730.41	-435.381					1.14439	0.900455	0.315822	-0.16147	2.27545	2.1329	1.56156	2.0732	0.114063	-0.520624	-0.164159	0.476798	-0.345398	-0.339648	0.493615	-0.124196
6158.55	2247.55	1040.14	-133.476	9351.75	8147.35	7096	8045.06	-122.047	-1908.52	-37.8567	1925.36	-476.682	-1381.33	979.46	752.143					1.75678	0.641134	0.29671	-0.0380753	2.66767	2.3241	2.02419	2.29492	-0.034815	-0.544423	-0.0107989	0.549227	-0.135978	-0.394037	0.279399	0.214555
4265.67	1510.43	253.666	-429.476	26.555	7413.35	5355.62	6820.06	99.0957	-2033.86	874.762	978.556	-1585.44	-1123.24	2326.98	424.714					1.21682	0.430863	0.0723605	-0.122512	0.00757504	2.11472	1.52774	1.94548	0.0282679	-0.580175	0.249533	0.279141	-0.452261	-0.320413	0.663792	0.121153
4221.08	3206.89	904.571	-109.143	-960.921	11044.7	8015.91	6040.83	-714.618	-481.571	-1486.14	2108.41	-789.682	331.381	2897.41	857.476					1.2041	0.914793	0.258037	-0.0311341	-0.274111	3.1506	2.28661	1.7232	-0.203851	-0.137372	-0.423935	0.601443	-0.225264	0.0945293	0.826512	0.244602
4362.68	4484.13	1097.05	-286.905	11356.7	6879.35	8909	9192.25	-45.4283	-2018.43	-158.572	1208.27	-526.301	301.619	2321.84	-608.381					1.24449	1.27914	0.312942	-0.0818422	3.23961	1.96239	2.54137	2.62217	-0.0129588	-0.575774	-0.0452339	0.344669	-0.150132	0.0860395	0.662325	-0.173546
2326.95	2034.68	1039.81	-149.143	2639.27	5883.87	5318.86	4610.68	1375.1	-1386.81	-697.476	1852.22	-54.825	-584.476	2535.98	-650.714					0.663781	0.58041	0.296614	-0.0425444	0.752874	1.67842	1.51725	1.31524	0.392258	-0.395599	-0.198961	0.528362	-0.0156393	-0.166727	0.723411	-0.185622
3776.8	2807.22	1075.1	-227.286	5845.17	6704.82	5763.1	7037.73	433.81	-2482.38	-641.143	1874.03	606.08	-105.81	-462.54	-927.667					1.07736	0.800782	0.30668	-0.0648354	1.66739	1.91261	1.64397	2.00757	0.123748	-0.70812	-0.182891	0.534584	0.172889	-0.0301831	-0.131943	-0.264625
3821.17	3650.29	564	-279.714	750.222	8061.54	5308.86	3764.63	434.953	-1945	-750.476	-4176.68	-362.539	-930.381	1937.32	-1361.38					1.09002	1.04128	0.160886	-0.0797909	0.214007	2.29962	1.5144	1.07389	0.124074	-0.554828	-0.21408	-1.19143	-0.103417	-0.265399	0.552636	-0.388346
4308	4961.74	1012.57	753.095	5782.13	7383.3	3563.43	4220.44	901.239	-2079.19	-865.81	-2395.87	220.794	-509.524	-648.207	-1186.48					1.22889	1.41538	0.288845	0.214827	1.6494	2.10615	1.0165	1.20392	0.257086	-0.593107	-0.24698	-0.683443	0.0629834	-0.145346	-0.184906	-0.338452
2593.8	3514.97	400.714	-23.3813	10245.5	6281.11	4701.43	5570.06	433.953	-2041.24	9.61933	-822.539	907.413	-972.524	1284.89	-1216.38					0.739902	1.00267	0.114307	-0.00666972	2.92262	1.79174	1.34112	1.58891	0.123789	-0.582281	0.002744	-0.234636	0.258847	-0.277421	0.366526	-0.346983
1850.27	4975.8	122.666	-36.6663	8157.32	4172.3	9701.95	7401.92	-742.38	-2247.67	-482.048	979.746	954.27	-750.81	32.0793	-1228.48					0.527806	1.41939	0.0349916	-0.0104594	2.32694	1.19018	2.76756	2.11146	-0.21177	-0.641166	-0.137508	0.279481	0.272214	-0.214175	0.0091509	-0.350433
2883.55	3276.42	229.809	183.381	2549.17	7509.68	5899.67	6757.35	-994.237	-2518.38	-702.667	475.032	-144.825	-31.6187	1408.56	-1111.05					0.822556	0.934626	0.0655551	0.052311	0.727174	2.1422	1.68293	1.92759	-0.283615	-0.71839	-0.200442	0.135507	-0.0413126	-0.00901949	0.401802	-0.316936
1600.05	5705.47	1567.17	-34.905	10243.9	9001.44	7698.9	7502.48	-2833.37	1228.84	-593.096	-3482.56	-2396.29	-1014.02	-728.937	501.699					0.456427	1.62753	0.44705	-0.00995695	2.92217	2.56774	2.19618	2.14015	-0.808242	0.350537	-0.169186	-0.993429	-0.683561	-0.289257	-0.207935	0.143114
4174.98	7649.05	1902.65	-177.19	2118.94	5996.92	4216.14	8915.52	-2995.7	-879.635	-250.762	-3885.56	-2319.24	-1629.4	157.444	626.223					1.19095	2.18196	0.542747	-0.050545	0.604445	1.71067	1.20269	2.54323	-0.854548	-0.250923	-0.0715319	-1.10839	-0.661582	-0.464799	0.0449122	0.178635
9092.93	4629.09	1900.79	-154.333	6555.32	3729.25	5675.43	10619.7	-1483.65	-1169.68	-833.429	-3721.84	-2449.62	-1642.45	-1036.89	968.175					2.59384	1.32049	0.542217	-0.0440248	1.86996	1.0638	1.61896	3.02935	-0.423224	-0.333662	-0.237743	-1.06169	-0.698775	-0.468521	-0.295781	0.27618
3939.16	6078.4	2679.41	-362.809	7399.7	7363.21	9313.71	7427.9	769.016	385.936	-708.81	-3476.27	-2368.67	-2576.16	218.635	373.413					1.12368	1.73392	0.764325	-0.103494	2.11083	2.10042	2.65682	2.11887	0.219368	0.110092	-0.202194	-0.991636	-0.675682	-0.734871	0.0623675	0.106519
6932.06	4924.79	2906.27	-388.667	2879.41	8685.73	7030.95	8370.43	109.302	135.46	-513.715	-3490.18	-2320.95	-1869.83	117.968	478.556					1.97743	1.40484	0.829038	-0.110871	0.821377	2.47768	2.00564	2.38774	0.0311792	0.0386411	-0.146541	-0.995602	-0.662071	-0.533384	0.0336514	0.136512
4590.53	5607.87	2375.75	63.048	4674.65	6108.21	7086.52	10967.4	417.968	54.365	-308.572	-3675.89	-1531.52	-1313.4	401.683	-101.444					1.30949	1.59969	0.677702	0.017985	1.33348	1.74242	2.02149	3.12855	0.119229	0.0155081	-0.0880227	-1.04858	-0.43688	-0.374658	0.114583	-0.0289379
3962.53	5607.87	1983.46	-72.286	11391.4	2244.78	7742.76	6742.52	1013.25	-237.444	-906.238	-4205.08	-1822.95	96.508	607.111	422.604					1.13035	1.59969	0.565799	-0.0206202	3.2495	0.640342	2.20869	1.92336	0.289039	-0.0677329	-0.258512	-1.19953	-0.520013	0.0275297	0.173184	0.120551
1721.3	4283.73	3882.65	303.572	11148	7075.35	9352.19	7341.05	-777.318	719.508	533.381	-3483.41	-1771.05	-724.54	2285.3	-363.968					0.491014	1.22197	1.10756	0.0865965	3.18006	2.0183	2.66779	2.0941	-0.221737	0.205246	0.152152	-0.993673	-0.505206	-0.206681	0.651902	-0.103825
3975.52	2420.54	2656.37	326.524	7562.27	3038.3	7914.05	12674	-1500.22	-385.111	7.85733	-1419.56	-1512.19	-848.492	2896.02	-304.349					1.13405	0.69048	0.757751	0.0931437	2.1572	0.866701	2.25755	3.61538	-0.427951	-0.109856	0.00224137	-0.40494	-0.431365	-0.24204	0.826113	-0.0868182
5180.21	1816.64	2407.41	234.381	8603.32	8919.68	3631.29	5741.52	-3054.46	810.222	1885.19	-2876.46	-1422	-1076.54	1598.06	-800.206					1.4777	0.518212	0.686735	0.0668592	2.45417	2.54442	1.03586	1.63782	-0.871311	0.231123	0.537767	-0.820535	-0.405638	-0.307092	0.455861	-0.228266
6280.21	6386.85	3859.84	594.429	5415.6	9627.02	8982.9	11070.3	-1569.94	-83.492	922.619	2507.87	-464.143	-466.111	2632.25	-535.634					1.79148	1.8219	1.10105	0.169566	1.54485	2.74619	2.56245	3.15789	-0.447838	-0.0238168	0.263185	0.715392	-0.132401	-0.132962	0.750873	-0.152794
4883.08	3471.23	3859.84	685.476	10539.4	4923.83	5682.52	14148.1	-403.746	-196.635	651.428	533.587	-1242.52	-1099.92	2904.25	-45.2543					1.39294	0.990198	1.10105	0.195538	3.00644	1.40456	1.62099	4.03586	-0.115172	-0.0560918	0.185825	0.15221	-0.35444	-0.313762	0.828463	-0.0129092
5457.55	1810.62	1721.6	-82.476	10053.4	6589.02	8328.62	8876.48	-49.4133	234.603	528.333	330.444	-1597.24	-1060.73	1285.97	1328.84					1.55681	0.516494	0.491102	-0.023527	2.86781	1.87957	2.37581	2.53209	-0.0140956	0.0669225	0.150712	0.094262	-0.455626	-0.302582	0.366833	0.379063
3653.81	2269	1619.51	891.333	6967.46	8228.35	9941.29	12345.2	-916.127	260.984	686.095	567.778	-2341.29	-71.206	1011.21	1263.22					1.04228	0.647253	0.461979	0.25426	1.98753	2.34721	2.83584	3.52157	-0.261333	0.0744479	0.195715	0.161964	-0.667872	-0.0203121	0.288455	0.360345
3543.77	5133.42	3289.6	342.524	7053.22	7616.02	6994.71	13819.1	-67.6983	631.508	524.238	611.873	-1622.38	-453.826	314.492	579.699					1.01089	1.46435	0.938387	0.0977079	2.01199	2.17253	1.9953	3.94203	-0.0193115	0.180143	0.149543	0.174542	-0.462798	-0.129458	0.0897115	0.165364
2159.7	2786.32	4012.51	722.762	9046.56	1327.16	4977.19	11996.8	-183.175	-312.825	347.523	-869.222	-2479.33	352.46	985.921	941.08					0.616072	0.794821	1.1446	0.206174	2.58061	0.378583	1.41979	3.42219	-0.0522523	-0.089236	0.099134	-0.247953	-0.707251	0.100542	0.281242	0.268451
4901.23	4327.03	2763.75	664.429	3660.27	2634.35	6130.9	9534	59.3487	-739.635	-330.238	-202.556	-2309.24	76.984	209.444	263.366					1.39812	1.23432	0.788382	0.189534	1.04412	0.751471	1.74889	2.71965	0.0169297	-0.210987	-0.0942031	-0.0577808	-0.65873	0.0219603	0.0597457	0.0751273
5389.72	4419.23	2349.46	-11.333	2638.79	5098.3	7778.81	8672.52	88.8247	806.222	476.571	790.159	-1580.38	1347.65	-508.794	204.032					1.53746	1.26062	0.670204	-0.00323283	0.752738	1.45433	2.21897	2.47391	0.025338	0.229982	0.135946	0.2254	-0.450817	0.384429	-0.145138	0.0582018
5581.9	2207.25	1465.08	513.238	7310.32	2953.87	3159.71	6845.24	-265.794	507.175	-498.381	-878.46	-1267.33	-795.206	-409.651	-382.349					1.59228	0.629638	0.417926	0.146406	2.08533	0.842617	0.901335	1.95266	-0.0758201	0.144676	-0.142167	-0.250588	-0.361518	-0.226839	-0.116856	-0.109068
8537.4	2642.22	3050.51	584.572	6982.03	2187.68	9315.52	9623.86	-227.365	589.079	-258.477	467.968	-1152.76	162.46	-309.365	-553.92					2.43536	0.753715	0.870183	0.166754	1.99168	0.624055	2.65733	2.74529	-0.0648579	0.16804	-0.0737327	0.133492	-0.328835	0.0463431	-0.088249	-0.15801
5531.75	2224.14	7225.37	-437.952	6687.89	7554.44	6315	11584.1	-1107.56	733.127	-486.286	839.159	-2275.19	-1047.59	1493.21	-988.873					1.57798	0.634455	2.0611	-0.12493	1.90778	2.15497	1.80141	3.30448	-0.31594	0.209131	-0.138717	0.239377	-0.649017	-0.298833	0.42595	-0.282085
5682.17	3401.83	2719.98	309.857	5818.89	3561.21	4837.38	10921	-352.698	-891.492	-516.762	3039.59	-2292.67	-961.683	-35.032	-673.777					1.62089	0.970401	0.775899	0.0883893	1.65989	1.01586	1.3799	3.11532	-0.10061	-0.254306	-0.147411	0.867068	-0.654003	-0.274328	-0.00999318	-0.192201
3622.48	3190.88	2347.03	-59.381	11137.8	3224.4	9857.76	6298	-2428.08	-1738.73	-52.9527	1818.3	-2401.9	906.413	1112.82	48.4607					1.03334	0.910226	0.669511	-0.0169389	3.17715	0.919787	2.81201	1.79656	-0.69263	-0.495988	-0.0151052	0.518686	-0.685164	0.258562	0.317443	0.0138238
2074.58	3658.69	3109.46	-208.143	5656.46	7857.78	7954.81	6544.33	-1781.37	-1069.4	1193.43	-656.46	-1211.67	-839.587	-1343.56	730.318					0.591792	1.04367	0.887	-0.0593746	1.61355	2.2415	2.26918	1.86683	-0.50815	-0.305055	0.340436	-0.187261	-0.345638	-0.239499	-0.383261	0.208329
5706.23	2569.35	9574.27	148.159	4716.27	2590.64	5748.52	10951.1	64.3967	-1777.16	256.365	-2393.84	-2082.24	-1515.87	361.825	-140.063					1.62775	0.73293	2.73114	0.0422635	1.34536	0.739001	1.63982	3.12389	0.0183697	-0.50695	0.0731302	-0.682864	-0.593976	-0.432416	0.103214	-0.0399543
4036.84	3027.4	2416.67	-213.412	3165.35	6936.13	9821.19	49.73	3.84167	-559.54	401.699	-1937.87	67.746	-2405.41	-1461.54	1531.33					1.15154	0.863593	0.689375	-0.0608777	0.902943	1.97859	2.80158	0.0141859	0.00109587	-0.159613	0.114588	-0.552795	0.0193251	-0.686164	-0.416917	0.436826
4611.49	4787.65	2334.67	-68.2223	532.73	7484.13	8277	1227.4	-105.111	-559.54	2419.7	-1414.64	-619.778	-2685.03	-2778.49	1523.76					1.31547	1.36572	0.665984	-0.019461	0.151966	2.13491	2.36108	0.350125	-0.0299839	-0.159613	0.69024	-0.403537	-0.176797	-0.765928	-0.792589	0.434666
6972.87	2559.5	2052.14	-298.127	6311.44	5893.89	8188.62	204.873	-109.682	-358.35	2212.46	-1984.06	-242.016	-3107.27	-2454.16	1525.43					1.98907	0.73012	0.585391	-0.0850434	1.80039	1.68128	2.33587	0.0584418	-0.0312878	-0.102222	0.631123	-0.565971	-0.0690371	-0.886375	-0.70007	0.435142
8806.12	5263.78	3031.24	125.778	616.015	8271.46	6480.95	1780.59	-542.873	1320.7	1587.36	-2285.3	-344.778	-2773.56	-1758.35	947.857					2.51202	1.50154	0.864687	0.0358791	0.175724	2.3595	1.84875	0.507928	-0.154859	0.37674	0.452809	-0.651902	-0.0983509	-0.79118	-0.501584	0.270384
6046.94	4101.72	2306.91	-137.508	1176.35	3978.6	7307.81	1390.78	-567.015	-561.731	1791.75	-2760.97	255.794	-3242.6	-2907.59	1297.19					1.72494	1.17005	0.658064	-0.0392254	0.335564	1.13493	2.08462	0.396731	-0.161746	-0.160238	0.511111	-0.78759	0.0729674	-0.92498	-0.829414	0.370035
5782.3	2976.92	2342.52	-437.698	5170.64	8356.65	5877.29	36.921	-299.254	65.9363	-403.397	-2393.97	-232.444	-3058.41	-2994.78	1255.43					1.64945	0.849191	0.668225	-0.124857	1.47497	2.38381	1.67655	0.010532	-0.0853648	0.0188089	-0.115073	-0.6829	-0.0663066	-0.872438	-0.854286	0.358122
4856	1631.34	4084.43	-186.603	1839.83	8075.89	6726.57	3667.25	-653.634	288.412	-1037.68	-1755.64	-556.064	-3325.36	-3076.21	851.905					1.38522	0.465354	1.16512	-0.0532302	0.524826	2.30372	1.91881	1.04612	-0.186455	0.0822721	-0.296008	-0.50081	-0.158622	-0.948589	-0.877514	0.243013
4960.34	4395.09	3177.1	38.9207	4910.21	5422.51	6273.43	3165.11	292.604	-156.112	559.413	-2546.73	-236.444	-3337.51	-3972.3	-156.19					1.41498	1.25374	0.906293	0.0111025	1.40068	1.54682	1.78955	0.902875	0.0834677	-0.0445322	0.159577	-0.726476	-0.0674477	-0.952052	-1.13313	-0.0445545
5389.97	4750.67	1744.19	75.2067	5182.44	4330.56	10991.6	3038.25	1249.41	-672.731	-144.587	-1924.11	-799.825	-3142.56	-3170.78	342.952					1.53753	1.35517	0.497545	0.0214533	1.47834	1.23533	3.13545	0.866688	0.356406	-0.191902	-0.0412448	-0.548869	-0.228157	-0.896441	-0.904491	0.09783
5395.33	4912.22	2882.81	-77.5083	8363.25	9291.27	7802.91	710.064	588.937	-333.254	724.461	-1074.16	-115.873	-2975.41	-3868.73	920.238					1.53906	1.40125	0.822346	-0.0221099	2.38569	2.65041	2.22585	0.202552	0.167999	-0.0950634	0.206659	-0.306413	-0.0330538	-0.848762	-1.10359	0.262506
2867.63	1160.22	4594.14	264.588	6146.35	5473.03	9205.43	1033.59	-391.206	-124.778	2827.22	-1837.64	-213.397	-3286.03	-3676.68	903.524					0.818016	0.330961	1.31052	0.0754759	1.7533	1.56123	2.62593	0.294839	-0.111595	-0.0355939	0.806489	-0.524201	-0.0608733	-0.937368	-1.0488	0.257738
4635.27	1851.29	2214.91	-54.7933	5299.02	5336.6	7874.95	767.825	303.366	-526.302	1306.13	-1837.64	207.46	-2675.89	-2411.25	1813.71					1.32225	0.528097	0.631821	-0.0156303	1.51159	1.52231	2.2464	0.219029	0.0865376	-0.150132	0.372584	-0.524201	0.0591797	-0.76332	-0.687831	0.517377
2346.99	1776.17	2382.19	-509.317	4975.92	1906.22	5551.71	4448.54	-535.873	-677.112	1699.08	-1705.68	-513.159	-2568.98	-3495.59	2017.67					0.669499	0.506667	0.67954	-0.145287	1.41942	0.543766	1.58367	1.26898	-0.152862	-0.193152	0.484677	-0.48656	-0.146383	-0.732824	-0.997146	0.575557
2994.72	1494.83	1506.29	52.1107	6123.78	2493.51	10488.1	7878.11	-1177.68	-150.207	1636.08	-1238.54	-460.349	-2936.36	-1709.3	1224					0.854268	0.426413	0.429681	0.014865	1.74686	0.711294	2.99182	2.2473	-0.335944	-0.0428477	0.466706	-0.353304	-0.131318	-0.837623	-0.487593	0.349156
4156.48	1531.95	1935.19	73.3017	5053.68	4853.41	11395	765.444	-555.063	-127.254	1246.84	-625.111	-497.873	-2962.98	-2353.78	1419.52					1.18567	0.437003	0.55203	0.0209099	1.44161	1.38448	3.25051	0.218349	-0.158337	-0.0363002	0.355672	-0.178318	-0.142023	-0.845216	-0.671435	0.404931
2608.83	999.654	1779.57	-249.984	1596.3	8270.36	7306.76	8735.92	-1068.21	506.746	2956.17	-2224.92	-236.349	-2827.6	-2156.44	1720.52					0.744191	0.28516	0.507638	-0.0713102	0.455359	2.35919	2.08432	2.492	-0.304715	0.144554	0.843274	-0.634677	-0.0674206	-0.806598	-0.615144	0.490794
1443.78	1021.7	2457.33	-401.984	1929.11	4510.03	6545.24	7775.02	-436.254	-431.54	2068.13	-2685.16	97.127	-2495.89	-3440.02	1103.14					0.41185	0.29145	0.700975	-0.114669	0.550295	1.28652	1.86708	2.21789	-0.124445	-0.1231	0.589951	-0.765964	0.0277063	-0.711973	-0.981294	0.314681
2389.53	1362.78	3095.91	271.826	3848.59	5394.89	9131.52	5377.35	-691.111	-389.969	1771.94	-2698.3	-427.302	-3022.32	242.127	1638.52					0.681634	0.388744	0.883133	0.0775406	1.09784	1.53894	2.60485	1.53393	-0.197145	-0.111242	0.50546	-0.769713	-0.121892	-0.862142	0.0690687	0.467403
3338.95	1131.04	1840.1	264.826	4180.68	6058.6	12638.9	6478.49	-592.634	-270.016	1738.51	-780.206	-262.54	-2844.79	-1634.59	1050.29					0.952465	0.322639	0.524903	0.0755438	1.19258	1.72827	3.60534	1.84804	-0.169054	-0.0770243	0.495924	-0.22256	-0.0748918	-0.811502	-0.46628	0.299603
2274.92	1387.74	931.429	307.73	4703.64	3934.79	7145.81	1316.73	-886.254	-832.302	-375.063	-1023.97	-287.683	-2801.94	-3862.11	1321.48					0.64894	0.395865	0.265698	0.0877825	1.34175	1.12243	2.0384	0.375608	-0.252812	-0.237421	-0.10699	-0.292096	-0.082064	-0.799276	-1.1017	0.376962
4734.89	1054.04	1687.33	-120.174	4408.25	2110.27	5748.71	4288.06	-141.063	-1356.97	1501.75	-2228.06	-632.064	-2642.65	-3128.87	1897.33					1.35067	0.300674	0.481326	-0.0342808	1.25749	0.601972	1.63987	1.22321	-0.0402395	-0.387087	0.428386	-0.635574	-0.180302	-0.753839	-0.892538	0.54123
10444.2	1910.94	1109.24	-256.127	5020.97	3028.75	8866.71	-309.032	-399.254	416.269	1620.08	-871.016	-473.016	-2138.94	-3023.25	709.238					2.97931	0.545112	0.31642	-0.0730625	1.43227	0.863975	2.52931	-0.088154	-0.113891	0.118744	0.462142	-0.248465	-0.134932	-0.61015	-0.862409	0.202316
3345.9	1133.25	1656.14	-515.603	1225.16	5635.56	8847.33	2570.83	-685.873	704.031	1481.98	-1803.87	-349.349	-2445.22	-3892.59	1490.05					0.954448	0.32327	0.472429	-0.14708	0.349487	1.60759	2.52378	0.73335	-0.195651	0.200831	0.422748	-0.51457	-0.0996548	-0.69752	-1.11039	0.425049
3362.07	1317.85	2071.43	140.207	4711.49	7059.17	15922.7	6808.87	-483.873	983.888	505.842	-2105.64	56.032	-2234.51	-3622.64	-525.286					0.959058	0.375929	0.590893	0.0399951	1.34399	2.01369	4.54208	1.94229	-0.138029	0.280663	0.144296	-0.60065	0.0159836	-0.637412	-1.03339	-0.149842
4227.22	935.479	707.952	-908.27	447.777	4387.98	14057.5	5421.44	-655.015	977.603	-607.921	-2127.11	-260.159	-2724.41	-3335.06	1418.19					1.20585	0.266853	0.201949	-0.259092	0.127732	1.25171	4.01003	1.54651	-0.186849	0.27887	-0.173415	-0.606777	-0.0742126	-0.777162	-0.951355	0.404551
2471.56	2794.37	1689.41	411.158	7382.73	10017.6	2032.54	6215.02	-699	-715.207	-736.35	-211.381	-1355.7	-518.349	-2598.71	-711.762					0.705034	0.797117	0.481919	0.117286	2.10599	2.8576	0.579799	1.77289	-0.199396	-0.204019	-0.21005	-0.0602981	-0.386724	-0.147863	-0.741305	-0.203036
5154.99	1323.63	2261.7	177.158	16572.5	10951.1	3262.35	2954.44	-381.333	-6.968	498.555	531.809	-888.413	-419.873	-3142.29	-652.381					1.4705	0.377577	0.645169	0.0505359	4.72746	3.1239	0.930613	0.84278	-0.108778	-0.00198768	0.142217	0.151703	-0.253427	-0.119772	-0.896364	-0.186097
5061.16	3906.09	1292.27	98.8253	16240.6	14637	3345.25	5762.97	-373.429	118.603	981.365	-476.572	-588.603	609.222	-3846.52	932.191					1.44374	1.11425	0.368631	0.0281908	4.63278	4.17532	0.954262	1.64394	-0.106524	0.0338325	0.279943	-0.135946	-0.167904	0.173786	-1.09725	0.265915
3109.16	3185.92	1335.89	303.587	7424.73	8423.3	2691.78	894.54	111.428	-1218.97	-208.254	-568.762	-889.603	620.984	-3970	599.476					0.886915	0.90881	0.381074	0.0866009	2.11797	2.40282	0.767853	0.255175	0.0317858	-0.347721	-0.0594061	-0.162244	-0.253767	0.177141	-1.13248	0.171006
4725.95	1259.4	1011.46	1035.97	7971.87	8042.3	1948.25	-113.746	-126.905	1915.17	103.174	-574.334	3334.59	859.317	-3985.9	7.095					1.34812	0.359256	0.288528	0.295519	2.27404	2.29414	0.555756	-0.0324471	-0.0362007	0.54632	0.0294314	-0.163834	0.951219	0.245127	-1.13701	0.00202391
3442.13	2069.69	530.317	211.873	9481.16	11666.5	1643.16	2345.54	-332.048	2373.89	-113.445	-488.191	-1634.08	716.651	-3925.48	-1766.71					0.981896	0.590397	0.151277	0.0604387	2.70458	3.32797	0.468725	0.669085	-0.0947195	0.677172	-0.0323611	-0.139261	-0.466135	0.204431	-1.11978	-0.50397
2203.26	1670.98	602.651	-30.1267	10360.2	10904.5	4415.06	3902.06	-491.191	2041.56	-103.254	-699.191	8.73	1146.94	-3327.29	-776.714					0.628499	0.476661	0.171911	-0.00859389	2.95534	3.11061	1.25943	1.1131	-0.140116	0.582371	-0.029454	-0.19945	0.00249031	0.327174	-0.949136	-0.221564
4227.91	2166.6	314.889	428.825	24718.7	10103.2	7508.87	240.207	-278.286	875.365	-593.921	-632.238	-1275.08	58.413	-3854.52	308.476					1.20605	0.618042	0.0898248	0.122326	7.05123	2.88201	2.14197	0.068521	-0.0793834	0.249705	-0.169421	-0.180351	-0.363727	0.0166628	-1.09954	0.0879954
2506.29	2836.15	308.413	159.063	17681.1	7929.44	6387.59	6660.06	-495.857	-77.159	14.2693	-128.81	-775.222	196.27	-3548.05	256.714					0.71494	0.809037	0.0879774	0.0453742	5.04367	2.26194	1.82211	1.89984	-0.141447	-0.0220103	0.00407045	-0.0367441	-0.221139	0.0559877	-1.01211	0.0732299
2106.74	1763.95	1369.6	-10.9367	17490.3	8733.25	11637.2	1166.92	-248.762	-237.73	104.508	-676.715	-1845.65	-142.016	-3399.9	825.953					0.600965	0.503183	0.390691	-0.00311978	4.98927	2.49124	3.31961	0.332874	-0.0709615	-0.0678145	0.0298119	-0.193039	-0.526488	-0.0405113	-0.969852	0.23561
2389.77	2568.92	1242.89	399.634	9118.87	10105.3	3115.78	1461.49	-58.81	-1295.78	783.317	812.19	-527.175	-312.587	-3030.52	1309.62					0.681704	0.732806	0.354545	0.113999	2.60124	2.88264	0.888802	0.416903	-0.0167761	-0.369632	0.223448	0.231684	-0.150381	-0.0891681	-0.864483	0.37358
2827.54	1080.99	168.556	-210.794	23085.6	12185.3	10324.1	6603.59	337.333	-792.349	1620.94	1.71433	-1237.89	-1048.06	-2868.95	814.095					0.806579	0.308362	0.048082	-0.0601307	6.58536	3.47595	2.94503	1.88373	0.0962271	-0.226024	0.462386	0.000489028	-0.353118	-0.298969	-0.818393	0.232228
1684.36	1051.43	760.794	464.206	13056.7	10122.9	6577.4	2927.35	140.809	-1222.4	26.7933	189.047	-897.889	948.841	-2903.19	511.572					0.480479	0.299929	0.217023	0.132419	3.72454	2.88764	1.87626	0.835051	0.040167	-0.348699	0.00764303	0.0539274	-0.25613	0.270665	-0.82816	0.14593
2787.49	1322.9	180.413	393.92	27292.3	9758.35	5257.92	18144	-619.286	-1498.25	659.031	515.381	-1199.84	865.698	-2735.1	301.714					0.795155	0.37737	0.0514643	0.112369	7.78537	2.78365	1.49987	5.17572	-0.176657	-0.42739	0.187994	0.147017	-0.342265	0.246948	-0.780209	0.0860665
2548.73	1735.74	-53.159	482.253	16211.1	7154.64	7557.44	5496.25	-706.905	-1315.16	-141.159	505.666	-1283.56	852.937	-2634.48	751.238					0.727046	0.495135	-0.0151641	0.137567	4.62436	2.04092	2.15583	1.56785	-0.201651	-0.37516	-0.0402667	0.144246	-0.366145	0.243308	-0.751507	0.214297
2447.95	2019.54	203.127	594.492	14852.4	6371.68	9109.3	13218	-522.857	-2261.87	1263.6	-683	-1301.79	-66.968	-1320	-39.619					0.698298	0.576092	0.0579437	0.169584	4.23679	1.81758	2.59851	3.77054	-0.149149	-0.645219	0.360454	-0.194831	-0.371348	-0.0191032	-0.376541	-0.0113017
1484.36	2899.03	3.556	670.063	19276.3	7889.3	7065.44	15109.5	-617.762	-2263.59	594.174	-265.524	-484.794	-112.397	-2288	359.619					0.423427	0.826973	0.00101438	0.191141	5.49873	2.25049	2.01548	4.31011	-0.176222	-0.645707	0.169493	-0.0757429	-0.138292	-0.0320622	-0.652672	0.102584
2054.24	1984.54	806.46	564.063	18203.3	10215.7	7451.64	4654.63	-1170.86	-1834.02	761.793	395.619	-985.318	342.222	-2304.71	-374.476					0.585989	0.566108	0.23005	0.160904	5.19265	2.91412	2.12564	1.32777	-0.333997	-0.523169	0.217308	0.112854	-0.28107	0.0976217	-0.657439	-0.106822
1343.17	1731.28	760.222	286.968	11613.1	12209	6208.3	15422.9	-843.429	-347.826	-501.492	-62.3807	-748.937	569.556	-2337.43	-1749.38					0.383152	0.493862	0.21686	0.0818602	3.31273	3.48271	1.77097	4.39951	-0.240595	-0.0992203	-0.143055	-0.0177946	-0.213641	0.162471	-0.666771	-0.499026
2083.13	2341.35	1346.03	338.444	15303.2	10721.5	7313.3	4848.63	54.476	49.889	125.365	-292.572	-1607.6	116.794	-2558.76	-1651.14					0.594229	0.667891	0.383967	0.0965441	4.36536	3.05841	2.08618	1.38311	0.0155397	0.0142313	0.0357615	-0.0834586	-0.458582	0.0333165	-0.729909	-0.471003
1644.06	1913.09	1558.79	78.5393	10824	11769.5	10976.3	3073.87	-457.048	-655.254	-481.969	-331.905	-1482.98	-255.492	-1687.76	-2755.71					0.468983	0.545726	0.444659	0.022404	3.08763	3.35735	3.13108	0.876848	-0.130377	-0.186917	-0.137486	-0.0946786	-0.423034	-0.0728813	-0.481449	-0.786091
1460.45	1203.29	631.508	525.301	9327.68	10859.6	11837.7	4366.63	-1215.1	490.127	-851.826	958.285	-1087.13	790.46	-2922.29	-1308.71					0.416606	0.343249	0.180143	0.149847	2.6608	3.09779	3.37681	1.24562	-0.346616	0.139813	-0.242991	0.273359	-0.310112	0.225485	-0.833607	-0.373322
1986.47	1119.58	320.984	189.349	14686.1	9271.97	9346.35	7107.11	-1651.1	1625.51	-87.7777	145.285	-1574.32	1275.7	-2901.05	-1052.19					0.566659	0.31937	0.0915634	0.0540135	4.18932	2.64491	2.66613	2.02736	-0.470989	0.46369	-0.0250393	0.0414439	-0.449088	0.363904	-0.827548	-0.300146
2439.67	1951	5.794	-28.1267	12965	6778.4	2574.4	3966.44	-558.381	-11.397	-924.54	-425	-901.032	-273.397	-3090	-601.524					0.695938	0.556541	0.00165279	-0.00802337	3.69837	1.9336	0.734369	1.13146	-0.159283	-0.00325109	-0.263733	-0.121235	-0.257027	-0.0779888	-0.881449	-0.17159
1875.65	1097.38	-14.54	-1681.68	15657.3	6199.73	7849.49	766.683	-1393.62	-300.73	102.984	989	-1601.79	-453.968	-3303.29	536.286					0.535045	0.313037	-0.00414766	-0.479714	4.46638	1.76853	2.23913	0.218703	-0.397542	-0.0857858	0.029377	0.282121	-0.456925	-0.129498	-0.94229	0.15298
4547.6	3049.4	987.841	764.509	10262.4	6098.29	12019.7	4736.86	-359.476	115.031	8.74567	408.286	-204.302	334.127	-1721.27	1451.65					1.29724	0.869867	0.28179	0.218083	2.92743	1.73959	3.42871	1.35123	-0.102544	0.0328137	0.00249478	0.116467	-0.0582789	0.0953126	-0.491007	0.414096
3172.54	2052.39	630.365	1444.37	10523.5	9411.48	8221.24	4442.38	610.81	541.698	-515.777	1350.43	-14.635	-181.635	-1747.7	861.461					0.904993	0.585461	0.179817	0.412018	3.00192	2.6847	2.34518	1.26723	0.174239	0.154524	-0.14713	0.385221	-0.00417476	-0.0518129	-0.498546	0.245739
5390.5	1793.18	1405.13	1072.46	8234.75	10500.9	7243.91	15671.6	1532.48	216.079	253.842	625.524	215.793	-295.825	-2953.51	1400.17					1.53769	0.511519	0.400824	0.305929	2.34903	2.99547	2.06639	4.47046	0.437152	0.0616385	0.0724105	0.178436	0.0615568	-0.0843866	-0.842513	0.399412
4543.64	1726.97	1673.56	1022.51	9673.36	3166.95	5455.14	4827.09	854.429	1264.13	234.699	1350.86	68.174	659.603	-2281.75	922.603					1.29611	0.492634	0.477396	0.291679	2.75941	0.9034	1.55613	1.37697	0.243733	0.360603	0.0669498	0.385343	0.0194472	0.188157	-0.650887	0.26318
4826.16	2482.36	-4.968	263.747	11873.3	6903.71	5248.57	13369.8	2041.9	35.2223	-342.682	758.524	1610.51	194.175	-2763.37	1296.22					1.3767	0.708115	-0.00141716	0.075236	3.38695	1.96934	1.4972	3.81384	0.582471	0.0100475	-0.0977531	0.216375	0.459411	0.0553901	-0.788273	0.369759
3743.61	2245.32	1044.36	376.842	6316.22	4302	3957.67	8105.86	831.286	-218.111	-201.73	829.619	-74.302	-94.301	-3089.94	1484.65					1.0679	0.640498	0.297914	0.107497	1.80176	1.22718	1.12896	2.31226	0.237131	-0.0622179	-0.0575453	0.236656	-0.0211953	-0.0269002	-0.881431	0.423509
4633.74	3569.26	341.365	530.89	7105.6	8459.1	11303.6	9676.38	1988.95	24.0793	-211.873	-58.381	882.651	-263.111	-2357.7	1165.94					1.32181	1.01816	0.0973773	0.151441	2.02693	2.41303	3.22445	2.76027	0.567366	0.00686883	-0.0604387	-0.0166537	0.251784	-0.0750547	-0.672553	0.332593
4268.84	1195.57	348.889	21.0797	4217.46	4406.95	5959.67	8164.67	2435.38	511.269	655.556	-434.524	955.508	-230.206	-2307.79	818.223					1.21772	0.341048	0.0995236	0.00601315	1.20307	1.25712	1.70005	2.32904	0.694713	0.145844	0.187003	-0.123952	0.272567	-0.0656682	-0.658318	0.233405
3714.43	1175.26	916.794	220.89	6478.79	5109.71	6638.67	8276.43	1007.62	223.365	920.508	660.619	816.603	-482.349	-2210.89	1248.65					1.05957	0.335254	0.261523	0.0630107	1.84813	1.45759	1.89374	2.36092	0.287432	0.0637169	0.262583	0.188447	0.232943	-0.137594	-0.630675	0.356188
3904.44	838.875	358.984	-466.491	14970.4	5322.71	6682.57	10203.6	773.334	-53.0637	-375.777	389	29.365	-364.063	-2296.37	190.699					1.11377	0.239296	0.102403	-0.133071	4.27044	1.51835	1.90626	2.91067	0.2206	-0.0151369	-0.107194	0.110966	0.00837662	-0.103852	-0.655058	0.0543984
5367.45	1405.46	121.984	-525.349	10868.9	4352.86	12026.8	8332.76	-949.047	241.698	1099.36	231.619	247.889	-364.063	-2494.46	162.127					1.53111	0.40092	0.034797	-0.14986	3.10044	1.24169	3.43075	2.37699	-0.270724	0.0689465	0.313603	0.0660713	0.0707124	-0.103852	-0.711566	0.046248
4086.59	2167.51	424.746	-954.682	12761.1	10256.5	8774.29	4736.05	504.001	485.698	654.889	1882.91	180.031	261.27	-2234.27	341.318					1.16573	0.618301	0.121162	-0.272331	3.64022	2.92576	2.50294	1.351	0.14377	0.13855	0.186813	0.537115	0.0513554	0.0745295	-0.637345	0.0973638
3549.34	1943.16	557.841	-345.825	6485.94	7378.1	10295.2	4736.05	729.429	1221.84	293.127	1724	522.46	94.27	-1205.6	788.08					1.01248	0.554304	0.159129	-0.0986496	1.85017	2.10466	2.9368	1.351	0.208076	0.348541	0.0836169	0.491786	0.149036	0.0268913	-0.343909	0.224806
5054.22	2476.14	291.794	-473.968	8392.65	4809.1	8227.14	4736.05	758.191	725.031	-179.777	629.762	754.936	-258.73	-201.841	503.223					1.44176	0.706339	0.0832367	-0.135203	2.39408	1.37184	2.34686	1.351	0.21628	0.206821	-0.051283	0.179645	0.215352	-0.0738049	-0.0575769	0.143549
3796.75	2768.31	-177.206	719.27	16607	5331.19	8227.14	2768.05	1092.57	335.603	5.12667	658.19	281.365	-1599.83	99.207	993.794					1.08306	0.789685	-0.0505495	0.205178	4.7373	1.52077	2.34686	0.789609	0.311665	0.0957337	0.00146243	0.187754	0.0802618	-0.456364	0.0282996	0.283488
3914.16	3518.56	1326.65	51.6037	12355.4	8168.52	8392.09	1970.76	512.524	267.65	242.223	480.714	700.793	-1483.97	1290.06	523.603					1.11655	1.0037	0.378438	0.0147204	3.52447	2.33014	2.39392	0.562177	0.146202	0.0763495	0.0690961	0.137128	0.199907	-0.423314	0.368002	0.149362
3522.56	2155.31	56.889	620.032	13522.8	7971.48	14203.6	4411.76	-171.333	418.889	-371.825	1059.24	453.079	-1094.44	-227.841	1518.94					1.00484	0.614821	0.0162281	0.176869	3.85751	2.27393	4.05169	1.25849	-0.0488743	0.119492	-0.106066	0.302157	0.129245	-0.312199	-0.0649936	0.43329
3158.14	2059.71	544.651	1182.51	15809.9	3037.91	11619.5	8583.76	1908.67	554.127	-104.92	1257.95	1087.46	-1249.73	-1086.51	1625.13					0.900885	0.58755	0.155366	0.337321	4.50991	0.866588	3.31455	2.44859	0.544463	0.15807	-0.0299294	0.358842	0.310207	-0.356496	-0.309936	0.463581
2097.21	2232.66	155.365	657.985	12913.6	8663.29	14303	7382.52	1484.62	692.889	-843.301	636.619	118.603	-1945.59	-406.317	1028.79					0.598248	0.636886	0.0443192	0.187696	3.68372	2.47128	4.08005	2.10593	0.4235	0.197653	-0.240559	0.181601	0.0338325	-0.554995	-0.115905	0.293472
3518.53	1044.68	140.365	515.413	12666.6	4924.62	8107.48	7092.71	864.239	1137.08	-1128.83	-530.667	1909.75	-1511.68	-2028.41	253.651					1.00369	0.298003	0.0400403	0.147026	3.61326	1.40479	2.31273	2.02326	0.246531	0.324362	-0.322007	-0.151377	0.544771	-0.43122	-0.578622	0.072356
4397.3	1175.68	1198.51	752.89	7773.27	5765.19	6134.71	6968.62	1912.52	736.984	-1464.11	1950.71	971.222	-1139.73	-1779.65	849.794					1.25437	0.335371	0.341885	0.214768	2.21739	1.64457	1.74998	1.98786	0.545564	0.210231	-0.41765	0.556458	0.277049	-0.325118	-0.50766	0.242411
3278.06	1536.14	1805.84	91.1277	12976.6	5384.48	4332.71	6590.48	673.62	873.222	-20.9203	889.952	-2.349	-167.587	99.492	1174.03					0.935095	0.438196	0.515132	0.0259949	3.70169	1.53597	1.23594	1.87999	0.192156	0.249094	-0.0059677	0.253866	-0.000670072	-0.0478056	0.0283809	0.334903
1514.71	1177.56	1313.27	-21.6343	5354.17	5059.67	7935.62	373.191	2213.05	527.079	598.27	572.095	800.603	-213.968	-233.27	1293.84					0.432085	0.33591	0.374621	-0.00617138	1.52732	1.44331	2.2637	0.106456	0.631291	0.150354	0.170662	0.163195	0.228379	-0.0610362	-0.0665423	0.369079
1663.23	2773.55	-298.682	401.794	8470.13	1391.86	12251.3	159.333	2936.43	1094.56	700.794	-131.048	848.222	227.46	-1493.03	1512.84					0.474449	0.791179	-0.0852016	0.114615	2.41618	0.397039	3.4948	0.045451	0.837641	0.312231	0.199907	-0.0373826	0.241963	0.0648849	-0.4259	0.431551
4170.89	2945.55	-145.111	-197.54	7210.56	2715	7821.05	1957.33	784.667	1036.41	190	-361.095	351.317	-1553.59	-1358.75	1501.84					1.18978	0.840243	-0.0413941	-0.0563499	2.05687	0.774477	2.23102	0.558346	0.223833	0.295645	0.054199	-0.103005	0.100216	-0.443174	-0.387594	0.428413
3430.51	5418.4	2130.14	-104.255	9985.35	2389.14	5801.08	9037.97	594.888	-275.143	1160.81	-213.381	206.016	-1114.56	-1287.54	696.699					0.978582	1.54565	0.607641	-0.0297395	2.84841	0.681523	1.65481	2.57816	0.169697	-0.078487	0.331131	-0.0608687	0.0587679	-0.317936	-0.367282	0.198739
3968.35	4755.93	853.953	796.365	5705.54	16242.7	8094.13	10633.7	2132.51	-126.762	688.095	658.523	-364.175	-1249.56	-90.2537	497.603					1.132	1.35667	0.243597	0.22717	1.62755	4.63336	2.30892	3.03335	0.608316	-0.03616	0.196285	0.187849	-0.103884	-0.356446	-0.0257456	0.141945
3021.9	2626.62	668.524	-433.302	1146.68	1270.95	10594.8	8426.25	1736.84	1427.62	-1151.57	267.381	415.206	-1725.98	-173.397	717.556					0.862021	0.749265	0.190702	-0.123603	0.327101	0.36255	3.02225	2.40366	0.495449	0.40724	-0.328496	0.0762728	0.118441	-0.492352	-0.0494629	0.204689
4682.7	2378.39	1622.05	-657.159	565.016	5970.67	13086.2	7567.87	1829.7	120.143	-347.143	-672.667	811.063	-1762.17	-184.969	470.651					1.33578	0.678457	0.462703	-0.18746	0.161176	1.70318	3.73296	2.1588	0.521937	0.0342717	-0.0990256	-0.191884	0.231363	-0.502675	-0.0527639	0.134257
4201.47	2572.93	1480.91	-144.397	4630.3	8388.52	11022.8	11664.9	-41.3017	529.143	-582.524	-95.5717	538.73	-1028.03	294.746	-318.825					1.19851	0.73395	0.422441	-0.0411904	1.32083	2.3929	3.14435	3.3275	-0.0117817	0.150942	-0.16617	-0.0272626	0.153677	-0.293255	0.0840789	-0.0909475
1343.03	2719.5	933.476	489.031	737.254	11526.3	10312.5	12084.8	1709.79	401.429	30.5707	1168.33	-407.746	-597.127	924.127	631.461					0.383112	0.775762	0.266282	0.1395	0.210308	3.28798	2.94173	3.44729	0.487733	0.114511	0.00872054	0.333277	-0.116313	-0.170335	0.263615	0.18013
2225.71	3814.95	1425.24	-476.921	4051.92	2385	7734.79	10260.9	1170.37	502.048	21.5707	530.333	141.873	-204.127	1749.94	112.841					0.634902	1.08825	0.406561	-0.136046	1.15584	0.680342	2.20642	2.92701	0.333857	0.143213	0.00615322	0.151282	0.0404706	-0.0582289	0.499184	0.0321889
2807.63	2195.53	1902.33	435.65	7322.54	8792.14	11891.8	13716	1756.13	383.715	520.81	48.6193	-59.9837	-121.365	214.746	22.699					0.800901	0.626293	0.542657	0.124273	2.08882	2.50803	3.39224	3.91261	0.50095	0.109458	0.148565	0.0138691	-0.0171109	-0.0346203	0.0612582	0.00647508
1470.88	1996.22	1768.95	-25.3497	1187.59	6565.81	11649.4	13111.4	3036.75	-530.809	-67.9053	747.904	717.492	-1688.13	586.936	834.222					0.419582	0.569438	0.504609	-0.00723121	0.338769	1.87295	3.32309	3.74015	0.866257	-0.151418	-0.0193706	0.213346	0.204671	-0.481552	0.167429	0.237969
1902.32	2111.29	1920.71	282.317	-2067.7	9097.52	5462.17	10438.6	1933.75	123.905	223.762	-1.38067	-737.413	-1149.41	666.46	287.127					0.542653	0.602264	0.5479	0.0805334	-0.589829	2.59515	1.55813	2.97771	0.551617	0.0353449	0.0638299	-0.000393847	-0.210353	-0.32788	0.190113	0.0819054
2125.26	2338.24	465.191	53.4603	7649.21	5460.52	2893.17	9231.68	2293.56	-1113.91	1916.57	-467.572	-37.1747	-1374.27	1187.41	-64.016					0.606248	0.667004	0.1327	0.01525	2.182	1.55766	0.825303	2.63342	0.654256	-0.317751	0.546718	-0.133379	-0.0106044	-0.392022	0.338719	-0.0182611
2118.07	2884.12	1932.05	-190.54	9036.25	16289.4	2121.7	10639.4	1702.22	-280.428	-198.619	-515.81	-262.794	-1072.65	72.4603	-482.254					0.604198	0.822719	0.551133	-0.0543531	2.57767	4.64668	0.605232	3.03498	0.485573	-0.0799946	-0.0566579	-0.147139	-0.0749641	-0.305983	0.0206699	-0.137567
2112.95	2057.68	1036.81	-494.016	6380.78	8321.91	7074.27	12299.7	1381.27	729.715	-143.905	-328.667	244.825	-607.08	182.031	-690.206					0.602736	0.586971	0.295759	-0.140922	1.82017	2.37389	2.018	3.50859	0.394019	0.208157	-0.0410502	-0.093755	0.0698385	-0.173175	0.051926	-0.196887
2414.07	5031.02	1391.62	-423.731	1256.44	8079.48	3023.03	860.492	855.793	-178.905	708.381	-99.2377	878.206	-876.984	410.888	370.461					0.688634	1.43514	0.396971	-0.120873	0.358411	2.30474	0.862345	0.245463	0.244122	-0.0510343	0.202072	-0.0283084	0.250516	-0.250167	0.117209	0.105677
4951.36	2457.43	2137.57	-718.493	2518.73	9752.86	2294.89	2439.87	-717.493	-75.4763	-317.429	-21.7617	810.349	-189.032	358.269	116.127					1.41242	0.701003	0.609761	-0.204956	0.718489	2.78209	0.654637	0.695994	-0.204671	-0.0215303	-0.0905494	-0.0062077	0.231159	-0.0539229	0.102199	0.0331262
3423.66	2954.55	1025.05	-449.731	-44.3647	4743.95	9868.13	12202.8	-1195.63	15.5717	-669.381	-27.9527	991.777	639.206	1165.51	-495.539					0.976628	0.842812	0.292404	-0.128289	-0.0126554	1.35325	2.81497	3.48096	-0.341065	0.00444195	-0.190947	-0.00797374	0.282913	0.182339	0.332471	-0.141357
5687.71	2348.29	1597.76	-233.445	6216.4	9601.67	6563.17	14799.2	650.603	36.6667	-351.238	337.666	1328.16	231.968	282.079	775.032					1.62247	0.66987	0.455775	-0.0665921	1.77328	2.73896	1.8722	4.2216	0.18559	0.0104595	-0.100194	0.0963222	0.378868	0.0661709	0.0804655	0.221084
5528.35	2238.12	1107.76	-219.064	381.349	7665.1	6016.22	437.73	1906.84	504.524	9.52367	23.1423	1204.11	-905.27	1531.89	883.08					1.57701	0.638442	0.315999	-0.0624898	0.108783	2.18653	1.71618	0.124866	0.543943	0.14392	0.00271671	0.00660155	0.343483	-0.258236	0.436984	0.251906
1966.01	2256.48	1842.86	387.365	4118.4	4953.57	895.46	11336.9	763.936	-524.238	-439.476	423.714	751.968	-1197.75	-83.0157	131.603					0.560821	0.64368	0.525691	0.110499	1.17481	1.41305	0.255438	3.23395	0.217919	-0.149543	-0.125364	0.120868	0.214505	-0.341667	-0.0236809	0.0375409
1546.8	2452.6	1660.81	-375.635	4526.11	8078.52	1486.98	1396.44	510.555	-466	-37.2383	751.857	-162.175	-1232.79	-1102.73	315.651					0.441237	0.699626	0.47376	-0.107153	1.29111	2.30447	0.424175	0.398347	0.14564	-0.132931	-0.0106226	0.214474	-0.0462617	-0.351665	-0.314563	0.0900421
2348.71	1922	1238.57	-451.255	767.349	8310.24	2320.6	1430.02	1645.17	-670.857	-496.667	852.428	-536.27	-1036.6	-292.778	976.032					0.669989	0.548268	0.353313	-0.128724	0.218893	2.37057	0.661972	0.407924	0.4693	-0.191368	-0.141679	0.243162	-0.152975	-0.2957	-0.0835173	0.278421
2361.37	2348.22	938.905	76.1263	2773.4	7330.43	9017.17	5837.78	-971.445	-351.762	12.7137	792.047	132.396	-1316.98	647.127	101.556					0.673601	0.669849	0.267831	0.0217157	0.791135	2.09107	2.57223	1.66528	-0.277113	-0.100343	0.00362668	0.225938	0.0377672	-0.375681	0.184599	0.0289697
3001.02	1769.84	2236.52	-68.5397	148.397	7139.19	7881.08	5775.44	-262.874	-215.619	72.1897	967.047	2137.54	-647.794	2191.37	-326.968					0.856067	0.504862	0.637987	-0.0195515	0.0423316	2.03651	2.24814	1.64749	-0.0749869	-0.0615072	0.0205927	0.275858	0.609751	-0.184789	0.625106	-0.0932704
2709.66	2465.35	894.619	-627.683	8554.54	8175.1	428.412	5281.44	2810.08	-406.19	40.4757	679.571	1300.64	-637.318	1530.13	-943.254					0.772953	0.703263	0.255198	-0.179052	2.44026	2.33202	0.122208	1.50658	0.801599	-0.115869	0.011546	0.193854	0.371017	-0.1818	0.436482	-0.269071
2507.11	4763.59	1327.05	-815.492	1409.59	9944.38	5902.65	3672.11	-282.635	344.762	358.412	351.857	173.016	-1629.13	-712.969	-1057.73					0.715174	1.35886	0.378552	-0.232626	0.402097	2.83672	1.68378	1.0475	-0.0806239	0.0983462	0.10224	0.10037	0.0493544	-0.464722	-0.20338	-0.301726
6304.28	3440.2	700.651	550.841	5657.29	10935.2	5671.95	6827.78	147.032	-1434.52	-27.4447	-1027.17	41.1273	-1380.06	705.556	-172.381					1.79835	0.981345	0.199867	0.157132	1.61379	3.11935	1.61797	1.94768	0.0419421	-0.40921	-0.00782882	-0.29301	0.0117319	-0.393675	0.201266	-0.0491731
4613.02	2548.96	762.793	1245.41	3444.76	11877	9399.38	8517.83	975.603	-1065.76	-407.635	-624.031	-119.016	-1168.87	942.127	-446.048					1.3159	0.727112	0.217593	0.355265	0.982648	3.38802	2.68125	2.42978	0.278299	-0.304018	-0.116281	-0.17801	-0.0339502	-0.333431	0.26875	-0.127239
5386.78	1861.98	1151.13	340.984	8591.48	10277	10806	5385.25	1383.6	-893.952	417.746	-987.603	-170.397	-1478.68	25.556	740.904					1.53663	0.531147	0.328369	0.0972686	2.45079	2.93159	3.08249	1.53619	0.394685	-0.255007	0.119166	-0.281722	-0.0486071	-0.421807	0.00729007	0.211349
5523.17	2215.92	640.508	-34.825	7080.86	16586.5	5388.62	1842.83	491.556	-188.809	-411.588	-770.46	94.4123	-922.539	-646.92	740.904					1.57553	0.63211	0.18271	-0.00993413	2.01987	4.73144	1.53715	0.525682	0.140221	-0.0538594	-0.117409	-0.21978	0.0269319	-0.263162	-0.184539	0.211349
5614.76	2044.27	1168.41	493.651	7005.24	5106.78	6397.62	1144.35	1082.56	-132.571	-607.397	-1916.75	2574.32	-765.968	120.603	-499.857					1.60166	0.583146	0.3333	0.140818	1.9983	1.45675	1.82498	0.326435	0.308808	-0.037817	-0.173265	-0.546768	0.734346	-0.218499	0.034403	-0.142588
6079.26	522.471	497.841	-473.873	5090.05	10880.4	11850.4	664.873	1129.84	-616.19	307.269	-1465.51	889.46	-1248.44	150.937	180.714					1.73416	0.149039	0.142013	-0.135176	1.45198	3.10374	3.38042	0.189661	0.322297	-0.175773	0.0876512	-0.418048	0.253726	-0.356129	0.0430561	0.0515503
2397.88	725.033	205.555	45.794	9830.29	6325.44	7284.43	4403.63	192.699	-624.714	-727.35	-1433.51	1225.03	-1173.21	921.223	371.285					0.684016	0.206822	0.0586364	0.0130631	2.80417	1.80439	2.07795	1.25617	0.054969	-0.178205	-0.207483	-0.40892	0.349451	-0.334667	0.262787	0.105912
4045.31	973.083	1060.17	30.889	5313.95	4721.83	8024.9	415.253	945.508	-661	-248.207	-1089.03	482.127	-759.682	-683.492	347.381					1.15396	0.27758	0.302424	0.00881135	1.51585	1.34694	2.28917	0.118455	0.269714	-0.188556	-0.0708031	-0.310655	0.137531	-0.216706	-0.194972	0.0990935
3586.1	1007.2	716.555	721.651	2999.48	8372.25	11937.7	7988.35	714.651	-1347.43	-488.302	-620.269	352.507	-648.159	274.508	879					1.02296	0.287311	0.204404	0.205857	0.855626	2.38826	3.40532	2.27874	0.20386	-0.384365	-0.139292	-0.176937	0.100556	-0.184893	0.0783057	0.250742
3420.72	962.733	683.032	899.032	2585.9	10497.9	5084.57	5464.63	-984.825	-687.524	-240.35	-221.365	505.793	-315.968	-1285.64	655.19					0.97579	0.274628	0.194841	0.256457	0.737651	2.99461	1.45042	1.55883	-0.28093	-0.196122	-0.0685618	-0.0631463	0.144282	-0.0901327	-0.366738	0.186899
4072.67	1768.18	697.174	1087.79	5847.52	12481	7105.05	8818.78	-77.873	41.238	-1091.92	-358.603	14.4123	-685.016	-1580.11	449.19					1.16176	0.504389	0.198875	0.310302	1.66806	3.56032	2.02678	2.51563	-0.0222139	0.0117635	-0.31148	-0.102295	0.00411124	-0.195407	-0.45074	0.128135
4626.12	1087.76	599.698	798.27	3412.81	8811.11	4319.24	15537.5	917.46	-409.857	-118.302	233.397	-112.731	-601.016	-303.873	305.714					1.31964	0.310292	0.171069	0.227713	0.973533	2.51344	1.2321	4.4322	0.261713	-0.116915	-0.0337466	0.0665784	-0.0321574	-0.171445	-0.0866824	0.0872076
4753.63	2269.01	346.793	334.317	8028.38	9738.11	9846.05	11248.5	572.079	-1.571	-78.4917	-870.269	500.127	-985.92	-806.777	-409.096					1.35601	0.647254	0.0989257	0.0953668	2.29016	2.77788	2.80867	3.20874	0.16319	-0.000448141	-0.0223904	-0.248252	0.142666	-0.281242	-0.23014	-0.116698
3715.95	974.708	449.174	487.651	4896.57	8509.83	6532.05	6343.92	-152.682	318.953	29.0313	-1438.94	322.936	-489.873	-738.301	414.762					1.06001	0.278044	0.128131	0.139107	1.39679	2.4275	1.86332	1.80966	-0.0435538	0.0909841	0.00828143	-0.410469	0.0921203	-0.139741	-0.210607	0.118314
2421.98	971.433	1104.79	292.746	6247.86	13613.3	6221.91	6041.73	215.508	-300.857	-334.873	-1228.46	507.793	-1076.25	-414.016	119.381					0.690891	0.27711	0.315152	0.0835083	1.78225	3.8833	1.77485	1.72345	0.0614755	-0.085822	-0.0955253	-0.350429	0.144852	-0.307011	-0.118102	0.0340545
2395.45	541.146	858.889	152.317	5398.43	12105.3	4555.05	8041.73	-321.587	-653.952	-745.921	-1525.6	633.222	-1326.4	-578.301	-225.286					0.683321	0.154367	0.245005	0.0434497	1.53995	3.45315	1.29937	2.29397	-0.0917354	-0.186545	-0.21278	-0.435191	0.180632	-0.378366	-0.164965	-0.0642647
2277.86	749.221	900.222	109.127	2972.9	11031	6713.19	3729.44	1004.41	-417.143	-737.588	-1791.98	-358.397	-1665.4	-1516.11	-653.096					0.649778	0.213722	0.256796	0.0311294	0.848046	3.14668	1.91499	1.06386	0.286517	-0.118994	-0.210403	-0.511179	-0.102236	-0.475069	-0.432484	-0.186301
4515.18	531.495	1292.27	-234.397	5496.33	6548.02	9206.1	2793.97	-714.397	-954.666	-1604.83	-1010.17	853.127	-1535.35	-714.301	-155.524					1.28799	0.151614	0.368631	-0.0668637	1.56788	1.86788	2.62612	0.797003	-0.203788	-0.272327	-0.45779	-0.288161	0.243362	-0.437971	-0.20376	-0.0443644
3152.87	820.058	353.889	408.556	462.857	5144.11	10471.2	5779.73	843.413	538.334	-472.969	-1331.65	0.0793333	-1621.11	7.461	421.904					0.899383	0.233929	0.10095	0.116544	0.132034	1.4674	2.98701	1.64872	0.240591	0.153564	-0.134918	-0.379865	2.26305e-05	-0.462436	0.00212831	0.120352
3102.17	982.446	694.079	506.175	2078	1554.3	7092.48	3554.35	1942.51	-276.047	406.841	-651.65	454.269	-1516.4	433.461	131					0.884921	0.280251	0.197992	0.144391	0.592767	0.443378	2.02319	1.01391	0.554117	-0.0787448	0.116055	-0.185889	0.129584	-0.432565	0.123648	0.037369
5148.67	739.62	161.46	527.698	2859.48	11894.3	4913.95	9618.11	1663.56	663.381	44.3173	-1017.27	219.031	-1247.92	-376.397	179.238					1.4687	0.210983	0.0460579	0.15053	0.81569	3.39296	1.40175	2.74365	0.474544	0.189235	0.0126419	-0.290185	0.0624806	-0.35598	-0.10737	0.0511293
5136.1	798.558	1516.37	129.175	3673.29	9285.97	11962.3	9666.35	145.889	-395.476	-131.969	-685.317	884.793	-1553.16	-185.968	-6.38067					1.46511	0.227796	0.432556	0.0368483	1.04784	2.6489	3.41236	2.75741	0.0416161	-0.112813	-0.0376452	-0.195493	0.252395	-0.443052	-0.053049	-0.00182014
5379.36	1016.02	799.222	-797.302	6716	5471.92	9445.29	5719.06	839.699	-369.809	-499.207	-1083.65	827.507	-1014.92	-732.016	578.381					1.53451	0.289829	0.227985	-0.227437	1.9158	1.56091	2.69435	1.63141	0.239531	-0.105491	-0.142403	-0.30912	0.236054	-0.289515	-0.208814	0.164988
3507.36	1617.42	965.127	296.413	3622.24	8847.73	8124.86	5678.21	761.032	-1003.14	-148.635	-358.841	139.793	-853.635	-1610.16	784.762					1.0005	0.461383	0.275311	0.0845543	1.03327	2.52389	2.31768	1.61976	0.217091	-0.286155	-0.0423993	-0.102363	0.0398772	-0.243507	-0.459311	0.22386
1242.67	3243.52	384.889	-369.492	5693.1	4819.44	8246.29	7245.92	432.127	-925.952	400.349	-122.269	934.555	-897.444	-811.968	-1090.86					0.354482	0.925242	0.109793	-0.105401	1.624	1.37479	2.35232	2.06696	0.123268	-0.264136	0.114203	-0.0348784	0.26659	-0.256004	-0.231621	-0.311176
4055.45	6584.35	845.508	-3.15933	6643.83	5448.3	7202.44	6331.38	301.364	-346.889	114.254	-1047.89	-739.905	-676.286	-1891.3	-785.959					1.15685	1.87824	0.241188	-0.000901227	1.89521	1.55417	2.05456	1.80608	0.0859667	-0.098953	0.0325919	-0.298919	-0.211064	-0.192916	-0.53951	-0.224201
4207.38	6695.25	1400.22	142.794	2963.25	5412.21	8081.01	9301.76	-860.445	-160.794	501.016	-310.031	-73.4767	-575.048	-542.397	371.445					1.20019	1.90988	0.399425	0.0407331	0.845293	1.54388	2.30518	2.65341	-0.245449	-0.0458679	0.142919	-0.0884391	-0.0209598	-0.164037	-0.154723	0.105958
3814.08	7588.1	1196.65	455.794	6836.68	2203.3	6687.73	11377.4	-597.778	-431.365	568.873	-397.603	-290.905	-1322.1	-1083.49	407.064					1.088	2.16457	0.341355	0.130019	1.95022	0.628511	1.90773	3.24551	-0.170521	-0.123051	0.162276	-0.11342	-0.082983	-0.377139	-0.309075	0.116118
6853.58	6163.34	1026.65	234.984	6171.44	4349.68	11447.2	10930.8	-64.4927	343.682	618.968	-1214.08	-331.048	-1770.95	-1376.73	485.064					1.95504	1.75814	0.292861	0.0670311	1.76046	1.24078	3.2654	3.11809	-0.0183971	0.0980382	0.176566	-0.346326	-0.0944342	-0.505179	-0.392724	0.138369
7879.8	6069.2	63.8417	268.127	7207.68	1998.21	7556.73	5910.19	975.65	191.492	669.587	-463.079	-255.048	-1610.33	-2002.78	-565.269					2.24778	1.73129	0.0182114	0.0764854	2.05605	0.570005	2.15562	1.68593	0.278313	0.0546247	0.191005	-0.132097	-0.0727545	-0.459361	-0.571309	-0.161248
4920.53	6224.38	-63.3493	322.318	2470.83	2772.63	7835.54	8685.67	-470.826	-123.508	617.397	-729.46	-539.334	-1655.24	-1290.49	-364.127					1.40362	1.77556	-0.0180709	0.0919439	0.704824	0.790918	2.23515	2.47766	-0.134307	-0.0352317	0.176118	-0.208085	-0.15385	-0.472171	-0.368124	-0.10387
3987.95	5566.6	1203.08	382.984	2089.59	5892.25	6276.06	13048.7	-1916.21	-536.508	-107.175	-457.555	-655.381	-2017.24	-877.635	-236.603					1.1376	1.58792	0.343189	0.109249	0.596072	1.68082	1.7903	3.72224	-0.546614	-0.153043	-0.0305726	-0.130522	-0.186953	-0.575434	-0.250353	-0.067493
2808.55	6323.48	1330.17	334.461	2555.21	5872.54	6158.54	11494.8	-926.731	-1453.65	-214.841	-623.317	-341.048	-1780.19	-1301.59	31.826					0.801164	1.80383	0.379444	0.0954078	0.728894	1.67519	1.75678	3.27899	-0.264358	-0.414666	-0.0612852	-0.177807	-0.0972867	-0.507815	-0.371289	0.00907864
3663.34	6901.71	1471.84	396.699	2560.59	8472.49	7371.49	17358.8	-718.255	-2258.6	-132.698	-1350.98	-265.381	-1665.81	-3984.78	-527.222					1.045	1.96877	0.419855	0.113162	0.730429	2.41685	2.10278	4.95175	-0.204888	-0.644286	-0.0378532	-0.38538	-0.0757021	-0.475186	-1.13669	-0.150395
2144.42	6628.11	841.794	1197.36	2410.73	3894.16	11718.7	20704.5	-1517.92	-2108.79	1297.16	-690.508	-464.096	-1773.81	-3093.87	-500.46					0.611713	1.89073	0.240129	0.341558	0.687681	1.11084	3.34285	5.90613	-0.433	-0.601551	0.370026	-0.196973	-0.132387	-0.505994	-0.882554	-0.14276
3524.32	8113.82	1605.56	657.699	2259.97	4311.78	12462.9	8250.1	-417.874	-827.746	978.968	-1859.08	-345.81	-1355.67	-2776.63	37.873					1.00534	2.31454	0.457998	0.187614	0.644675	1.22997	3.55514	2.35341	-0.119202	-0.236122	0.279259	-0.530318	-0.0986451	-0.386715	-0.792059	0.0108036
3249.77	7585.88	1031.79	427.603	3595.4	7681.11	10423.6	11990.4	-266.016	-279.841	1120.54	-579.555	-752.048	-2166.29	99.413	-360.889					0.927023	2.16394	0.294328	0.121977	1.02562	2.1911	2.97343	3.42037	-0.0758832	-0.079827	0.319644	-0.165323	-0.214528	-0.617951	0.0283584	-0.102947
3322.22	7184.27	1182.27	1349.32	516.301	9220.68	10724.6	15293.3	-1768.16	48.063	-537.698	488.111	-452.143	-1875.33	-849.968	644.111					0.94769	2.04938	0.337252	0.384904	0.147279	2.63028	3.05929	4.36254	-0.504382	0.0137104	-0.153383	0.139238	-0.128978	-0.534955	-0.242461	0.183738
3423.25	6256.85	1165.94	664.222	2627.21	4550.92	9489.87	13924.1	-985.826	345.397	319.968	223.778	-241.429	-1928.05	-2003.97	-274.079					0.976512	1.78482	0.332593	0.189475	0.749433	1.29819	2.70707	3.97197	-0.281215	0.0985274	0.0912736	0.0638345	-0.0688696	-0.549992	-0.571649	-0.0781834
2957.72	6977.4	1784.22	515.08	2249.35	8794.49	7237.97	8734.62	-1522.78	-2209.51	-76.318	-169.508	-572.619	-1781.9	-2141.82	-170.984					0.843714	1.99036	0.508965	0.146931	0.641646	2.5087	2.06469	2.49162	-0.434385	-0.630281	-0.0217704	-0.0483537	-0.163344	-0.508303	-0.610974	-0.0487746
2072.29	7139.81	1065.37	-324.254	572.778	6456.16	9076.2	4764.1	-1513.16	-320.318	253.682	-220.365	-214.334	-1168.81	-1045.11	285.111					0.591139	2.03669	0.303905	-0.0924963	0.16339	1.84167	2.58906	1.359	-0.431641	-0.0913734	0.0723649	-0.0628611	-0.0611405	-0.333413	-0.298127	0.0813303
2398.73	7302.89	708.842	788.841	812.206	4198.16	8867.25	10707	-1751.83	606.921	1060.87	-807.127	-286.953	-2081.71	-1555.3	269.635					0.684258	2.08321	0.202203	0.225024	0.231689	1.19756	2.52946	3.05426	-0.499723	0.173129	0.302623	-0.23024	-0.0818557	-0.593827	-0.443663	0.0769157
4399.32	6623.99	1563.98	-258.349	1455.21	883.683	2994.78	11390.1	443.46	629.349	1316.78	-57.0313	-613.381	-1960.57	-1309.3	810.207					1.25494	1.88955	0.44614	-0.0736963	0.41511	0.252078	0.854285	3.24914	0.126501	0.179527	0.375622	-0.0162687	-0.174972	-0.55927	-0.373489	0.231118
5353.95	5570.7	967.461	-255.825	3684.78	6313.78	6834.01	7897.19	-511.826	701.397	-141.032	815.54	-32.5717	-1169.86	-774.587	520.445					1.52726	1.58909	0.275976	-0.0729764	1.05111	1.80106	1.94946	2.25274	-0.146003	0.200079	-0.0402306	0.23264	-0.00929135	-0.333712	-0.220958	0.148461
4583.62	5758.1	1554.27	-430.349	2613.92	6181.63	8903.01	11170.1	949.65	233.397	1549.92	-133.174	-13.7617	-1174.86	-183.492	629.969					1.30752	1.64255	0.443369	-0.122761	0.745643	1.76336	2.53966	3.18638	0.270896	0.0665785	0.442128	-0.0379891	-0.00392563	-0.335138	-0.0523427	0.179704
3411.99	5763.25	2528.32	493.413	995.968	2724.44	6606.82	7541.29	-11.7777	-548.032	-184.413	-35.9363	207.238	-794.334	-926.921	-23.269					0.9733	1.64402	0.721224	0.14075	0.284108	0.777171	1.88465	2.15122	-0.00335968	-0.156331	-0.0526054	-0.0102511	0.0591165	-0.22659	-0.264412	-0.00663768
3553.57	6737.14	891.794	838.794	1013.87	1107.21	3980.54	7119.14	-1666.4	75.016	1196.73	-336.936	-761.143	-1390.57	-1332.02	133.302					1.01369	1.92183	0.254392	0.239273	0.289216	0.31584	1.13548	2.0308	-0.475354	0.021399	0.341377	-0.096114	-0.217122	-0.396672	-0.379969	0.0380255
2700.6	6497.43	985.604	580.222	2341.59	3088.97	10291.1	11336.2	-719.969	-78.46	-69.318	-913.603	-243.905	-1406.76	-1899.11	424.064					0.77037	1.85345	0.281152	0.165513	0.667958	0.881155	2.93561	3.23376	-0.205377	-0.0223814	-0.0197735	-0.260613	-0.0695759	-0.401291	-0.541738	0.120968
3783.32	5575.76	514.699	-149.92	430.254	9042.49	7041.59	6606.33	-1937.59	-2308.46	-339.508	509.016	-401.905	-1431.29	-271.54	696.111					1.07922	1.59053	0.146822	-0.0427661	0.122734	2.57945	2.00867	1.88451	-0.552713	-0.658508	-0.0968475	0.145201	-0.114647	-0.408286	-0.0774591	0.198572
3190.98	6281.05	306.27	58.4607	626.444	2512.87	8892.78	5748.67	-1937.59	608.444	545.222	-802.698	-423.191	-2012.81	-1389.49	625.873					0.910254	1.79172	0.087366	0.0166764	0.178698	0.716819	2.53674	1.63986	-0.552713	0.173564	0.155529	-0.228977	-0.120719	-0.574171	-0.396364	0.178536
5652.76	2759.22	1628.94	-304.301	8249.7	11752	12167.4	4790.86	-70.1907	821.032	387.793	-1437.75	-483.572	-4190.96	573.969	-352.619					1.6125	0.78709	0.464668	-0.0868045	2.3533	3.35237	3.47086	1.36663	-0.0200225	0.234206	0.110621	-0.410129	-0.137943	-1.19551	0.16373	-0.100588
7621.75	2776.35	260.413	365.556	8328.32	6568.65	11658.3	2837.43	-1330.33	808.603	266.317	-144.222	-625	1216.67	-299.412	-724.905					2.17417	0.791979	0.0742849	0.104278	2.37572	1.87376	3.32562	0.809401	-0.379489	0.230661	0.0759692	-0.0411406	-0.178287	0.347064	-0.0854098	-0.206785
9314.5	3432.8	696.556	-30.7773	8815.89	6018.36	8228.79	4589.71	-1777.19	432.889	979.555	38.6347	-700.667	1094.81	-131.412	-386.333					2.65704	0.979237	0.198698	-0.0087795	2.51481	1.71679	2.34733	1.30925	-0.506959	0.123485	0.279426	0.0110209	-0.199871	0.312304	-0.0374864	-0.110205
6860.79	3418.08	447.508	-384.92	1671.32	11218.2	11623.8	6463.48	-481.381	598.889	363.27	-72.6033	-599.286	927.095	528.016	-299.524					1.9571	0.975036	0.127655	-0.109802	0.476758	3.20009	3.31579	1.84376	-0.137318	0.170838	0.103626	-0.0207107	-0.170951	0.264462	0.150621	-0.0854418
7280.53	3947.14	199.984	-189.682	8108.27	3643.6	6797.08	6348.62	632	802.318	354.698	592.254	-99.429	1459.38	-1455.41	41.809					2.07683	1.12596	0.057047	-0.0541085	2.31295	1.03937	1.93892	1.811	0.180283	0.228868	0.101181	0.168945	-0.028363	0.416301	-0.415169	0.0119264
9572.16	972.617	-19.5873	360.461	4292.36	6707.27	10004.3	14774.5	145.952	900.413	823.413	1128.68	-405	1304.67	-1536.13	-328.714					2.73054	0.277447	-0.00558745	0.102824	1.22443	1.91331	2.8538	4.21456	0.0416341	0.25685	0.234886	0.321966	-0.11553	0.372167	-0.438193	-0.0937685
10396.8	850.329	-151.778	-10.2543	12864.9	8620.79	11073.4	6513.33	148.095	-7.53933	747.793	-57.2223	-375.191	1451.14	-610.936	-472.381					2.96578	0.242563	-0.0432961	-0.00292514	3.66982	2.45915	3.15879	1.85798	0.0422455	-0.00215066	0.213314	-0.0163232	-0.107026	0.413951	-0.174275	-0.134751
10960.1	1557.48	123.651	-38.7773	8010.22	4039.98	12619.3	4573.48	958.571	511.365	953.413	817.254	29.428	492.714	-775.174	199.952					3.12645	0.444284	0.0352724	-0.0110616	2.28498	1.15244	3.59977	1.30462	0.273441	0.145871	0.271969	0.233129	0.00839459	0.140551	-0.221125	0.057038
8962.95	2319.3	500.508	-436.063	7377.13	10132.1	10454.9	11489.3	698.428	585.842	-44.873	1198.54	-638.191	1617.86	-100.889	421.905					2.55676	0.661601	0.142774	-0.124391	2.10439	2.89028	2.98235	3.27743	0.199233	0.167116	-0.0128004	0.341894	-0.182049	0.461508	-0.0287794	0.120352
3202.6	3081.94	409.651	-81.4923	10739.6	2306.46	10807.9	8323.05	474.238	-832.73	530.174	415.54	-986.905	953.952	61.064	464.905					0.913569	0.87915	0.116856	-0.0232464	3.06356	0.657938	3.08306	2.37422	0.135281	-0.237543	0.151237	0.118536	-0.281523	0.272123	0.017419	0.132618
4115.64	3365.93	673.556	458.365	2776.6	10985.1	7882.27	6292.43	-944.048	-643.063	586.984	673.588	305.619	819.047	-368.841	274.524					1.17402	0.96016	0.192137	0.130752	0.79205	3.13359	2.24848	1.79497	-0.269298	-0.183439	0.167442	0.192147	0.0871804	0.23364	-0.105215	0.0783103
3485.57	1932.17	430.508	-97.8253	7987.65	11383.7	8368.65	9373.95	-495.619	1015.7	-307.635	822.588	-626.667	938.428	-1022.79	189.857					0.99429	0.551167	0.122806	-0.0279055	2.27855	3.2473	2.38723	2.674	-0.141379	0.289737	-0.0877555	0.23465	-0.178762	0.267695	-0.29176	0.0541583
4674.78	2065.65	-142.635	-72.0153	12702.8	11165	10516.9	2729.91	-684.667	542.603	-122.73	1016.06	-556.429	1250.29	-148.65	18.143					1.33352	0.589245	-0.0406879	-0.020543	3.62358	3.18491	3.00003	0.778729	-0.195307	0.154782	-0.0350098	0.289841	-0.158726	0.356655	-0.0424037	0.00517545
4091.76	1781.34	554.032	-309.587	8627.79	6953.56	8278.18	3020.14	-1173.9	304.175	-79.826	10.8257	-886.143	1617.67	37.921	101.095					1.16721	0.508143	0.158042	-0.0883124	2.46115	1.98356	2.36142	0.861521	-0.334866	0.0867684	-0.022771	0.00308811	-0.25278	0.461453	0.0108173	0.0288382
7143.49	1968.99	395.556	-588.396	9792.56	7163.6	11823.1	-58.047	-1173.9	-369.539	-7.207	187.064	-306.381	1115.57	208.588	-402					2.03774	0.561672	0.112836	-0.167845	2.79341	2.04348	3.37263	-0.0165584	-0.334866	-0.105414	-0.00205586	0.0533615	-0.0873978	0.318226	0.0595015	-0.114674
4930.81	1113.07	-251.825	-462.539	9685.03	3916.84	10541.9	4141.52	-98.8097	666.794	1092.08	241.826	-716.048	2030.1	122.54	-843.238					1.40656	0.317512	-0.0718353	-0.131943	2.76274	1.11731	3.00718	1.1814	-0.0281863	0.190209	0.311525	0.0689828	-0.204259	0.579102	0.0349556	-0.240541
5520.36	1198.94	-77.0633	-10.0153	5113.03	8621.32	9393.56	2069.86	-836.953	-175.111	-499.492	-96.2223	-279.143	990.571	309.302	106.952					1.57473	0.342008	-0.021983	-0.00285696	1.45854	2.4593	2.67959	0.590444	-0.238748	-0.049952	-0.142484	-0.0274482	-0.0796279	0.282569	0.088231	0.030509
5520.36	2298.99	356.889	-76.9683	10180.1	10794	6662.65	2734.19	-632.953	340.508	-550.397	1034.35	-29.238	758.476	-303.841	-556.238					1.57473	0.655807	0.101806	-0.0219559	2.90397	3.07908	1.90058	0.779951	-0.180555	0.0971327	-0.157005	0.295057	-0.00834039	0.216362	-0.0866732	-0.158672
5701	1979.2	686.794	133.937	7374.65	9991.17	9652.22	8531.43	520.857	523.889	458.936	707.397	172.095	1091.81	-1318.79	-371.476					1.62626	0.564585	0.195914	0.0382066	2.10368	2.85007	2.75338	2.43366	0.148579	0.149444	0.130915	0.201791	0.0490916	0.311448	-0.376197	-0.105967
2967	1539.72	350.032	-217.158	12389.5	9396.98	5497.79	7317.19	537.809	369.984	939.365	1162.59	-219.048	1923.33	-1797.27	682.047					0.846362	0.439217	0.0998495	-0.0619463	3.5342	2.68057	1.56829	2.08729	0.153415	0.105541	0.267962	0.331638	-0.0624853	0.548647	-0.512686	0.19456
2385.17	1592.13	374.889	154.889	2400.89	10787.1	10611.7	7671.62	779.095	-123.063	575.079	179.683	-155.81	2147.71	114.016	287					0.680391	0.454169	0.10694	0.0441833	0.684874	3.07712	3.02706	2.18839	0.222244	-0.0351049	0.164046	0.051256	-0.0444461	0.612654	0.032524	0.0818692
3792.86	853.555	38.1747	312.365	8512.22	6497.79	10110.8	3965.14	-519	-864.397	1074.79	927.207	107.286	252.999	-95.127	-37.095					1.08195	0.243484	0.0108896	0.0891047	2.42818	1.85355	2.88419	1.13109	-0.148049	-0.246577	0.306594	0.264494	0.0306042	0.0721702	-0.0271358	-0.0105817
3394.75	963.392	52.5557	121.318	4952.75	11892.5	10102.9	11487.1	-1512.14	-178.063	380.365	586.35	-485.429	1576.71	-906.031	-239.524					0.968381	0.274816	0.014992	0.0346069	1.41281	3.39243	2.88195	3.27681	-0.431352	-0.0507941	0.108502	0.167261	-0.138473	0.449771	-0.258453	-0.0683263
7644.98	1767.08	-312.873	6.03167	6869.7	8237.22	8368.7	1138.62	-428.953	510.365	853.889	935.826	-86.429	826.857	-122.889	-488.048					2.18079	0.504073	-0.0892498	0.00172058	1.95964	2.34974	2.38724	0.324801	-0.122362	0.145586	0.243579	0.266952	-0.0246546	0.235868	-0.0350551	-0.13922
4198.2	1536.95	391.937	-178.413	7114.32	1210.32	6912.32	1512	-1284.71	-835.349	-1066.64	1745.54	-539.238	1383.43	414.635	-444.81					1.19757	0.438428	0.111803	-0.0508938	2.02942	0.345253	1.9718	0.431311	-0.366476	-0.238291	-0.304267	0.49793	-0.153822	0.394635	0.118278	-0.126886
1604.67	1921.11	223.269	-72.127	4896.22	5222.07	8744.06	2372.3	25.3967	-527.286	-757.825	-412.539	-611.238	-2540.86	513.397	-1493.56					0.457747	0.548014	0.0636895	-0.0205748	1.39669	1.48964	2.49432	0.676719	0.00724462	-0.150413	-0.216176	-0.11768	-0.174361	-0.724801	0.146451	-0.42605
-354.725	1779.17	-139.064	-338.794	390.841	11063.7	8470.78	825.777	-604.65	-48.7147	-275.825	-558.158	-1014.14	339.571	263.254	-1395.27					-0.101188	0.507525	-0.0396691	-0.0966439	0.111491	3.15601	2.41636	0.23556	-0.172482	-0.0138963	-0.0786815	-0.159219	-0.289293	0.0968655	0.0750953	-0.398013
3221.69	1788.94	-66.0157	66.92	5827.41	10266.2	6786.92	1183.3	-674.031	220.095	393.556	987.508	-736.333	-279.952	-507.46	-1597.79					0.919014	0.51031	-0.0188315	0.0190895	1.66232	2.92853	1.93603	0.337547	-0.192273	0.0627841	0.112265	0.281695	-0.210045	-0.0798587	-0.144757	-0.455784
3224.71	2808.92	387.841	-90.127	4495.46	8090.6	10169.2	2618.87	210.159	-268.477	-634.92	-132.206	679.238	-636.952	-497.412	155.254					0.919877	0.80127	0.110635	-0.0257095	1.28237	2.30791	2.90084	0.747056	0.0599495	-0.0765853	-0.181116	-0.037713	0.193758	-0.181696	-0.141891	0.0442875
3999.4	2940.16	107.65	-424.937	200.318	14716.1	10277.8	8043.83	-422.031	-141.334	-426.111	1141.7	-727.857	-441.762	55.3967	724.921					1.14086	0.838706	0.0307082	-0.121217	0.0571424	4.19789	2.93184	2.29457	-0.120388	-0.0403166	-0.121552	0.325679	-0.207627	-0.126016	0.0158024	0.20679
4739.25	2308.02	271.46	69.206	10975	12708.6	9992.87	3944.73	-14.7933	-570.763	242.937	-603.396	83.762	-1531.48	-1022.6	256.492					1.35191	0.658384	0.0774364	0.0197416	3.13072	3.62522	2.85055	1.12527	-0.00421992	-0.162815	0.0692998	-0.172124	0.0238938	-0.436867	-0.291706	0.0731665
2671.81	3000.92	147.079	-147.889	1927.17	9867.74	5080.16	8753.21	85.7307	328.047	-906.444	45.5557	-350.81	-1507.43	-1351.32	-675.698					0.762157	0.856039	0.0419556	-0.0421866	0.549743	2.81486	1.44916	2.49693	0.0244554	0.0935783	-0.258571	0.0129951	-0.100072	-0.430007	-0.385475	-0.192749
1324.3	4845.69	-57.2537	-595.175	4611.79	7804.36	8462.87	8444.4	1048.54	847.999	-648.349	823.318	-154.905	-2443.43	-1703.13	-563.746					0.377768	1.38227	-0.0163321	-0.169779	1.31555	2.22626	2.41411	2.40884	0.299105	0.241899	-0.184947	0.234858	-0.044188	-0.697009	-0.485832	-0.160813
4263.91	2415.64	-85.5397	-283.175	5977.79	8444.88	6489.35	2750.78	-113.46	688.237	-501.539	771.889	-293.857	-632.143	-1731.32	-361.698					1.21632	0.689081	-0.0244009	-0.0807781	1.70522	2.40898	1.85114	0.784683	-0.0323655	0.196326	-0.143068	0.220188	-0.0838252	-0.180324	-0.493873	-0.103177
2685.36	2734.94	-391.016	-166.651	15682.5	10603.5	5186.92	5397.11	678.35	782.095	-1155.25	282.413	314.762	-1012.71	-1103.6	-98.937					0.766023	0.780164	-0.111541	-0.0475386	4.47356	3.02473	1.47961	1.53957	0.193505	0.223099	-0.329546	0.0805606	0.0897885	-0.288885	-0.314812	-0.0282226
315.513	1859.35	-391.016	-551.746	3449.41	7993.12	4900.54	8301.68	539.921	-87.0957	-1781.68	734.604	-66.429	-589.476	-1443.32	1309.92					0.0900027	0.530395	-0.111541	-0.15739	0.983974	2.28011	1.39792	2.36813	0.154017	-0.0248448	-0.50824	0.209552	-0.0189494	-0.168153	-0.411719	0.373666
1562.61	1435.96	-152.445	-385.794	10742.4	2589.03	1921.49	1586.97	-612.793	844.857	-1016.4	457.699	107.571	-573.714	-1409.84	-50.222					0.445749	0.409621	-0.0434861	-0.110051	3.06435	0.738542	0.548122	0.452696	-0.174805	0.241003	-0.289936	0.130562	0.0306855	-0.163657	-0.402169	-0.0143263
2229.81	1578.2	124.079	-308.984	9296.89	9250.93	5529.35	11193.1	-663.555	991.428	-1048.06	525.365	-442.048	-179.857	18.9687	515.54					0.636073	0.450195	0.0353947	-0.0881403	2.65202	2.63891	1.57729	3.19293	-0.189285	0.282813	-0.298969	0.149865	-0.126098	-0.0513057	0.00541097	0.147062
2626.05	852.063	-234.826	-673.27	4669.79	16039.2	6331.49	4501.44	575.064	725.333	-1358.64	-252.73	-277.667	1560.29	-837.031	321.54					0.749103	0.243058	-0.066986	-0.192056	1.3321	4.57532	1.80611	1.28408	0.164042	0.206908	-0.387562	-0.0720935	-0.0792069	0.445085	-0.23877	0.091722
3041.63	1179.84	-295.826	-1031.7	3620.6	9106.08	7179.97	3461.59	-1646.56	-116.143	-1510.78	-278.635	-288.81	268.524	-1108.13	98.778					0.86765	0.336559	-0.0843868	-0.294301	1.03281	2.59759	2.04815	0.987447	-0.469694	-0.0331307	-0.430962	-0.0794831	-0.0823855	0.0765988	-0.316103	0.0281773
1689.65	2760.11	-204.016	-824.032	3293.84	9386.74	7061.97	1346.02	71.4927	543.666	-466.349	769.842	-487.714	-372.333	-857.174	892.825					0.481987	0.787346	-0.0581972	-0.235062	0.939596	2.67765	2.01449	0.383962	0.0203939	0.155085	-0.13303	0.219604	-0.139125	-0.106211	-0.244516	0.254686
1666.83	2358.21	-77.2067	134.968	7910.36	2630.88	2969.83	4038.35	83.5877	-980.286	-907.301	295.127	-835.191	279.905	-505.508	-88.365					0.475476	0.6727	-0.0220239	0.0385008	2.2565	0.750482	0.847168	1.15197	0.0238441	-0.279635	-0.258815	0.0841874	-0.238245	0.0798453	-0.144201	-0.0252069
2670.1	2168.47	-193.683	-38.984	3427.41	9600.65	8489.35	11974	1410.11	393.19	-603.016	-138.73	-456.095	-41.381	79.0637	-759.651					0.761669	0.618576	-0.0552496	-0.0111205	0.977699	2.73867	2.42166	3.41569	0.402246	0.112161	-0.172016	-0.039574	-0.130105	-0.0118043	0.0225536	-0.216697
2378.42	1600.84	-176.826	-376.27	1276.84	10155.8	6591.06	5549.78	438.778	-551.858	-724.873	-443.158	-145.143	-519.81	-266.031	252.206					0.678466	0.456653	-0.050441	-0.107334	0.36423	2.89703	1.88016	1.58312	0.125165	-0.157422	-0.206776	-0.126415	-0.0414033	-0.14828	-0.0758877	0.0719439
2342.56	1222.22	-156.969	-589.127	6352.41	9231.36	2377.16	1885.21	81.0157	-445.763	-752.063	501.318	-155.857	-519.048	-655.651	686.492					0.668236	0.34865	-0.0447766	-0.168053	1.81208	2.63332	0.678105	0.537771	0.0231104	-0.127158	-0.214532	0.143005	-0.0444595	-0.148063	-0.18703	0.195828
2451.59	1775.31	-353.873	-387.842	2850.98	12417.4	5546.02	7844.44	553.969	-405.81	-961.539	-191.825	-512.286	-1457	-1111.03	-380.079					0.699336	0.506423	-0.100945	-0.110635	0.813267	3.54216	1.58205	2.23769	0.158024	-0.115761	-0.274287	-0.0547198	-0.146134	-0.415622	-0.316931	-0.108421
3763.86	3118.86	-39.2067	-496.222	10283.8	9773.5	7174.3	7014.16	455.493	-195.429	-318.397	-912.015	-1059.86	291.714	573.111	-217.175					1.07367	0.889682	-0.011184	-0.141552	2.93355	2.78798	2.04653	2.00085	0.129933	-0.0557477	-0.0908255	-0.26016	-0.302333	0.0832139	0.163485	-0.061951
2093.96	1760.66	126.507	-388.984	3514.7	11259.6	6734.59	1756.25	273.683	649.142	-172.825	151.842	-255.81	258.333	1051.73	185.302					0.597321	0.502244	0.0360873	-0.110961	1.0026	3.21188	1.9211	0.500986	0.0780703	0.185173	-0.0492999	0.0433141	-0.072972	0.0736917	0.300015	0.052859
1013.38	2866.56	403.507	-988.508	3752.79	12144.4	7786.21	7675.3	477.635	328.237	-1814.92	-27.8733	-276.857	152.762	603.492	-494.937					0.289074	0.81771	0.115104	-0.28198	1.07052	3.46428	2.22108	2.18945	0.136249	0.0936325	-0.517721	-0.00795111	-0.0789758	0.0435767	0.172151	-0.141185
1669.46	2120.7	-140.254	-187.54	3653.51	5426.5	11758.7	2189.73	84.3967	686.618	1044.73	-636.396	-548.048	-18.667	-675.222	-251.127					0.476228	0.604947	-0.0400086	-0.0534973	1.04219	1.54796	3.35428	0.624639	0.0240749	0.195864	0.298018	-0.181537	-0.156335	-0.00532492	-0.192613	-0.0716361
4938.79	1918.96	302.047	-434.778	2417.75	7923.46	7213.33	10651.9	-372.826	-622.19	748.016	90.365	-471.715	-722.921	1817.6	4.53933					1.40883	0.547399	0.0861616	-0.124024	0.689683	2.26023	2.05766	3.03855	-0.106352	-0.177485	0.213378	0.0257774	-0.134561	-0.206219	0.518487	0.00129488
5456.54	1692.31	859.666	158.032	2342.22	5267.41	9833.48	7604.06	-211.493	-190.095	79.444	149.222	-1198.29	-880.588	260.842	-418.223					1.55653	0.482745	0.245227	0.0450801	0.668139	1.50257	2.80508	2.16912	-0.0603301	-0.0542262	0.0226621	0.0425668	-0.341821	-0.251195	0.0744073	-0.119302
6937.66	2682.97	92.8573	-167.54	10943.8	5111.46	10322.1	10639.8	462.888	-1127.95	-475.365	-21.063	-874.667	-1027.16	1281.32	484.301					1.97903	0.76534	0.0264883	-0.0477921	3.12182	1.45809	2.94448	3.03509	0.132043	-0.321758	-0.135602	-0.0060084	-0.249506	-0.293006	0.365507	0.138151
10769.3	2112.78	726.333	-96.2537	5344.94	3675.37	7778	7270.49	986.269	-1323.33	-206.889	-444.206	-1114.86	-1414.3	125.032	673.254					3.07203	0.60269	0.207193	-0.0274572	1.52469	1.04843	2.21874	2.07397	0.281342	-0.377492	-0.0590168	-0.126714	-0.318023	-0.403442	0.0356663	0.192052
5722.02	1534.71	1086.38	-63.1587	5280.13	1825.32	8417.24	9453.97	-493.207	-1124.71	348.016	-2029.54	-784.286	-1336.68	336.223	626.968					1.63225	0.437789	0.3099	-0.0180165	1.5062	0.520687	2.40109	2.69682	-0.140691	-0.320834	0.0992745	-0.578944	-0.223724	-0.3813	0.0959104	0.178848
6038.03	1858.02	583.952	296.079	4553.75	2432.56	9924.86	10581.5	154.793	118.191	-975.794	-957.063	-830.81	-1035.83	1728.94	87.8253					1.7224	0.530016	0.166577	0.0844591	1.29899	0.693907	2.83115	3.01846	0.0441561	0.033715	-0.278354	-0.27301	-0.236996	-0.295478	0.493194	0.0250529
4894.32	2207.63	1019.24	-47.3967	1942.13	2301.65	6997.57	10231.6	-807.779	-381	31.301	-1519.49	-25.8577	-887.207	1402.65	148.539					1.39615	0.629746	0.290746	-0.0135203	0.554008	0.656566	1.99612	2.91865	-0.230426	-0.108683	0.00892888	-0.433448	-0.00737612	-0.253083	0.400118	0.0423721
7851.2	2125.51	1216	8.74633	9320.75	1657.94	8464.86	9993.35	-1512.35	-335.143	217.587	353.794	-964.429	-1763.97	-50.6823	53.7303					2.23962	0.606319	0.346874	0.00249497	2.65882	0.472941	2.41467	2.85069	-0.431411	-0.0956024	0.0620685	0.100923	-0.275111	-0.503187	-0.0144576	0.015327
6311.14	2163.16	445.19	386.46	3824.46	2181.37	7604.1	10120.2	-1786.4	-459.857	334.159	607.413	-1060.52	-1515.87	-387.206	144.015					1.80031	0.61706	0.126994	0.110241	1.09096	0.622253	2.16913	2.88686	-0.509585	-0.131178	0.0953217	0.17327	-0.302524	-0.432416	-0.110454	0.0410816
5511.82	2438.18	652.904	242.127	9508.79	5269.84	6305.67	8972.44	-740.969	-349.714	701.397	3.318	-1242.76	-1741.97	621.413	1293.25					1.57229	0.695513	0.186247	0.0690689	2.71246	1.50327	1.79874	2.55947	-0.211368	-0.0997589	0.200079	0.000946488	-0.354509	-0.496911	0.177263	0.368912
5160.03	1815.52	1148.76	28.3173	6239.27	801.175	7032.05	7387.35	-988.826	-942.238	150.635	5.651	-745.239	-1412.87	1123.41	564.682					1.47194	0.517893	0.327694	0.00807776	1.7798	0.228542	2.00595	2.1073	-0.282071	-0.268781	0.0429699	0.001612	-0.212586	-0.403034	0.320463	0.16108
7648.12	1620.63	1116.29	511.413	8167.27	2901.89	4029.67	9745.11	-1624.78	-1006.57	-933.841	-17.063	-885.191	-1540.54	1060.56	709.825					2.18169	0.462299	0.31843	0.145885	2.32978	0.827789	1.1495	2.77988	-0.463482	-0.287133	-0.266386	-0.00486737	-0.252508	-0.439452	0.302533	0.202484
6044.32	1970.36	415.19	-234.825	9580.03	6268.46	6117.76	14444.4	-2243.06	-635.19	-493.984	-564.73	-784.382	-1421.11	1057.65	1235.83					1.72419	0.562062	0.118437	-0.0669857	2.73279	1.78813	1.74514	4.12039	-0.639853	-0.181193	-0.140913	-0.161094	-0.223752	-0.405384	0.301704	0.35253
6288.89	1698.13	-23.6187	-298.444	5365.37	8012.51	7084.9	14862.1	-2217.83	-463.905	139.206	-1357.4	-202.191	-1562.68	1596.22	309.825					1.79396	0.484407	-0.00673743	-0.0851336	1.53052	2.28564	2.02103	4.23953	-0.632654	-0.132333	0.0397097	-0.387209	-0.0576766	-0.445769	0.455336	0.0883803
5270.41	1837.26	456.428	-924.111	8329.84	11702.8	6675.1	8362.92	-2091.87	23.857	291.54	-1397.4	-593.525	-653.588	912.937	1387.25					1.50343	0.524093	0.1302	-0.26361	2.37616	3.33832	1.90413	2.38559	-0.596725	0.00680541	0.0831643	-0.398619	-0.169308	-0.186441	0.260423	0.395726
5807.39	1914.31	432.285	-220.73	4006.46	5181.7	4566.33	11346	-864.207	68.81	792.159	-374.73	-1001	-719.302	1715.32	1338.3					1.65661	0.546073	0.123313	-0.062965	1.14288	1.47812	1.30259	3.23653	-0.246522	0.0196286	0.22597	-0.106895	-0.285544	-0.205187	0.489309	0.381762
3796.2	2463.91	928.381	-546.302	4642.32	4832.03	8087.29	10174.9	-812.255	427.619	-32.222	-682.73	-863.763	-1402.3	-22.6823	385.777					1.0829	0.702851	0.264829	-0.155837	1.32426	1.37838	2.30697	2.90248	-0.231703	0.121982	-0.0091916	-0.194755	-0.246396	-0.400018	-0.00647033	0.110046
3908.87	1434.02	1083.48	-184.254	7888.51	3179.27	8409.86	6545.68	-1491.35	-238.524	-944.937	-10.492	-674.001	-637.349	-69.1583	1224.44					1.11504	0.409067	0.309071	-0.0525599	2.25026	0.906914	2.39898	1.86721	-0.42542	-0.068041	-0.269551	-0.00299293	-0.192264	-0.181809	-0.019728	0.349283
5856.48	1176.76	738.904	-795.111	3866.51	1120.51	5734.29	5883.54	-961.35	179.095	-935.841	-820.54	-231.477	-1247.16	392.747	795.73					1.67061	0.33568	0.210779	-0.226812	1.10295	0.319635	1.63575	1.67833	-0.274233	0.0510884	-0.266957	-0.234066	-0.0660307	-0.355763	0.112034	0.226989
7881.52	2239.17	442.666	-1018.21	5627.98	7358.51	5200.05	6610.44	-96.5877	-152.571	-524.937	953.27	-69.0007	-1526.3	1442.79	-95.9367					2.24827	0.638743	0.126274	-0.290452	1.60543	2.09908	1.48336	1.88569	-0.0275525	-0.0435222	-0.149743	0.271928	-0.019683	-0.435391	0.411569	-0.0273668
4251.48	1341.06	490.857	-274.968	7997.6	1591.6	3761.76	5973.4	472.698	-149.952	634.444	141.984	-67.0007	-1402.49	-234.158	196.777					1.21277	0.382548	0.140021	-0.0784369	2.28138	0.454018	1.07307	1.70396	0.134841	-0.0427751	0.180981	0.0405021	-0.0191125	-0.400073	-0.0667957	0.0561324
5965.75	1445.72	958.904	537.032	4040.75	1705.32	6265.29	6941.92	-88.7787	-206.428	1205.68	67.841	217.666	-1079.4	923.223	326.587					1.70178	0.412404	0.273536	0.153193	1.15266	0.486456	1.78723	1.98024	-0.0253249	-0.0588853	0.343931	0.0193522	0.0620912	-0.307907	0.263357	0.0931618
2379.45	2350.26	1050	406.27	7772.37	5809.41	7562.62	4661.25	-2268.11	754.81	-250.127	-295.063	-557.667	-647.445	552.128	919.254					0.67876	0.670431	0.299522	0.115892	2.21713	1.65718	2.1573	1.32966	-0.646998	0.215316	-0.0713509	-0.0841692	-0.159079	-0.184689	0.157499	0.262225
3572.78	1138.99	1071.24	-25.3967	3149.79	4558.79	5335.14	6097.54	68.6503	-1696.48	-1058.08	-668.254	286.142	-259.921	973.556	597.777					1.01917	0.324906	0.30558	-0.00724462	0.898505	1.30043	1.52189	1.73937	0.0195831	-0.483934	-0.301826	-0.190625	0.0816245	-0.0741446	0.277715	0.170521
4033.56	2605.28	957.333	331.889	7944.17	7718.03	5410.52	7841.02	-108.159	-630.476	-47.6513	-866.778	-664.667	-2.58767	698.842	-410.794					1.15061	0.743177	0.273087	0.0946742	2.26614	2.20163	1.5434	2.23672	-0.0308532	-0.179849	-0.0135929	-0.247256	-0.189602	-0.000738154	0.199351	-0.117182
6714.7	2439.32	-16.7143	719.746	10210.4	9694.73	8113.87	8235.49	590.064	-593.682	-224.174	988.651	-405.968	-93.317	-1386.14	393.428					1.91543	0.695838	-0.00476791	0.205314	2.91261	2.7655	2.31455	2.34924	0.168321	-0.169353	-0.0639476	0.282021	-0.115806	-0.0266195	-0.395409	0.112229
6025.43	1382.32	795.286	-410.778	6506.22	4715.73	5232.02	12009.9	-526.127	-529.587	-638.317	823.461	9.45967	-33.508	-894.667	1256.29					1.7188	0.39432	0.226862	-0.117178	1.85596	1.3452	1.49248	3.42592	-0.150082	-0.151069	-0.182085	0.234899	0.00269845	-0.00955844	-0.255211	0.358366
2322.47	2429.28	369.905	-904.159	12246.8	6138.54	4448.83	9549.35	-686.27	-153.635	-984.174	33.413	9.45967	-319.317	-1045.9	1096.91					0.662504	0.692971	0.105518	-0.257919	3.4935	1.75107	1.26907	2.72403	-0.195764	-0.0438258	-0.280744	0.00953134	0.00269845	-0.0910879	-0.298353	0.312901
3568.02	1723.94	812.858	-535.968	5749.94	1744.02	2111.83	9874.16	-895.984	-780.778	-500.889	412.984	21.9367	-156.508	-315.381	905					1.01781	0.491768	0.231875	-0.152889	1.64022	0.497495	0.602416	2.81669	-0.255587	-0.222724	-0.142883	0.117807	0.00625762	-0.0446452	-0.089965	0.258159
2607.37	1703.82	1049.57	-844.825	4666.41	8252.06	3627.44	8206.68	87.3967	-1015.06	-465.365	893.651	2329.79	125.159	166.762	1188.67					0.743773	0.48603	0.299399	-0.240994	1.33113	2.35397	1.03476	2.34103	0.0249306	-0.289555	-0.132749	0.254922	0.664593	0.0357027	0.0475704	0.339077
2654.5	1442.15	598.81	-105.206	6369.84	3097.25	4469.44	8342.49	-1880.94	-1210.78	-327.032	1441.56	-508.159	131.731	654	1742.43					0.75722	0.411386	0.170816	-0.0300109	1.81705	0.883518	1.27495	2.37977	-0.536553	-0.345385	-0.0932888	0.411216	-0.144957	0.0375774	0.186559	0.497042
1940.5	2600.19	30.5717	-35.397	7582.22	2488.35	2267.68	7697.78	-538.317	244.27	12.3487	488.699	746.46	-147.841	-282.429	1141.95					0.553545	0.741726	0.00872083	-0.0100973	2.16289	0.709823	0.646876	2.19586	-0.15356	0.06968	0.00352256	0.139406	0.212934	-0.0421729	-0.0805652	0.325752
2143.02	2171.99	14.8577	-793.302	10185.8	6183.73	4832.44	3346.54	-1343.65	160.27	-676.936	4.794	1412.41	402.064	1173.1	1284.24					0.611314	0.619578	0.00423828	-0.226296	2.90558	1.76396	1.3785	0.954629	-0.383288	0.0457183	-0.193102	0.00136753	0.402903	0.114692	0.334635	0.36634
1376.18	1464.18	358.953	-1143.49	9778.13	4410.21	4441.87	6850.97	-1694.13	-644.016	-1327.37	1719.56	-15.5403	443.207	-213.191	1697.24					0.392567	0.417668	0.102394	-0.326191	2.78929	1.25805	1.26708	1.9543	-0.483264	-0.183711	-0.378642	0.490518	-0.00443301	0.126429	-0.0608145	0.484152
931.642	1510.26	338.286	-1130.73	8086.32	10068.2	4440.21	7061.54	-1390.94	-2113.4	-607.936	1599.89	1400.89	274.778	-676.334	928.428					0.265759	0.430815	0.0964989	-0.32255	2.30669	2.87204	1.26661	2.01436	-0.396776	-0.602865	-0.173419	0.456382	0.399615	0.0783828	-0.19293	0.264842
1878.49	1474.95	1110.95	-1180.97	10120	10450.9	1214.49	11209.2	-816.222	-1982.4	-1177.89	-1166.06	1697.27	-82.317	-1088.9	1371.14					0.535856	0.420742	0.316909	-0.336881	2.88681	2.98121	0.346444	3.19752	-0.232834	-0.565496	-0.336003	-0.332629	0.484161	-0.0234816	-0.310619	0.39113
1229.64	1105.71	1345.43	-921.397	18544.7	9098.68	2567.73	14039.3	64.3497	-1212.54	-821.555	516.127	1829.84	327.588	-541	1902.76					0.350766	0.315414	0.383795	-0.262836	5.29002	2.59548	0.732467	4.00484	0.0183563	-0.345887	-0.234356	0.14723	0.521978	0.0934473	-0.154325	0.542779
1690.32	1172.4	1523.76	-540.921	11851.1	4244.59	3840.87	9443.54	-1306.03	-878.778	-450.603	577.603	2007.65	-186.984	-1021.48	1528.14					0.482177	0.334437	0.434666	-0.154302	3.38063	1.2108	1.09564	2.69385	-0.372557	-0.250679	-0.128538	0.164766	0.572699	-0.0533388	-0.291385	0.435916
2030.89	639.449	1874.71	-290.825	14432.7	5094.87	8610.4	9946.21	-1229.46	-1406.49	-535.365	-239.778	1353.22	918.683	-1079	2327.14					0.579329	0.182408	0.534778	-0.0829603	4.11704	1.45336	2.45619	2.83724	-0.350714	-0.401214	-0.152718	-0.0683987	0.386018	0.262062	-0.307794	0.663837
2303.18	896.037	1079.33	-1098.25	6793.75	4712.92	6816.63	7249.21	85.9207	-761.825	225.445	-228.158	1801.17	81.064	-162.858	937.905					0.657001	0.255602	0.307889	-0.313286	1.93797	1.3444	1.9445	2.0679	0.0245096	-0.217317	0.06431	-0.065084	0.5138	0.0231242	-0.0464565	0.267545
1834.9	980.287	398.667	-773.159	13394.7	3958.73	9366.3	6205.4	677.588	-587.492	-475.032	-374.635	306.175	173.54	0.952333	490.857					0.523422	0.279635	0.113723	-0.22055	3.82094	1.12926	2.67182	1.77014	0.193288	-0.167587	-0.135507	-0.106868	0.0873389	0.0495038	0.000271661	0.140021
1810.53	1202.6	515.334	-941.111	7518.79	4284.78	5602.3	8214.78	-1160.32	-554.873	822.064	-1066.06	172.889	251.588	-1050.48	1945					0.516469	0.343052	0.147003	-0.26846	2.1448	1.22227	1.5981	2.34334	-0.33099	-0.158282	0.234501	-0.304104	0.049318	0.0717676	-0.299657	0.554828
2778.52	717.037	199.953	-937.921	12449.7	4909.92	8122.35	8295.44	-906.555	-551.349	-827.698	-201.206	1504.84	351.873	-1111.33	1347.1					0.792596	0.204541	0.0570382	-0.26755	3.55137	1.4006	2.31697	2.36635	-0.258603	-0.157277	-0.236108	-0.0573957	0.429269	0.100375	-0.317017	0.38427
2087.34	2318.19	1034.29	-539.159	3998.51	6507.3	3598.78	8106.73	300.492	143.794	-555.746	-396.397	269.46	1185.11	-777.81	1051.48					0.595432	0.661283	0.295039	-0.1538	1.14061	1.85626	1.02658	2.31251	0.0857178	0.0410184	-0.158531	-0.113076	0.0768657	0.338063	-0.221877	0.299942
1392.17	2162.43	485.953	-585.206	11146.8	6111.59	5779.02	11096	-637.127	22.4127	-499.889	-615.492	-738.111	397.445	-1036.24	2060.76					0.397127	0.61685	0.138622	-0.166935	3.17972	1.74338	1.64851	3.16523	-0.181746	0.0063934	-0.142598	-0.175574	-0.210553	0.113375	-0.295596	0.58785
1094.13	2924.43	477.143	-1059.44	11543.1	6594.16	1753.16	5136.49	388.159	-754.635	-1079.32	-307.158	898.603	-207.698	-93.9527	1995.05					0.31211	0.834217	0.136109	-0.302215	3.29276	1.88104	0.500103	1.46523	0.110726	-0.215266	-0.307884	-0.0876194	0.256334	-0.0592476	-0.0268008	0.569104
1192.02	1583.6	395.239	-189.873	7458.03	4224.83	5046.11	4619.3	-35.6033	1394.75	-333.222	1396.51	1613.89	797.064	-206.762	1265.86					0.340033	0.451735	0.112745	-0.0541629	2.12747	1.20517	1.43945	1.3177	-0.0101562	0.397863	-0.0950545	0.398366	0.460375	0.227369	-0.0589805	0.361096
1967.19	1511.14	778.048	271.937	9722.94	7099.44	2011.83	3511.54	462.445	-1241.64	-70.0793	973.461	964.08	-446.603	-528.191	393.619					0.561158	0.431065	0.221945	0.0775723	2.77355	2.02518	0.57389	1.0017	0.131916	-0.354187	-0.0199907	0.277688	0.275012	-0.127397	-0.150671	0.112283
2388.32	2010.16	716.239	-59.968	11034.8	7422.06	1558.4	7280.02	1223.02	-1480.4	-403.032	-30.016	3873.03	-433.269	262.19	104.19					0.681288	0.573416	0.204313	-0.0171064	3.14778	2.11721	0.444546	2.07669	0.348876	-0.422296	-0.114968	-0.00856232	1.10482	-0.123594	0.074792	0.0297211
2152.77	2005.81	575.239	-1020.75	10373.7	4177.11	571.683	5387.68	-693.889	-1052.21	-636.683	-259.778	2131.32	-564.079	-925.286	218.952					0.614095	0.572175	0.164092	-0.291176	2.95917	1.19156	0.163077	1.53688	-0.197938	-0.300151	-0.181619	-0.0741039	0.607976	-0.160908	-0.263946	0.0624579
6917.88	1573.86	483.746	-115.318	8311.29	2123.64	4618.11	3362.17	428.635	-2085.64	-855.254	731.095	-2302.76	-988.128	1440.35	623.508					1.97338	0.448958	0.137993	-0.0328953	2.37086	0.605785	1.31736	0.959089	0.122272	-0.594945	-0.243968	0.208551	-0.656883	-0.281872	0.410872	0.177861
3605.49	1964.84	962.508	-582.794	13018.1	5841.87	2343.02	4825.03	2.30133	-1121.49	-359.635	1488.1	-2015.52	-2130.94	1121.21	127.127					1.0285	0.560486	0.274564	-0.166247	3.71352	1.66644	0.668365	1.37638	0.000656475	-0.319915	-0.102589	0.424492	-0.574945	-0.607868	0.319834	0.0362641
4059.34	1079.71	297.222	-364.556	11322.4	4026.87	377.397	3717.41	73.3493	-57.206	852.936	1393.05	-1872.81	-1749.84	375.635	2299.7					1.15796	0.307997	0.084785	-0.103993	3.22982	1.1487	0.107656	1.06042	0.0209235	-0.0163185	0.243307	0.397379	-0.534235	-0.499157	0.107153	0.656009
3873.47	1942.67	194.127	-298.175	11849.5	5834.54	6210.02	12732.2	1043.11	-935.254	-588.207	-293.095	-1855.57	-1574.37	-95.413	1112.6					1.10494	0.554165	0.0553763	-0.0850569	3.38016	1.66435	1.77146	3.63197	0.297556	-0.266789	-0.167791	-0.0836078	-0.529318	-0.449101	-0.0272174	0.317379
6326.07	1696.14	-123.778	-345.746	11180.9	12500.1	2494.73	19174.1	311.063	-69.873	-131.921	499.714	-2237.1	-2470.13	259.444	699.127					1.80456	0.483838	-0.0353088	-0.0986269	3.18945	3.56575	0.711643	5.46958	0.0887335	-0.0199319	-0.0376315	0.142548	-0.63815	-0.704625	0.0740086	0.199432
3860.03	1374.44	429.984	249.873	16205.9	9122.25	7254.02	17245.5	599.206	1667.08	-54.0637	442.762	-2101	-2169.56	-89.937	1031.79					1.10111	0.39207	0.122656	0.0712785	4.62286	2.6022	2.06927	4.91941	0.170929	0.475549	-0.0154221	0.126302	-0.599328	-0.618884	-0.0256553	0.294328
3815.29	1470.7	-338.778	775.539	17406.9	10040.2	3851.63	21897.6	-168.746	1856.37	669.508	179.762	-2135.38	-2205.22	-709.889	305.508					1.08834	0.41953	-0.0966394	0.221229	4.96547	2.86405	1.09871	6.24646	-0.0481361	0.529544	0.190983	0.0512786	-0.609136	-0.629059	-0.202502	0.0871488
3475.15	2297.74	255.032	497.063	19021.8	8110.49	6564.87	8690.98	-1291.75	21.461	128.317	-64.619	-1267.62	-1962.27	1972.4	535.46					0.991317	0.655449	0.07275	0.141792	5.42613	2.31359	1.87269	2.47918	-0.368481	0.00612193	0.0366036	-0.0184331	-0.361599	-0.559754	0.562643	0.152745
2853.83	1606.02	249.222	780.016	4790.76	9820.54	-358.888	4397.46	-76.6507	-1953.87	-785.492	-103.143	679.429	-1881.22	-215.651	45.603					0.814079	0.458132	0.0710926	0.222506	1.36661	2.80139	-0.102376	1.25441	-0.0218653	-0.557359	-0.224068	-0.0294224	0.193813	-0.536635	-0.0615163	0.0130086
3696.09	1571.02	6474.84	221.111	3936.57	6308.78	5341.83	9514.79	702.873	-552.397	-13.8257	-421.334	-1737.67	-1405.17	486.111	-223.968					1.05434	0.448148	1.847	0.0630739	1.12294	1.79963	1.5238	2.71418	0.200501	-0.157576	-0.00394389	-0.120189	-0.495684	-0.400838	0.138667	-0.0638888
3545.02	1569.6	520.08	485.587	6139.62	5992.06	1282.97	11116.8	66.1113	-1090.59	-321.731	371.428	-1777.29	-2114.79	490.921	2134.51					1.01125	0.447742	0.148357	0.138518	1.75138	1.70929	0.365978	3.17117	0.0188588	-0.311099	-0.0917764	0.105953	-0.506986	-0.603263	0.140039	0.608887
3508.53	1285.96	625.651	769.158	14603.1	6373.73	3584.54	6423.32	-849.08	-827.111	399.793	167.381	-2243.43	-2346.84	1484.35	231.937					1.00084	0.366832	0.178472	0.219409	4.16567	1.81816	1.02252	1.83231	-0.242207	-0.23594	0.114044	0.0477469	-0.639957	-0.669457	0.423423	0.066162
4954.07	1331.41	127.318	725.92	15766.9	7687.44	4250.35	10914.3	241.206	-169.539	-190.778	-478.857	-1824.81	-2297.84	-190.27	174.603					1.41319	0.379797	0.0363184	0.207075	4.49763	2.19291	1.21245	3.1134	0.0688062	-0.0483624	-0.054421	-0.136598	-0.520542	-0.655479	-0.0542761	0.049807
3093.34	793.35	512.175	252.873	14348	12390.2	7113.35	7296.84	-973.461	-894.444	387.46	1305.38	-2415.14	-2238.08	613.682	451.032					0.882402	0.22631	0.146102	0.0721343	4.0929	3.5344	2.02914	2.08149	-0.277688	-0.255148	0.110526	0.372371	-0.68894	-0.638431	0.175058	0.128661
3268.27	820.625	727.746	785.349	11852.9	6958.49	7894.83	8627.7	-641.27	2087.56	134.698	-653	-2085.33	-1825.84	422.54	-205.921					0.932301	0.23409	0.207596	0.224028	3.38114	1.98497	2.25207	2.46112	-0.182928	0.595493	0.0384238	-0.186274	-0.594859	-0.520837	0.120533	-0.0587407
3322.37	639.337	400.032	293.206	10019.6	9601.92	6733.83	2887.27	63.4923	-533.873	1658.03	2.143	-1571.76	-1154.46	758.825	-159.111					0.947733	0.182376	0.114112	0.0836396	2.85817	2.73903	1.92088	0.823618	0.0181117	-0.152292	0.472968	0.000611309	-0.448359	-0.32932	0.216461	-0.0453878
3770.24	1262.89	170.556	123.396	9982.1	5856.06	7930.35	6765.84	1607.16	335.699	540.936	387.714	-2601.43	-1848.65	-131.318	-386.635					1.07549	0.360249	0.0486525	0.0351999	2.84748	1.67049	2.2622	1.93001	0.458456	0.095761	0.154307	0.110599	-0.74208	-0.527343	-0.0374596	-0.110291
3734.64	214.575	240.746	-14.6987	14745.6	4335.73	6415.63	7816.94	384.968	-1216.25	-105.826	315.762	-2029.9	-1281.75	619.587	152.222					1.06534	0.0612093	0.0686747	-0.00419292	4.2063	1.2368	1.83011	2.22985	0.109815	-0.346947	-0.0301877	0.0900738	-0.579047	-0.365629	0.176742	0.0434226
2503.98	274.6	545.841	-716.223	1933.24	5540.4	2552.11	9233.98	392.968	-3167.87	-156.254	445.952	-2156.05	-1846.37	149.873	328.365					0.714281	0.078332	0.155706	-0.204309	0.551473	1.58045	0.728012	2.63407	0.112098	-0.903663	-0.0445727	0.127212	-0.615031	-0.526692	0.0427525	0.0936689
5017.34	358.038	559.841	-493.794	4824.24	6238.25	7379.92	16866.5	-294.127	1142.32	-742.492	396.809	-2221.14	-2193.22	465.444	377.699					1.43124	0.102133	0.159699	-0.140859	1.37616	1.77952	2.10519	4.8113	-0.0839021	0.325856	-0.211802	0.113193	-0.6336	-0.625635	0.132772	0.107742
3353.22	894.175	824.794	-139.461	10664.1	7394.59	3072.11	8723.89	531.587	-2034.11	529.508	-541.953	-1618.9	-2333.17	-373.032	451.318					0.956533	0.255071	0.235279	-0.0397823	3.04204	2.10937	0.876346	2.48856	0.15164	-0.580247	0.151047	-0.154597	-0.461806	-0.665558	-0.106411	0.128742
3759.14	1409.69	1604.75	-563.842	3643.48	4562.54	5120.06	18308.4	434.063	-1085.64	-365.35	1234.38	-1857.57	-2160.03	-316.413	-586.254					1.07233	0.402125	0.457767	-0.160841	1.03933	1.3015	1.46054	5.22262	0.12382	-0.309687	-0.104219	0.352118	-0.529888	-0.616167	-0.0902595	-0.167234
5125.43	781.05	1682.03	507.777	9093.05	7632.02	6084.4	7087.79	48.9683	-1600.16	-267.921	977.857	-2357.05	-2313.41	211.254	581.937					1.46207	0.222801	0.479814	0.144848	2.59387	2.1771	1.73563	2.02185	0.0139686	-0.456459	-0.0764266	0.278942	-0.672368	-0.659921	0.060262	0.166002
3848.6	1899.55	1215.08	37.0163	5475.67	5201.11	5097.25	7976.51	906.825	481.556	-806.826	713.619	-2359.29	-2437.98	-291.794	769.413					1.09785	0.541862	0.346612	0.0105592	1.56198	1.48366	1.45403	2.27537	0.25868	0.137368	-0.230154	0.203566	-0.673006	-0.695456	-0.0832367	0.219482
4535.5	2875.55	-32.7783	132.587	13751.9	3269.64	9492.22	7858.7	839.111	14.08	342.286	663.381	12.0957	-2435.56	-209.794	1390.41					1.29379	0.820274	-0.0093503	0.0378217	3.92285	0.932691	2.70774	2.24176	0.239364	0.00401644	0.09764	0.189235	0.00345039	-0.694763	-0.0598455	0.396627
3104.08	3635.32	748.794	680.682	11453.5	6641.37	15743.8	8448.73	-2003.98	240.064	-117.857	731.095	227.222	621.731	-503.206	-264.73					0.885466	1.03701	0.2136	0.19417	3.26721	1.89451	4.49105	2.41007	-0.571654	0.0684803	-0.0336197	0.208551	0.064817	0.177354	-0.143544	-0.0755166
1583.51	3236.45	290.079	632.158	10302	3756.84	11224.9	10242.6	-1738.46	823.683	1183.24	1488.1	-1322.4	113.921	-1183.25	336.794					0.451709	0.923224	0.0827475	0.180329	2.93874	1.07167	3.20201	2.92179	-0.495911	0.234963	0.337529	0.424492	-0.377225	0.0324968	-0.337533	0.0960733
759.895	1839.67	497.413	-1850.84	10127.8	5643.98	12913.8	10908	-134.079	-215.127	599.238	1393.05	-2433.25	-60.1743	-1403.59	-779.206					0.216767	0.524782	0.141891	-0.527968	2.88903	1.60999	3.68377	3.1116	-0.0382473	-0.0613668	0.170938	0.397379	-0.694106	-0.0171652	-0.400385	-0.222275
500.371	2559.87	533.317	-1648.32	8827.64	6082.56	8298.56	14673.8	17.9207	-171.27	-360.619	-293.095	-420.111	341.921	-901.063	-37.5873					0.142735	0.730225	0.152133	-0.470197	2.51816	1.7351	2.36723	4.18583	0.00511202	-0.0488562	-0.10287	-0.0836078	-0.11984	0.0975358	-0.257036	-0.0107221
743.57	4136.81	332.984	-1130.65	8703.4	5686.89	6646.98	7782.35	-860.317	-359.841	-104.81	499.714	-2208.63	196.302	1140.32	887.556					0.21211	1.18006	0.0949865	-0.322528	2.48272	1.62223	1.89611	2.21998	-0.245413	-0.102648	-0.0298979	0.142548	-0.630032	0.0559967	0.325285	0.253183
1522.76	3220.71	239.841	-1214.16	7413.73	7238.89	4332.22	8362.92	-1198.03	341.921	583.857	442.762	-1757.63	209.588	1455.46	1431.27					0.43438	0.918735	0.0684167	-0.346349	2.11483	2.06495	1.2358	2.38559	-0.341749	0.0975359	0.16655	0.126302	-0.50138	0.0597867	0.415183	0.408282
2439.46	2842.65	179.365	475.889	12698.3	10420.7	9240.18	6020.68	-1974.7	771.302	1413.95	179.762	-2108.73	1084.11	714.27	1586.51					0.695876	0.810889	0.0511654	0.135751	3.62231	2.97258	2.63584	1.71745	-0.563299	0.22002	0.403342	0.0512786	-0.601533	0.309252	0.203751	0.452565
2817.22	3406.55	157.698	833.508	6239.25	5897.18	6898.56	4978.73	1160.63	518.016	-809.191	-64.619	-2182.3	-153.079	1249.98	72.2227					0.803636	0.971746	0.0449847	0.237765	1.7798	1.68222	1.96787	1.42023	0.331081	0.147768	-0.230829	-0.0184331	-0.62252	-0.0436672	0.356568	0.0206021
1861.62	3137.11	65.603	-292.921	10865.7	6804.79	9600.7	10092.3	1050.16	1405.97	718.333	-103.143	-997.635	1306.3	1191.79	828.604					0.531043	0.894887	0.0187138	-0.0835582	3.09954	1.94113	2.73868	2.87891	0.299567	0.401065	0.204911	-0.0294224	-0.284584	0.372634	0.339969	0.236366
1631.93	2362.01	-139.73	-578.444	13120	12157.4	9981.7	14231.1	-475.032	138.064	-672.81	-421.334	-1150.21	259.826	708.222	182.985					0.465523	0.673783	-0.0398592	-0.165006	3.7426	3.46801	2.84736	4.05955	-0.135507	0.0393839	-0.191925	-0.120189	-0.328106	0.0741175	0.202026	0.0521979
2317.95	1543.81	389.27	-454.635	12714.1	8534.75	5228.56	13686	-2244.46	1557.59	829.381	371.428	-802.921	-37.9363	764.842	1163.79					0.661214	0.440384	0.111043	-0.129689	3.62681	2.43461	1.49149	3.90405	-0.640251	0.444315	0.236588	0.105953	-0.22904	-0.0108217	0.218178	0.331982
1959.56	2598.78	715.555	-919.921	10520.7	9811.7	10563.6	6001.35	-2989.46	836.397	-1036.43	167.381	-856.778	1120.83	2716.6	968.746					0.558981	0.741325	0.204118	-0.262415	3.00111	2.79887	3.01336	1.71194	-0.852769	0.238589	-0.29565	0.0477469	-0.244403	0.319725	0.774934	0.276343
573.57	1088.16	533.603	-907.397	5740.49	8386.13	11881.7	8879.16	183.683	3095.02	317.381	-478.857	-1151.82	-637.841	-434.968	115.223					0.163616	0.310406	0.152215	-0.258843	1.63752	2.39221	3.38934	2.53286	0.052397	0.88288	0.0905356	-0.136598	-0.328568	-0.18195	-0.124078	0.0328682
1733.56	2761.46	569.27	-1448.92	12272.4	5968.18	3314.13	7623.06	1633.02	635.588	-370.524	1305.38	-1114.73	1076.83	-1254.16	522.223					0.494512	0.78773	0.162389	-0.413317	3.50081	1.70247	0.945383	2.17454	0.465832	0.181307	-0.105695	0.372371	-0.317986	0.307174	-0.357759	0.148968
776.421	2554.85	164.222	-1401.16	12470	3491.7	5356.7	4797.68	-386.127	1324.54	-1363.29	-653	-1433.35	-650.984	-39.7303	1371.6					0.221481	0.728792	0.0468457	-0.399693	3.55718	0.996037	1.52804	1.36858	-0.110146	0.377836	-0.388889	-0.186274	-0.408875	-0.185699	-0.0113334	0.391262
1402.33	2292.91	681.651	-1226.54	8449.87	4234.27	5344.27	3907.35	1363.59	1482.83	-706.429	2.143	-1583.59	90.8257	3.26967	641.556					0.400028	0.654072	0.194447	-0.349881	2.4104	1.20786	1.5245	1.1146	0.388975	0.422989	-0.201515	0.000611309	-0.451732	0.0259088	0.0009327	0.183009
2496.46	2022.95	879.222	-1083.68	11080.8	5499.65	8376.46	8001.35	1315.49	-398.651	-606.905	387.714	-1114.78	510.493	875.032	1147.6					0.712136	0.577063	0.250806	-0.30913	3.16089	1.56882	2.38946	2.28245	0.375255	-0.113719	-0.173125	0.110599	-0.318	0.145622	0.24961	0.327364
1134.42	1592.57	397.365	-561.778	5842.73	4296.46	6486.79	14723.1	171.445	-535.841	-621.048	315.762	-642.111	321.683	1082.32	884.413					0.323603	0.454294	0.113352	-0.160252	1.66669	1.2256	1.85041	4.19989	0.048906	-0.152853	-0.177159	0.0900738	-0.183168	0.0917627	0.30874	0.252286
500.371	1922.05	250.889	-1136.92	8470.78	3428.18	6895.18	9304.21	276.349	233.254	220.429	445.952	-1098.02	218.159	1359.75	1017.32					0.142735	0.54828	0.0715682	-0.324316	2.41636	0.977916	1.96691	2.6541	0.0788308	0.0665377	0.0628792	0.127212	-0.313218	0.0622316	0.387879	0.290199
1861.62	1788.47	186.936	-272.444	8661.49	6241.56	2152.84	5600.49	-291.032	1171.59	-860.429	396.809	86.508	-819.936	581.603	784.699					0.531043	0.510177	0.0533251	-0.077717	2.47076	1.78046	0.614116	1.59759	-0.0830194	0.334205	-0.245445	0.113193	0.0246771	-0.233894	0.165907	0.223842
1644.98	3100.73	461.841	-250.587	7481.68	2916.18	4497.36	10846.3	-817.317	-583.317	-118.952	-541.953	984.222	88.4927	434.27	128.365					0.469245	0.884511	0.131744	-0.0714821	2.13421	0.831864	1.28291	3.09401	-0.233147	-0.166396	-0.0339321	-0.154597	0.280758	0.0252433	0.123879	0.0366171
1631.93	3207.13	142.984	-562.635	13632	3088.46	9250.7	4835.16	-1377.7	90.397	292.857	1234.38	-170.54	-39.6983	936.794	704.746					0.465523	0.914862	0.0407874	-0.160496	3.88865	0.881009	2.63884	1.37927	-0.393	0.0257865	0.08354	0.352118	-0.048648	-0.0113243	0.267228	0.201035
2823.35	590.783	-119.778	-7.206	18663.8	6550.46	8242.7	18290.4	-1549.84	544.778	1714.29	977.857	1455.7	163.635	672.413	3.31767					0.805384	0.168526	-0.0341677	-0.00205557	5.32401	1.86857	2.3513	5.21749	-0.442105	0.155403	0.489015	0.278942	0.41525	0.0466782	0.191811	0.000946393
858.421	2786.99	623.698	53.889	15675.8	4269.46	8164.94	7509.54	280.778	975.302	1071.67	713.619	422.127	-1155.08	1362.89	1080.17					0.244872	0.795012	0.177915	0.0153723	4.47165	1.2179	2.32912	2.14216	0.0800942	0.278213	0.305702	0.203566	0.120415	-0.329496	0.388776	0.308129
1499.05	3685.89	519.603	73.508	6876.64	8854.35	13779.8	12372.9	1289.16	1413.97	-374.301	663.381	-165.254	340.016	143.413	764.937					0.427616	1.05143	0.148221	0.0209688	1.96162	2.52578	3.9308	3.52948	0.367743	0.403347	-0.106773	0.189235	-0.0471401	0.0969924	0.0409097	0.218205
4370.77	3516.6	616.969	193.603	4774	6464.06	5621.56	8710.89	-1569.52	2621.62	-240.301	261.698	-2176.62	265.683	1040.05	-325.285					1.2468	1.00314	0.175996	0.0552269	1.36182	1.84393	1.6036	2.48486	-0.44772	0.747839	-0.068548	0.0746516	-0.620899	0.0757882	0.296682	-0.0927904
5543.04	3856.9	812.064	-179.159	12937.1	6221.44	7179.46	6838.79	672.286	842.096	-393.206	37.079	-1733.43	-6832.9	42.9527	187.81					1.5812	1.10021	0.231648	-0.0511066	3.69042	1.77472	2.048	1.95082	0.191775	0.240215	-0.112165	0.0105771	-0.494475	-1.94914	0.0122526	0.0535743
3812.25	5164.35	1128.78	-628.825	1238.71	4997.3	6778.79	10256	-2.33333	1676.67	262.365	276.174	-1657.29	-424.762	701.477	264.334					1.08748	1.47317	0.321993	-0.179378	0.353354	1.42552	1.93371	2.92562	-0.000665603	0.478283	0.0748418	0.078781	-0.472755	-0.121167	0.200102	0.0754034
5644.04	4697.89	1327.92	-724.159	249.285	4850.97	6958.89	7133.37	1014.33	2568.81	1029.84	723.984	-1709.76	-707.428	-21.6663	-353.047					1.61001	1.34011	0.378801	-0.206573	0.0711108	1.38378	1.98508	2.03485	0.289347	0.732775	0.293771	0.206523	-0.487724	-0.2018	-0.00618051	-0.10071
4956.72	4603.29	1054.16	-758.206	4367.95	4433.92	5728.03	3580.89	-114.095	1167.76	312.556	-575.302	-1703.76	117.715	1165.29	-522.238					1.41395	1.31313	0.300708	-0.216285	1.246	1.26481	1.63397	1.02148	-0.0325467	0.333114	0.0891592	-0.16411	-0.486013	0.0335791	0.332408	-0.148973
3113.89	2743.02	704.54	-1566.97	11930.7	12776.2	8267.17	5167.13	736.524	-634.714	297.794	490.651	-2561.52	-804.476	786.286	-552.809					0.888263	0.782471	0.200976	-0.446991	3.40334	3.64452	2.35828	1.47397	0.2101	-0.181058	0.0849482	0.139962	-0.730697	-0.229484	0.224295	-0.157694
3738.71	2073.54	748.255	-1776.02	14408.5	4626.97	6314.22	8392.6	73.4757	-1498.86	-171.73	1568.22	-2295.67	-729.285	-213.571	661.429					1.0665	0.591494	0.213446	-0.506624	4.11015	1.31988	1.80119	2.39406	0.0209596	-0.427562	-0.0489875	0.447349	-0.654859	-0.208035	-0.060923	0.188678
2788.86	1977.43	494.445	-1889.87	7911.95	4809.06	8460.75	8475.37	743.429	-2068.43	-264.635	1236.56	-1900.24	1500.52	1167.29	514.191					0.795547	0.564077	0.141045	-0.539102	2.25695	1.37183	2.4135	2.41767	0.212069	-0.590037	-0.0754895	0.352738	-0.542059	0.428037	0.332978	0.146677
2338.05	4256.85	1051.78	-1251.92	6404.05	3691.59	6656.79	10362.7	-473.714	914.191	685.08	-148.445	-2209.24	2179.67	661.715	-54.0003					0.666949	1.2143	0.300029	-0.357121	1.82681	1.05306	1.89891	2.95603	-0.135131	0.260781	0.195425	-0.0423452	-0.630204	0.621768	0.18876	-0.0154041
4748.22	3551.5	1128.92	-2146.64	4472.52	7589.64	5132.32	3590.22	1948.05	466.239	-745.016	127.603	-2007.05	1324.86	8.76167	244.524					1.35447	1.0131	0.322034	-0.612346	1.27583	2.16501	1.46404	1.02414	0.555697	0.132999	-0.212522	0.0363998	-0.572528	0.377927	0.00249934	0.0697525
2451.65	3552.25	353.016	-2169.44	7095.52	8649.73	6736.51	4557.46	959.762	1810.52	-431.873	-1036.4	-1946.57	2181.48	910.905	816.429					0.699354	1.01331	0.100701	-0.618852	2.02406	2.46741	1.92165	1.30005	0.27378	0.516467	-0.123196	-0.295641	-0.555276	0.622285	0.259843	0.232893
3820.56	1770.76	1966.54	-671.349	4631.38	4505.78	6162.56	6883.75	2209.95	2916.14	1279.32	2245.84	-2424.29	731.953	-420.952	181					1.08985	0.505125	0.560972	-0.191508	1.32114	1.28531	1.75792	1.96365	0.630408	0.831855	0.364936	0.640645	-0.691548	0.208796	-0.12008	0.0516317
2635.17	2779.64	1312.25	-501.968	4339.52	7640.92	3125.41	2808.37	265.334	1720.67	166.222	-731.111	-2371.76	221.572	-242.666	671.953					0.751706	0.792915	0.374332	-0.143191	1.23789	2.17964	0.891551	0.80111	0.0756887	0.490835	0.0474161	-0.208556	-0.676565	0.0632052	-0.0692226	0.19168
2797.85	2369.26	1110.25	-43.016	8043.95	7412.44	8374.36	5818.98	-284.143	2295.52	378.27	2059.55	-2412.24	-859.809	1127.62	409.239					0.79811	0.675852	0.31671	-0.0122707	2.29461	2.11446	2.38886	1.65991	-0.0810543	0.654818	0.107905	0.587506	-0.688111	-0.245268	0.321663	0.116739
2414.76	1943.11	556.445	-337.492	10806.7	6354.54	8171.94	209.031	778.095	1180.76	-591.492	-633.683	-1852.05	243.524	502.048	727.858					0.688832	0.554289	0.158731	-0.0962725	3.08271	1.81269	2.33111	0.059628	0.221958	0.336822	-0.168728	-0.180763	-0.528312	0.0694672	0.143213	0.207628
2493.37	2619.49	1593.59	-451.73	7192.33	6912.25	6313.03	1214.22	570	1454.43	-163.492	-146.921	-1096.81	128	390.953	335.572					0.711256	0.747231	0.454584	-0.12886	2.05167	1.97178	1.80085	0.346367	0.162597	0.414888	-0.0466376	-0.0419105	-0.312874	0.036513	0.111523	0.0957247
4083.45	2114.23	1040.02	-536.778	10074	5984.44	1497.56	2432.13	1431	1231.62	335.794	146.793	-2056.62	78.8097	1342.1	776.381					1.16484	0.603101	0.296673	-0.15312	2.87369	1.70711	0.42719	0.693785	0.408205	0.35133	0.095788	0.041874	-0.586668	0.0224811	0.382844	0.221469
3207.25	2669.49	929.302	-318.54	7977.62	10399.4	5288.51	6326.56	1368.14	2734.71	1095.79	-2074.06	-2209.62	-100.714	-68.0953	-137.19					0.914895	0.761494	0.265091	-0.0908662	2.27568	2.96653	1.50859	1.8047	0.390274	0.780101	0.312584	-0.591644	-0.630313	-0.0287296	-0.0194248	-0.0391347
6620.71	1508.29	1063.64	-741.159	5513.81	5036.68	6103.13	4054.03	276.857	2576.48	676.746	-1614.3	-1416.48	282.953	1267.95	129.81					1.88861	0.430252	0.303411	-0.211422	1.57286	1.43676	1.74097	1.15645	0.0789757	0.734962	0.193047	-0.460493	-0.404062	0.0807147	0.361694	0.0370293
3761.65	1966.31	892.159	-911.397	10629.9	3252.49	5625.89	6362.27	274.953	4252.95	526.651	-408.968	-1413	54.4287	415.858	-11.8573					1.07304	0.560907	0.254496	-0.259984	3.03227	0.927801	1.60483	1.81489	0.0784326	1.21319	0.150232	-0.116662	-0.40307	0.0155262	0.118627	-0.00338241
2960.46	1969.94	493.255	-422.587	4735.67	3814.16	6758.65	6925.27	1060.14	974.286	691.461	721.127	-975.048	894.905	528.619	770.858					0.844497	0.561941	0.140705	-0.120547	1.35089	1.08802	1.92796	1.97549	0.302415	0.277923	0.197245	0.205708	-0.278141	0.255279	0.150793	0.219894
3833.82	1754.98	901.397	290.889	7234.38	7607.59	2699.79	3872.84	1699	1505.86	-406.301	-974.302	-857.619	990.953	88.6187	163.239					1.09363	0.500622	0.257131	0.0829786	2.06367	2.17013	0.770139	1.10476	0.484654	0.429559	-0.115901	-0.277928	-0.244643	0.282678	0.0252792	0.0465652
2473.06	2181.52	446.54	-878.349	-83.0007	5316.11	3707.22	4998.84	364.429	394.191	554.603	-1618.25	-1609.81	1037.62	489.667	52.2857					0.705462	0.622298	0.127379	-0.250557	-0.0236766	1.51647	1.05752	1.42596	0.103956	0.112446	0.158205	-0.461621	-0.459212	0.29599	0.139682	0.0149149
3138.34	2874.59	875.493	287.222	4456.52	2496.44	4084.92	5019.32	-1809.14	1026.67	-279.825	181.127	-1534.71	-568.809	1040.29	-578.381					0.895237	0.820002	0.249742	0.0819325	1.27126	0.712132	1.16526	1.4318	-0.516074	0.292865	-0.0798226	0.051668	-0.43779	-0.162258	0.29675	-0.164988
3600.87	6606.72	304.921	-727.492	5354.05	7519.78	5949.73	6031.79	462	-711.857	-556.111	-813.73	-464.238	-697.809	203.477	98.2387					1.02718	1.88462	0.0869812	-0.207523	1.52729	2.14508	1.69721	1.72062	0.131789	-0.203063	-0.158635	-0.232123	-0.132428	-0.199056	0.0580435	0.0280234
4881.68	4090.44	858.428	-31.397	4174.52	7244.35	9157.92	5553.35	-1863.06	747.063	83.3653	491.81	25.857	-846.381	-580.842	-175.064					1.39254	1.16683	0.244874	-0.00895626	1.19082	2.06651	2.61237	1.58414	-0.531455	0.213106	0.0237807	0.140293	0.00737593	-0.241437	-0.16569	-0.0499385
2955.55	4575.74	642.952	-209.206	7361.38	8573.83	8003.54	6493.02	-390.588	397.825	-1223.3	-561.095	1658.48	-2712.21	-162.651	-658.778					0.843097	1.30527	0.183408	-0.0596778	2.0999	2.44576	2.28308	1.85219	-0.111419	0.113483	-0.348957	-0.160057	0.473094	-0.77368	-0.0463975	-0.187922
2792.25	4847.77	710.333	-500.397	7829.86	7585.73	5905.11	10597.3	-2219.59	3424.78	-1055.73	-64.952	2114.48	-113.73	-415.413	90.46					0.796514	1.38287	0.202629	-0.142743	2.23353	2.16389	1.68448	3.02298	-0.633156	0.976947	-0.301156	-0.0185281	0.603172	-0.0324425	-0.1185	0.0258045
1922.23	3296.69	1325.57	-306.397	1289.95	10536.3	5372.4	3340.92	29.936	2633.02	-937.73	-435.047	1558	-456.159	138.253	345.079					0.548332	0.940409	0.37813	-0.0874024	0.36797	3.00557	1.53252	0.953026	0.0085395	0.75109	-0.267495	-0.124101	0.444433	-0.130123	0.0394379	0.0984367
1774.43	2950.93	793.762	612.175	7031.76	8196.35	5198.16	5300.59	-913.635	2035.25	-1871.25	-663.286	2040.1	-1550.68	-871.699	-771.111					0.506171	0.841778	0.226427	0.174628	2.00587	2.33808	1.48282	1.51204	-0.260622	0.580574	-0.533791	-0.189208	0.581954	-0.442345	-0.248659	-0.219966
1891.4	1964.37	98.1423	-903	2845.62	7411.59	3135.73	8093.92	-450.492	1804.11	-989.397	-217.524	984.857	-294.825	-973.937	1149.22					0.539539	0.560352	0.0279959	-0.257589	0.811737	2.11422	0.894494	2.30886	-0.128507	0.514638	-0.282234	-0.0620506	0.280939	-0.0841013	-0.277824	0.327825
2142.83	1657.79	1578.1	-1152.33	11593	7020.4	3353.87	7784.78	77.936	-94.8417	1071.56	-350.286	-128.619	-91.587	-229.127	-412.349					0.61126	0.472899	0.450165	-0.328713	3.30699	2.00263	0.956721	2.22067	0.0222319	-0.0270544	0.30567	-0.0999221	-0.0366897	-0.026126	-0.0653603	-0.117626
1246.6	1982.88	316.428	176.191	7180.71	11090.9	6831.68	5611.21	-33.54	-23.6987	235.698	-511.095	320.905	-491.492	151.206	677.079					0.355604	0.565633	0.0902639	0.0502599	2.04836	3.16377	1.9488	1.60064	-0.00956757	-0.00676025	0.067235	-0.145794	0.0915409	-0.140202	0.0431329	0.193143
2190.64	931.392	1393.52	-1677.71	11598.9	9718.83	8740.25	5991.97	-656.349	-287.461	-877.826	-710.143	-1425.76	1109.98	292.634	461.413					0.624899	0.265687	0.397514	-0.478582	3.30869	2.77238	2.49323	1.70926	-0.187229	-0.0820006	-0.250407	-0.202574	-0.406711	0.316632	0.0834764	0.131622
766.316	2301.75	507.809	-696.238	10939.6	8093.06	5380.68	4114.11	-1259.92	1621.35	110.222	-355.809	-698.333	83.318	647.682	125.746					0.218598	0.656595	0.144857	-0.198608	3.12061	2.30862	1.53489	1.17359	-0.359403	0.462504	0.0314419	-0.101498	-0.199205	0.0237672	0.184757	0.0358701
2838.53	1666.59	420.19	-2135.9	8840.29	4215.68	6922.64	7629.54	-2200.97	608.539	91.0793	-890.809	2046.86	-534.682	195.873	-11.635					0.809715	0.475409	0.119863	-0.609285	2.52177	1.20256	1.97474	2.17639	-0.627845	0.173591	0.0259812	-0.254111	0.583883	-0.152523	0.0558745	-0.00331898
2580.18	1390.8	444.571	306.905	4206.24	11295.5	6065.11	8085.4	-453.207	-200.604	-2129.83	-529.143	1764.24	398.413	-165.175	639.365					0.736018	0.396739	0.126818	0.0875472	1.19987	3.22214	1.73012	2.30643	-0.129281	-0.0572239	-0.607551	-0.150943	0.503264	0.113651	-0.0471175	0.182384
1575.75	2039.97	-19.4767	-15.9523	2993.67	7097.16	8467.49	10245.4	274.317	1317.49	-191.588	78.333	2119.67	-884.397	-474.508	538.936					0.449497	0.581918	-0.00555588	-0.00455054	0.853969	2.02452	2.41542	2.92259	0.0782513	0.375826	-0.054652	0.0223452	0.604653	-0.252282	-0.135357	0.153736
2132.83	1788.44	878.714	-91.9043	3459.76	6436.92	7775.73	5159.73	-465.826	1494.21	-112.016	-172.095	668.095	-131.016	-512.318	703.079					0.608408	0.510168	0.250661	-0.0262165	0.986926	1.83619	2.21809	1.47186	-0.132881	0.426235	-0.0319534	-0.0490916	0.19058	-0.0373734	-0.146143	0.200559
1036.13	2307.4	858	-175.19	5181.29	8092.73	7306.3	4343.73	-1910.87	1797.78	-1279.87	-280.047	804.572	-563.206	-764.032	1198.46					0.295565	0.658207	0.244752	-0.0499745	1.47801	2.30852	2.08418	1.23909	-0.545093	0.512831	-0.365095	-0.0798858	0.229511	-0.160659	-0.217947	0.341871
1825.39	1605.53	30.2383	-434.571	3667.81	10356.2	4845.54	8813.35	-1376.25	798.73	-177.778	-571.381	1236.95	137.318	-112.366	-70.445					0.520708	0.457991	0.00862574	-0.123965	1.04627	2.9542	1.38223	2.51408	-0.392588	0.227845	-0.0507126	-0.162991	0.352851	0.0391711	-0.0320533	-0.020095
1161.75	1151.99	110.428	-164.666	6819.43	8260.92	5183.35	2620.87	-349.73	2391.3	23.5553	-589.047	1184.33	-698.016	873.492	1684.84					0.3314	0.328615	0.0315006	-0.0469725	1.9453	2.3565	1.47859	0.747626	-0.0997635	0.682139	0.00671936	-0.168031	0.337841	-0.199115	0.249171	0.480615
2510.25	1056.84	711	24.1427	6639.71	6555.54	7176.78	2447.92	-951.826	977.92	-480.588	-125.714	696.334	-1160.25	-266.794	1547.7					0.716071	0.301473	0.202819	0.0068869	1.89403	1.87002	2.04724	0.69829	-0.271516	0.27896	-0.137092	-0.035861	0.198635	-0.330972	-0.0761052	0.441494
1117.27	2060.69	653.428	-856.666	3359.52	13037.6	2032.06	6415.3	-1254.92	-63.8887	-1945.11	590	783.857	-534.682	204.492	619.127					0.31871	0.58783	0.186396	-0.244371	0.958333	3.7191	0.579663	1.83002	-0.357977	-0.0182248	-0.554859	0.168303	0.223602	-0.152523	0.0583332	0.176611
2058.98	1737.25	818.428	-34.0953	2432.19	6692.87	1185.3	6315.35	-1653.02	-243.27	-1113.21	-198.333	319.572	-1522.02	-389.651	1042.7					0.587341	0.495566	0.233464	-0.00972598	0.693803	1.9092	0.338118	1.80151	-0.471537	-0.0693947	-0.317552	-0.0565762	0.0911606	-0.434168	-0.111151	0.297438
2300.2	773.166	956.952	-999.619	3378.86	10418.3	2708.78	5171.92	-43.921	120.158	-247.873	-958.809	554.715	84.984	54.9683	43.794					0.656153	0.220552	0.272979	-0.28515	0.963848	2.9719	0.772702	1.47533	-0.0125288	0.0342762	-0.0707078	-0.273508	0.158237	0.0242424	0.0156802	0.0124926
2425.25	1494.02	399.952	72.5237	1371.48	8500.35	1969.44	2339.11	1860.94	694.206	-1486.54	-705.571	765.762	-501.254	449.682	-51.587					0.691824	0.426181	0.11409	0.020688	0.391225	2.4248	0.561801	0.667251	0.530848	0.198028	-0.424048	-0.20127	0.21844	-0.142987	0.128276	-0.0147156
4902.94	2546.89	704.333	-618.666	4060.19	9771.16	10676.7	7036.02	-760.159	1588.92	-1061.73	-323.524	-127.381	-186.063	529.444	126.698					1.39861	0.726523	0.200917	-0.17648	1.1582	2.78731	3.04561	2.00708	-0.216842	0.453253	-0.302867	-0.092288	-0.0363365	-0.0530761	0.151029	0.0361417
2918.09	2072.16	652.047	-382.714	1468	9117.35	2104.71	4434.92	-467.73	2654.73	-730.588	-610	1344.52	-122.159	-125.413	747.841					0.832411	0.591102	0.186002	-0.109173	0.418759	2.6008	0.600388	1.2651	-0.133424	0.757284	-0.208406	-0.174008	0.383537	-0.0348469	-0.035775	0.213328
1791.47	4697.06	1366.57	-402.238	-1141.71	8558.02	470.857	8935.87	-365.683	600.539	630.889	-1033.19	33.048	220.794	-382.651	-148.349					0.511031	1.33988	0.389826	-0.114742	-0.325684	2.44125	0.134316	2.54903	-0.104314	0.171309	0.179967	-0.294726	0.00942722	0.0629834	-0.109154	-0.0423178
5335.74	4253.08	1038.81	-374.095	5314.95	10101.9	2134.1	2627.95	399.365	700.428	452.27	-119.999	718.651	-20.778	1744.1	2102.35					1.52206	1.21323	0.296329	-0.106714	1.51614	2.88165	0.608769	0.749646	0.113922	0.199803	0.129014	-0.0342308	0.205001	-0.0059271	0.497518	0.599713
5630.71	1448.34	858.572	-261.38	2902.71	8720.54	3023.1	2132.71	260.317	332	-318.635	301.81	349.318	2141.11	1117	2099.83					1.60621	0.413151	0.244915	-0.074561	0.828024	2.48761	0.862364	0.608375	0.0742577	0.0947058	-0.0908932	0.0860938	0.0996458	0.61077	0.318634	0.598993
5038.09	1998.11	1113.81	97.2387	8514.19	6023.06	2534.43	2524.43	-564.349	618.952	342.317	343.239	1436.03	-292.984	1712.52	2139.78					1.43716	0.569979	0.317724	0.0277382	2.42875	1.71813	0.722967	0.720115	-0.160985	0.176561	0.0976489	0.0979117	0.40964	-0.0835762	0.488512	0.61039
4223.21	2034.88	1252.14	-291.428	1715.76	9296.49	1858.19	3622.57	-767.921	106.095	-863.111	382.763	-616.54	59.873	1104.62	3092.63					1.20471	0.580466	0.357184	-0.0831324	0.489436	2.6519	0.530065	1.03337	-0.219056	0.0302645	-0.24621	0.109186	-0.175873	0.0170793	0.315102	0.8822
1937.38	1657.71	1593.62	1509.48	3906.52	7289.25	1501.19	7761.86	237.651	-200.238	-238.921	392.81	344.746	-163.46	1208.71	3151.97					0.552653	0.472877	0.454593	0.430591	1.11437	2.07932	0.428227	2.21414	0.0677921	-0.0571196	-0.0681542	0.112052	0.0983416	-0.0466284	0.344796	0.899126
1963.84	1825.43	1226.95	1232.05	5433.91	5929.49	1611.62	8610.76	1480.51	-206.286	-61.2537	703.144	1246.41	1491.21	826.619	2932.11					0.560202	0.520718	0.349999	0.351452	1.55007	1.69144	0.459728	2.45629	0.422328	-0.0588448	-0.0174731	0.200578	0.35555	0.425379	0.2358	0.83641
1191.05	2513.51	699.477	1305.67	5393.57	4970.16	4096.86	8723.62	1955.17	-229.048	305.603	-424.809	1595.7	721.301	-69.4283	1500.44					0.339757	0.717001	0.199532	0.372452	1.53856	1.41778	1.16866	2.48849	0.55773	-0.0653379	0.087176	-0.12118	0.455187	0.205757	-0.019805	0.428015
758.512	2080.75	1032.38	-68.4287	3612.71	7569.59	1544.57	10907	154.222	-1046.57	746.127	-232.856	539.27	0.444	1536.1	2473.11					0.216372	0.593552	0.294495	-0.0195199	1.03056	2.15929	0.440602	3.11131	0.0439932	-0.298544	0.212839	-0.0664243	0.153831	0.000126655	0.438184	0.705476
4616.26	1949.89	523.762	519.476	3774.71	6660.97	3301	13222.8	1002.7	-672.619	-726.254	-226.618	1696.17	1300.3	1029.9	2505.92					1.31683	0.556222	0.149407	0.148185	1.07677	1.9001	0.941638	3.77192	0.286028	-0.19187	-0.20717	-0.0646448	0.483848	0.370922	0.293789	0.714835
1684.03	1799.79	499.096	1185.71	2725.71	7939.68	483.762	8859.09	1553.56	-567	505.174	-77.3333	976.746	447.825	1149.76	1981.54					0.480383	0.513405	0.142371	0.338235	0.777533	2.26486	0.137997	2.52713	0.443165	-0.161742	0.144105	-0.02206	0.278625	0.127746	0.327979	0.565251
595.713	2568.4	541.429	-118.286	2553.67	10124.6	3464.29	10363.3	171.127	100.095	-1233.49	-188.333	638.508	1631.87	190.143	2392.35					0.169932	0.732658	0.154447	-0.033742	0.728455	2.88812	0.988217	2.95622	0.0488155	0.028553	-0.351864	-0.0537237	0.18214	0.465506	0.0542398	0.682438
176.862	1812.22	1000.9	299.476	1709.33	6822.78	1484.57	4823	628.127	-326.81	-243.064	-207.237	436.365	483.873	1199.24	1574.59					0.0504515	0.516952	0.285517	0.0854282	0.487602	1.94626	0.423487	1.3758	0.179179	-0.0932253	-0.069336	-0.0591162	0.124477	0.138029	0.342093	0.449165
-756.212	2013.75	799	-122.477	2939.14	7931.92	6816.14	5012.05	1447.41	115.095	-304.302	17.5717	-150.206	759.301	1172.05	1806.25					-0.215716	0.574439	0.227921	-0.0349375	0.838416	2.26265	1.94436	1.42973	0.412887	0.0328318	-0.0868046	0.00501247	-0.0428476	0.216597	0.334337	0.515249
1360.31	1611.27	230.762	433.428	5899.62	7072.73	1649.38	6135.81	-166.254	-83.238	-84.2067	337.62	555.079	1014.97	-213.571	3136.06					0.388041	0.45963	0.0658267	0.123639	1.68292	2.01756	0.4705	1.75029	-0.0474253	-0.0237443	-0.0240207	0.0963089	0.158341	0.289528	-0.060923	0.894589
1788.81	2825.64	869.953	-285.572	4944	7449.35	2519.29	3742.09	-397.302	252.047	45.9363	-412.476	320.984	1074.97	755.953	1025.06					0.510274	0.806037	0.248161	-0.0814617	1.41032	2.12499	0.718648	1.06746	-0.113334	0.0718986	0.0131037	-0.117662	0.0915633	0.306644	0.215642	0.292408
753.812	1438.54	1824.9	-508.572	8461.24	5676.78	3620.91	152.667	76.0793	-10.953	-543.826	206.715	-169.587	1247.68	1818.52	224.397					0.215031	0.410355	0.52057	-0.145074	2.41364	1.61935	1.03289	0.0435495	0.0217023	-0.00312444	-0.155131	0.0589671	-0.0483762	0.355912	0.518749	0.0640111
1297.85	1947.33	333.286	-394.048	6093.67	7478.63	785.381	4334.52	-749.397	1020.43	-76.1587	549.048	387.746	-85.365	192.667	1705.25					0.370223	0.555491	0.0950726	-0.112405	1.73827	2.13334	0.224037	1.23646	-0.213772	0.291086	-0.0217249	0.156621	0.110608	-0.0243511	0.0549598	0.486438
1273.64	4333.47	839.857	-599.905	5725.1	6877.83	1785.43	6628.52	611.889	-317.191	-657.54	196.524	-208.778	780.016	1509.76	284.873					0.363316	1.23616	0.239576	-0.171128	1.63313	1.96196	0.509309	1.89084	0.174547	-0.0904814	-0.187569	0.05606	-0.0595558	0.222506	0.430672	0.0812624
1871.91	855.212	12.4287	-602.524	7757.86	5010.83	2870.58	3150.86	-987.683	352.714	344.651	-226.237	-208.778	1128.4	1544.24	1390.68					0.533979	0.243957	0.00354538	-0.171875	2.21299	1.42938	0.818856	0.898809	-0.281745	0.100615	0.0983147	-0.0645361	-0.0595558	0.321885	0.440507	0.396704
1327.21	998.625	799.048	104.381	4827.81	6411.06	3552.67	4101.33	357.317	584.285	708.365	-187.047	57.8407	-194.889	1339.62	943.159					0.378599	0.284866	0.227935	0.0297757	1.37717	1.82881	1.01343	1.16994	0.101928	0.166672	0.202067	-0.0533568	0.0164995	-0.0555937	0.382138	0.269044
337.213	817.387	445.857	91.0953	2180.33	5179.54	5008.43	3947.95	291.127	526.857	591.746	-133.952	-520.444	-571.222	1212.57	2054.44					0.096193	0.233167	0.127184	0.0259857	0.621959	1.47751	1.4287	1.12619	0.0830465	0.15029	0.168801	-0.038211	-0.148461	-0.162946	0.345896	0.586048
1315.84	2656.24	136.953	136.095	1933.14	7029.3	5003.19	6572.67	546.651	-445.429	16.8413	-351.142	-558.254	1347.11	961.286	977.54					0.375354	0.757714	0.0390669	0.0388224	0.551446	2.00517	1.4272	1.87491	0.155937	-0.127062	0.00480413	-0.100166	-0.159247	0.384275	0.274215	0.278852
1262.71	2591.03	112.524	-152.619	3381.57	6476.44	2708.62	2231.71	769.365	131	-192.159	58.8577	1001.94	920.063	758.191	3203.3					0.3602	0.739112	0.0320983	-0.0435358	0.964622	1.84746	0.772657	0.636616	0.219468	0.0373689	-0.0548149	0.0167897	0.285811	0.262456	0.21628	0.913769
460.975	1597.94	324.334	411.857	6053.24	5042.19	2341.08	7128.38	-1058.49	-423.238	625.27	-135.714	1175.41	1718.78	676.619	296.445					0.131497	0.455826	0.0925189	0.117486	1.72674	1.43833	0.667813	2.03343	-0.301944	-0.120732	0.178364	-0.0387137	0.335296	0.490296	0.193011	0.0845634
704.325	1510.77	-226.714	99.7623	2046	3535.71	2883.89	3771.67	456.365	1353.43	191.873	-2281.08	919.603	1549.35	1384.57	3460.87					0.200915	0.430959	-0.0646722	0.0284581	0.583639	1.00859	0.822654	1.0759	0.130182	0.386077	0.0547333	-0.650697	0.262324	0.441965	0.394961	0.987243
2697.03	1701.1	611.476	76.9043	2715.1	4526.19	3391.37	4746.44	490.175	-493.73	665.588	-2096.65	1167.43	1442.02	384.429	889.461					0.769352	0.485254	0.174429	0.0219376	0.774504	1.29113	0.967416	1.35396	0.139827	-0.140841	0.189865	-0.598087	0.333019	0.411347	0.109662	0.253726
3035.72	1427.77	800.762	241.142	2543.14	5510.1	4598.22	6929.21	-63.873	801.222	-427.222	-2066.13	125.524	-1830.78	1970.86	148.413					0.865965	0.407283	0.228424	0.0687879	0.725453	1.5718	1.31168	1.97661	-0.0182203	0.228555	-0.121869	-0.58938	0.0358067	-0.522245	0.562204	0.0423361
2947.32	1115.57	916.905	65.2853	4612.14	5406.81	3489.75	6451.21	165.127	535.46	-151.936	-1294.22	571.572	867.461	2695.33	925.841					0.840748	0.318225	0.261555	0.0186232	1.31565	1.54234	0.99548	1.84026	0.0471039	0.152745	-0.0433411	-0.369188	0.163046	0.247451	0.768867	0.264104
2680.43	856.33	1212.9	-101.953	6812.9	7000.57	7899.32	4179.97	-271.444	515.365	-1105.37	-1252.89	-659.095	444.984	-110.333	-908.444					0.764616	0.244275	0.345991	-0.0290829	1.94344	1.99697	2.25335	1.19237	-0.0774317	0.147012	-0.315315	-0.357397	-0.188013	0.126935	-0.0314735	-0.259141
4019.58	1059.13	1289.33	66.5713	7433.24	7198.76	5942.18	6076.97	-2536.3	152.032	-606.127	-1143.79	-260.714	-560.349	-354.809	-403.492					1.14662	0.302126	0.367793	0.01899	2.12039	2.05351	1.69506	1.73351	-0.723502	0.0433685	-0.172903	-0.326277	-0.074371	-0.159844	-0.101212	-0.1151
5131.33	1285.92	874.476	214.761	3611.76	6466.14	3168.84	2479.63	-2669.73	805.032	1523.11	-817.746	-101.619	-791.682	-473.095	-557.92					1.46376	0.366819	0.249452	0.0612625	1.03029	1.84452	0.903939	0.707337	-0.761563	0.229642	0.43448	-0.233269	-0.0289878	-0.225834	-0.134954	-0.159151
1229.9	978.592	523.953	40.6183	5310.29	5228.52	2777.46	7204.11	-4467.54	605.46	1249.21	132.826	-661.762	-1152.64	-42.1903	-964.254					0.350838	0.279152	0.149462	0.0115867	1.5148	1.49148	0.792294	2.05503	-1.2744	0.172713	0.356347	0.0378897	-0.188773	-0.328799	-0.0120352	-0.275062
2077.31	681.042	627.381	-340.191	6773.62	6049.38	2176.03	2355.78	-3287.73	644.889	1288.06	292.159	-148.714	-1014.49	-16.1423	-514.063					0.59257	0.194273	0.178966	-0.0970423	1.93223	1.72564	0.620732	0.672006	-0.937853	0.18396	0.367431	0.0833407	-0.042422	-0.289393	-0.00460474	-0.146641
2200.15	1012.4	572.238	-803.572	3265.62	5285.62	2949.03	4311.78	-2475.64	1518.13	-75.6983	1408.78	-1527.86	-669.777	652.429	65.651					0.62761	0.288797	0.163236	-0.229226	0.931546	1.50777	0.841237	1.22997	-0.706196	0.433059	-0.0215936	0.401866	-0.435834	-0.19106	0.186111	0.0187275
2408.76	1973.59	1056.29	287.095	7723.48	4778.43	6734.98	5284.83	-1097.54	1737.94	-284.555	-391.031	-680.571	-384.682	113.001	1408.75					0.687119	0.562984	0.301314	0.0818964	2.20319	1.36309	1.92121	1.50754	-0.313083	0.495761	-0.0811718	-0.111545	-0.194139	-0.109734	0.0322344	0.401857
3042.3	1774.03	1203.1	106.047	260.905	3910.57	4471.79	5524.87	-151.587	-77.1107	-1467.98	-669.603	-820.095	73.2697	819.048	-642.73					0.867841	0.506057	0.343193	0.0302509	0.0744253	1.11552	1.27562	1.57602	-0.0432415	-0.0219965	-0.418755	-0.19101	-0.233939	0.0209008	0.23364	-0.183344
1992.88	1545.58	879.191	1069.52	4795.05	4115.67	4361.98	2736.78	379.603	-168.921	-352.365	-809.888	-69.9523	-619.968	-1009.86	-860.968					0.568487	0.44089	0.250797	0.305091	1.36783	1.17403	1.24429	0.780689	0.108285	-0.0481861	-0.100515	-0.231028	-0.0199545	-0.176851	-0.28807	-0.245598
1735.28	1518.42	968.953	800.761	1489.14	3734.48	3694.03	6697.25	-494.683	-399.54	-101.555	-1639.37	298.524	951.651	2025.86	-224.349					0.495004	0.433141	0.276402	0.228424	0.424791	1.06529	1.05375	1.91045	-0.141113	-0.113972	-0.0289695	-0.467643	0.0851564	0.271466	0.577893	-0.0639975
1090.27	1315.35	1505.19	1171.95	4226.67	2749.29	2710.75	3857.54	-1280.87	-379.492	-812.412	-2425.17	-197.476	471.937	142.381	619.413					0.311009	0.375216	0.429368	0.334309	1.20569	0.784257	0.773263	1.1004	-0.36538	-0.108253	-0.231748	-0.691802	-0.0563318	0.134624	0.0406153	0.176693
1867.47	1181.82	1509.19	92.2853	1052.71	3384	4209.89	1292.21	-2621.97	-783.349	602.635	-1185.79	-96.7143	351.556	1234.14	537.27					0.532712	0.337123	0.430509	0.0263252	0.300296	0.965315	1.20091	0.368613	-0.747939	-0.223457	0.171907	-0.338258	-0.0275886	0.100284	0.35205	0.153261
1112.86	924.704	656.715	377.666	2940.24	4908.05	1934.7	4091.16	-200.159	-1136.87	-104.841	-1888.08	305.286	-839.111	-246.095	-881.92					0.317452	0.26378	0.187333	0.107733	0.838728	1.40006	0.551889	1.16704	-0.0570971	-0.324303	-0.0299069	-0.538591	0.0870853	-0.239364	-0.0702008	-0.251575
678.521	1267.17	945.524	-390.048	1218.29	4803.86	3539.22	3984.59	-98.397	-89.4447	-1274.41	-1673.46	-69.0003	1306.32	694.667	-206.397					0.193554	0.36147	0.269719	-0.111264	0.347526	1.37034	1.00959	1.13664	-0.0280686	-0.0255149	-0.363537	-0.477369	-0.0196829	0.372638	0.19816	-0.0588765
1267.67	1511.84	590.238	-404.001	7112.19	5603.95	3049.98	3089.97	921.651	337.936	-693.746	-1547.51	731.667	-1975.44	-1346.71	466.27					0.361614	0.431266	0.16837	-0.115245	2.02881	1.59858	0.870034	0.88144	0.262909	0.0963992	-0.197897	-0.44144	0.208714	-0.563512	-0.384162	0.133007
913.458	1195.72	667.715	-259.81	1793.29	6025.95	1842.94	4466.63	-1858.3	181.841	236.207	-777.507	-470.333	1390.94	-24.9043	152.984					0.260572	0.341088	0.190471	-0.0741129	0.51155	1.71895	0.525713	1.27415	-0.530096	0.0518718	0.06738	-0.221791	-0.134167	0.396777	-0.00710417	0.04364
2887.67	1744.57	584.905	316.904	-1422.81	5406.81	1020.51	7564.78	-2517.78	215.984	-934.793	-1384.7	-1169.71	303.842	-343.714	-637.301					0.823733	0.497652	0.166849	0.0903997	-0.405868	1.54234	0.291109	2.15792	-0.718218	0.0616114	-0.266658	-0.394997	-0.333671	0.0866734	-0.0980474	-0.181796
517.72	1471.34	1030.67	12.9043	4358.62	3897.57	5642.13	6394.35	-1970.68	182.936	43.5397	-616.174	-571.238	1346.84	-282.619	194.984					0.147684	0.419713	0.294006	0.00368107	1.24333	1.11182	1.60946	1.82404	-0.562154	0.0521841	0.0124201	-0.175769	-0.162951	0.384198	-0.0806196	0.0556208
2545.35	1063.92	638.238	608.714	505.905	6279.29	6780.75	1481.92	-1089.25	-1032.16	389.159	-940.127	361.715	-823.206	1092.67	-469.016					0.726082	0.303491	0.182063	0.173641	0.144314	1.79122	1.93427	0.422731	-0.310719	-0.294432	0.111011	-0.268179	0.103182	-0.234827	0.311692	-0.133791
364.821	1066.64	1443.38	106.095	1593	3942.29	3040.18	5008.63	-495.873	-925.492	199.35	-741.555	-200.143	745.223	-112.333	-279.349					0.104068	0.304269	0.411737	0.0302646	0.454417	1.12457	0.867236	1.42876	-0.141452	-0.264004	0.0568662	-0.211535	-0.0570926	0.212581	-0.032044	-0.0796867
2321.83		1265.67	700.809	2256.52			1469.02	-590.206	598.317	185.778	-1747.65	1060.81	608.984	-206.095	-441.539					0.662323		0.361042	0.199912	0.643693			0.419049	-0.168361	0.170675	0.0529947	-0.498532	0.302605	0.173718	-0.0587904	-0.125953
981.395		906.715	1327.24	2249.76			6659.97	-3408.35	606.174			602.143	1762.7	2113.29	226.889					0.279951		0.258648	0.378606	0.641764			1.89981	-0.972261	0.172916			0.171766	0.502825	0.602833	0.064722
			669.714																				0.191042
			235.523																				0.067185
			66.1903																				0.0188814
			600.618																				0.171331

## Sheet: Replicate 2
CENP-F WT								CENP-F E564P									Average			normalized CENP-F WT								normalized CENP-F E564P
M	M + 2h	M + 4h	M + 6h	M (3MBPP1)	M + 2h (3MBPP1)	M + 4h (3MBPP1)	M + 6h (3MBPP1)	M	M + 2h	M + 4h	M + 6h	M (3MBPP1)	M + 2h (3MBPP1)	M + 4h (3MBPP1)	M + 6h (3MBPP1)		WT M	4922.45		M	M + 2h	M + 4h	M + 6h	M (3MBPP1)	M + 2h (3MBPP1)	M + 4h (3MBPP1)	M + 6h (3MBPP1)	M	M + 2h	M + 4h	M + 6h	M (3MBPP1)	M + 2h (3MBPP1)	M + 4h (3MBPP1)	M + 6h (3MBPP1)
6588.56	792.358	1243.56	-1932.67	8268.06	5784.43	3744.59	17339.4	-166.889	-2312.76	-1056.11	-932.397	669.35	-2142.86	-2124.59	198.714					1.33847	0.160968	0.252629	-0.392623	1.67966	1.17511	0.760716	3.52252	-0.0339036	-0.469839	-0.21455	-0.189417	0.135979	-0.435323	-0.431612	0.040369
3738.51	4513.31	1173.51	-2591.86	15299.9	6100.29	1841.83	19770.1	113.825	-3702.48	-461.111	-754.302	244.159	-2445.14	-547.873	113.238					0.759481	0.916882	0.238399	-0.526538	3.10819	1.23928	0.374168	4.0163	0.0231236	-0.752161	-0.0936751	-0.153237	0.049601	-0.496733	-0.111301	0.0230045
6289.98	887.928	1855.98	-1800.71	13450.4	8758.81	-119.508	20076.7	-572.27	-2458.19	-415.921	-340.397	1079.4	-2590.29	17.4607	-82.2377					1.27782	0.180383	0.377045	-0.365817	2.73246	1.77936	-0.0242782	4.0786	-0.116257	-0.499383	-0.0844948	-0.0691519	0.21928	-0.526219	0.00354715	-0.0167066
7049.56	1404.45	1851.27	-2047.24	8829.11	3623.48	3389.87	20672.7	-341.651	-3802.33	-950.349	-610.063	-676.698	-1596	-515.492	28.7623					1.43212	0.285316	0.376087	-0.415898	1.79364	0.736112	0.688655	4.19967	-0.0694067	-0.772447	-0.193064	-0.123935	-0.137472	-0.324229	-0.104723	0.00584309
1846.84	2006.4	1592.32	-1752.14	13210.2	9895.76	5174.49	19749.8	110.492	-2432.38	-577.111	-529.302	-93.0313	-2255.81	-874.73	-188.381					0.375187	0.407603	0.323481	-0.355949	2.68366	2.01033	1.0512	4.01219	0.0224465	-0.49414	-0.117241	-0.107528	-0.0188994	-0.458269	-0.177702	-0.0382697
5052.17	311.785	1805.6	-2631.48	11690.3	6228.86	3285.54	19296.8	-391.651	-3473	-934.444	-235.444	-953.888	-1813.76	-313.92	10.6663					1.02635	0.0633395	0.36681	-0.534586	2.37488	1.2654	0.66746	3.92017	-0.0795642	-0.705543	-0.189833	-0.0478306	-0.193783	-0.368467	-0.0637732	0.00216687
9910.65	-684.261	3299.84	-2354.48	11348.4	465.667	101.73	19445.3	-207.984	-1713.43	-1328.87	357.318	-635.507	-2299.57	-1199.78	-128.381					2.01336	-0.139008	0.670365	-0.478314	2.30544	0.0946006	0.0206665	3.95033	-0.0422521	-0.348084	-0.269962	0.0725894	-0.129104	-0.46716	-0.243736	-0.0260806
7286.32	1415.5	1267.22	-1697.9	10571.3	4760.76	1745.06	10301.7	-252.032	-1584.1	-1044.06	-149.159	171.35	-2318.24	-991.777	-33.0947					1.48022	0.28756	0.257437	-0.344931	2.14756	0.967153	0.354511	2.0928	-0.0512005	-0.32181	-0.212102	-0.0303018	0.0348098	-0.470952	-0.20148	-0.00672321
8259.22	1957.21	2144.79	-2177.67	13132.1	9539.1	6396.49	13604.3	142.302	-1712	-413.159	-155.921	-228.555	-1910.62	2036.75	-91.7617					1.67787	0.39761	0.435717	-0.442395	2.66779	1.93788	1.29945	2.76372	0.0289088	-0.347794	-0.0839337	-0.0316755	-0.0464312	-0.388144	0.413767	-0.0186415
6789.17	1292.07	959.032	-2183.76	11813	6003.24	6587.87	16294.2	-67.46	-2844.29	-377.063	220.984	34.7777	-2078.86	-266.587	-26.2857					1.37923	0.262485	0.194828	-0.443633	2.39981	1.21956	1.33833	3.31017	-0.0137046	-0.577819	-0.0766007	0.0448931	0.00706511	-0.422321	-0.0541574	-0.00533995
3594.41	2467.79	2068.51	-2183.33	14001.1	6011.91	151.826	19019.4	-399.794	-3587	81.4597	178.508	-1686.46	-2533.86	-1082.3	-19.8097					0.730208	0.501333	0.420219	-0.443546	2.84434	1.22132	0.0308435	3.86381	-0.0812185	-0.728702	0.0165486	0.036264	-0.342606	-0.514755	-0.21987	-0.00402435
3035.22	4002.07	1715.51	-1826.05	15872.3	11317.7	5178.35	16883.7	-774.556	-3314.71	-490.302	514.746	-1383.98	-1487.29	763.27	176.524					0.616608	0.813024	0.348507	-0.370963	3.22447	2.29919	1.05199	3.42993	-0.157352	-0.673387	-0.0996053	0.104571	-0.281158	-0.302143	0.155059	0.0358611
6864.36	731.739	1407.89	-1516.29	13300.8	4417.67	796.207	16948.9	-1069.46	-2827.95	-108.682	-418.778	-55.3173	-1753.52	-810.635	109.286					1.3945	0.148653	0.286014	-0.308035	2.70206	0.897453	0.16175	3.44319	-0.217262	-0.574501	-0.0220789	-0.0850751	-0.0112378	-0.35623	-0.164681	0.0222016
8218.08	452.928	5884.36	-1196.71	11045.9	-1113.52	6561.4	19374.5	-844.079	-2255.9	-653.54	-267.873	-1550.79	-2766.43	-1016.78	186.095					1.66951	0.0920128	1.19541	-0.243113	2.24399	-0.226213	1.33295	3.93594	-0.171475	-0.458289	-0.132767	-0.0544186	-0.315045	-0.562002	-0.206559	0.0378054
7268.17	22.8335	941.746	-1758.81	9741.06	16188.1	4155.06	17159	-146.413	-2713.38	-173.302	-179.778	-1136.32	-2637.67	-1434.49	190.286					1.47654	0.00463864	0.191316	-0.357303	1.9789	3.28863	0.844105	3.48587	-0.0297439	-0.551225	-0.0352065	-0.036522	-0.230844	-0.535844	-0.291418	0.0386568
5621.41	-231.309	1009.7	-1614.33	11208.3	5419.05	2184.68	18480.2	-273.698	-2972.76	146.127	-562.778	-1473.75	-2861.76	-355.825	-159.762					1.14199	-0.0469907	0.205121	-0.327953	2.27698	1.10088	0.44382	3.75427	-0.055602	-0.603919	0.0296858	-0.114329	-0.299393	-0.581369	-0.0722862	-0.0324557
2530.7	3265.55	3087.98	-1340	10740.4	15034	1180.44	12784.5	157.444	-2869.19	425.127	-487.73	-1196.32	-3049.29	-72.2543	461.047					0.514113	0.663399	0.627326	-0.272222	2.18192	3.05418	0.239808	2.59719	0.0319849	-0.582878	0.0863648	-0.0990827	-0.243033	-0.619465	-0.0146785	0.0936621
3593.46	2516.26	2246.98	1830.86	13280.5	14668.6	4419.54	17909	-539.413	-2904.76	309.318	448.222	-1318.7	-2848.24	-23.0633	377.666					0.730014	0.511181	0.456477	0.37194	2.69795	2.97993	0.897833	3.63823	-0.109582	-0.590105	0.0628381	0.0910567	-0.267895	-0.578622	-0.00468533	0.0767232
6843.32	4361.79	1410.13	3936.57	9160.44	8309.81	9445.02	17824.2	-1020.79	-3082.24	-21.3493	407.698	-1470.13	-2681.91	1133.41	-296.334					1.39023	0.8861	0.286468	0.799718	1.86095	1.68814	1.91876	3.62099	-0.207375	-0.626159	-0.00433713	0.0828242	-0.298657	-0.544831	0.230254	-0.0602004
9054.36	2023.98	2537.13	4057.14	8018.4	5520.95	6018.02	17161.2	-753.841	-4188.76	182.079	-38.349	-1747.51	-2881.57	2101.17	-73.0477					1.8394	0.411172	0.515419	0.824212	1.62894	1.12159	1.22256	3.48631	-0.153143	-0.85095	0.0369894	-0.00779063	-0.355008	-0.585393	0.426855	-0.0148397
7721.94	1821.64	-223.587	3540.67	10344.1	2186.62	1201.49	20752.4	282.825	-3940.43	11.0317	-119.254	-1168.51	-3089.76	-1740.49	125.19					1.56872	0.370068	-0.0454219	0.719289	2.1014	0.444213	0.244084	4.21587	0.0574561	-0.800501	0.00224109	-0.0242265	-0.237383	-0.627688	-0.353582	0.0254325
3013.94	2968.4	1132.27	-995.714	8245.25	12970.4	3258.68	14875.8	-541.746	-2846.95	154.413	-210.587	-799.888	-3282.14	-657.301	226.476					0.612284	0.603034	0.230022	-0.20228	1.67503	2.63495	0.662004	3.02204	-0.110056	-0.578361	0.0313691	-0.0427809	-0.162498	-0.66677	-0.133531	0.0460089
7571.89	-921.404	767.318	-2174.05	9123.02	3930.19	1007.06	20190.6	894.254	-3363.71	-134.968	-72.254	-1476.13	-2964.14	-72.5873	-50.0477					1.53824	-0.187184	0.155881	-0.44166	1.85335	0.798421	0.204586	4.10173	0.181668	-0.683341	-0.0274189	-0.0146785	-0.299876	-0.602168	-0.0147462	-0.0101672
8923.22	1087.93	1632.41	-2003.48	10078.8	16309.1	4803.49	20419.3	-110.794	-2691.48	47.5077	-442.206	-1391.46	-3017.14	68.8417	-36.2857					1.81276	0.221014	0.331626	-0.407008	2.04751	3.31321	0.975833	4.14821	-0.0225079	-0.546776	0.00965122	-0.0898345	-0.282676	-0.612935	0.0139852	-0.00737146
8217.46	483.881	1390.46	-1348.86	12761.3	74.429	1087.16	14230	726.016	-2372.62	-182.063	-268.254	-2027.65	-2578.19	5842.84	372.476					1.66938	0.0983007	0.282473	-0.274021	2.59246	0.0151203	0.220857	2.89085	0.147491	-0.482	-0.0369863	-0.054496	-0.411919	-0.523761	1.18698	0.0756689
10714.6	1483.59	544.746	-209.619	9106.83	4085.08	10689.1	15886.7	-2384.05	-470.556	-620.778	-803.285	699.317	-2847.17	-1665.65	-775.952					2.17667	0.301392	0.110666	-0.0425843	1.85006	0.829887	2.17149	3.2274	-0.484321	-0.0955938	-0.126111	-0.163188	0.142067	-0.578406	-0.338378	-0.157635
10135.5	1129.49	819.127	-434.809	9095.11	3605.03	9235.3	16019.8	-369.333	-831.175	-964.064	-872.762	316.746	-2744.46	-1870.94	-844.524					2.05904	0.229457	0.166406	-0.0883319	1.84768	0.732365	1.87616	3.25444	-0.0750304	-0.168854	-0.19585	-0.177302	0.0643472	-0.557539	-0.380082	-0.171566
8886.27	671.349	840.841	-233.571	5653.25	18755.7	9440.87	16868.2	-2336.57	-1099.75	-411.635	-583.381	445.032	-3323.27	-1646.6	-222.143					1.80525	0.136385	0.170818	-0.0474502	1.14846	3.81023	1.91792	3.42679	-0.474676	-0.223414	-0.0836239	-0.118514	0.0904086	-0.675125	-0.334509	-0.0451285
11341.5	1418.78	970.889	-308.905	4476.68	4866.36	3407.06	15733.2	-1972.9	-78.9847	-777.635	-1076.29	-198.635	-2983.89	-2929.27	-780.667					2.30404	0.288226	0.197237	-0.0627544	0.909441	0.988606	0.692148	3.19622	-0.400797	-0.0160458	-0.157977	-0.218648	-0.0403529	-0.606179	-0.595084	-0.158593
9108.84	-87.5083	847.079	-460.571	5978.16	14466.7	13030.1	16847.3	-67.7613	-201.604	-854.921	-1043.62	90.413	-2633.03	-3038.32	-623.571					1.85047	-0.0177774	0.172085	-0.0935654	1.21447	2.93892	2.64708	3.42255	-0.0137658	-0.0409559	-0.173678	-0.212012	0.0183675	-0.534903	-0.617237	-0.126679
9630.03	1886.02	284.508	-454.381	6477.02	10880.3	10172.9	17590.3	570.858	353.634	-983.159	-775.619	-339.73	-3643.89	-2674.46	-956.714					1.95635	0.383146	0.0577981	-0.0923079	1.31581	2.21035	2.06664	3.57349	0.11597	0.0718411	-0.199729	-0.157568	-0.0690164	-0.740259	-0.543319	-0.194357
8760.32	3587.59	-348.635	-197.333	7964.87	4454.27	10675.6	8112.91	1851.19	763.825	-760.159	-857.524	231.222	-3600.65	-2891.27	-722.286					1.77967	0.728821	-0.0708254	-0.0400884	1.61807	0.904889	2.16876	1.64814	0.376071	0.155172	-0.154427	-0.174207	0.0469729	-0.731475	-0.587364	-0.146733
7735.08	812.683	538.746	198.619	5976.16	9634.17	6668.64	14832	-212.571	168.158	-327.635	-1028	455.508	-2539.89	-1329.7	-749.19					1.57139	0.165097	0.109447	0.0403495	1.21406	1.95719	1.35474	3.01312	-0.043184	0.0341615	-0.0665592	-0.208839	0.0925368	-0.515981	-0.270129	-0.152199
3296.27	2722.11	235.508	-528.476	7389.49	2552.32	12059.1	14392.9	490.239	-478.604	-944.397	-978.095	352.127	-3236.56	-2295.89	-390.714					0.66964	0.552999	0.0478437	-0.10736	1.50118	0.518505	2.44982	2.92392	0.0995924	-0.0972287	-0.191855	-0.198701	0.0715349	-0.657509	-0.466412	-0.0793739
5092.08	422.635	341.698	189.857	7889.11	2087.36	10597.1	12881.9	161.239	724.73	-1110.87	-892.809	-363.683	-3002.79	-2325.41	-573.667					1.03446	0.0858586	0.0694163	0.0385695	1.60268	0.42405	2.1528	2.61696	0.0327558	0.14723	-0.225675	-0.181375	-0.0738825	-0.61002	-0.47241	-0.116541
6069.08	2205.4	-268.302	22.2377	4717.11	10244.4	7683.44	14402.3	179.81	611.301	-1246.11	-654.428	-1178.25	-3624.84	-2458.75	-473.905					1.23294	0.448028	-0.0545057	0.0045176	0.958285	2.08116	1.5609	2.92585	0.0365285	0.124186	-0.253148	-0.132948	-0.239363	-0.736389	-0.499496	-0.0962742
9561.13	2304.06	995.698	-89.5713	6005.87	11417.4	5387.21	15640	983.81	892.253	-783.921	-868.524	24.222	-4006.94	-2382.56	-396.238					1.94235	0.468072	0.202277	-0.0181965	1.2201	2.31946	1.09442	3.17728	0.199862	0.181262	-0.159254	-0.176441	0.00492072	-0.814012	-0.484018	-0.0804961
5896.41	3033.25	3.98433	590.905	8762.78	13893.2	4334.11	17066.6	-9.09533	688.396	-905.968	-1143.86	165.651	-2913.79	-2046.37	-570.381					1.19786	0.616208	0.000809421	0.120043	1.78017	2.82242	0.880478	3.4671	-0.00184772	0.139848	-0.184048	-0.232376	0.0336521	-0.59194	-0.415721	-0.115873
10165.3	3016.11	8.79433	227.476	7298.87	14111.7	6687.06	16830	-564.428	44.9203	-1719.87	-329.285	-238.397	-2495.51	-2021.46	-622.571					2.06508	0.612725	0.00178658	0.0462119	1.48277	2.86681	1.35848	3.41904	-0.114664	0.0091256	-0.349394	-0.0668946	-0.0484305	-0.506964	-0.410661	-0.126476
7935.41	4832.97	389.556	712.191	7551.02	8684.79	6994.87	10880.9	5.33367	75.7303	-1243.87	-909.952	-181.159	-2861.41	-2140.6	-96.762					1.61209	0.981821	0.0791387	0.144682	1.53399	1.76432	1.42101	2.21046	0.00108354	0.0153847	-0.252694	-0.184858	-0.0368026	-0.581298	-0.434865	-0.0196573
6922.27	2402.06	621.27	-529.952	4615.68	-2046.44	10209.7	14011.5	-460.761	-1065.79	-1102.78	-1169.33	140.174	-2805.79	-2518.94	-456.381					1.40626	0.487981	0.126212	-0.10766	0.937679	-0.415737	2.07411	2.84644	-0.093604	-0.216517	-0.22403	-0.237551	0.0284765	-0.569999	-0.511724	-0.0927142
7928.7	1934.49	1156.22	-389.143	6952.02	13561.1	4165.4	15697	-431.238	241.015	-1355.78	-444.524	-114.016	-2609.13	-1390.98	-570.428					1.61072	0.392994	0.234888	-0.0790548	1.41231	2.75494	0.846204	3.18885	-0.0876064	0.0489625	-0.275427	-0.0903055	-0.0231624	-0.530046	-0.28258	-0.115883
6235.08	2003.44	-20.7777	49.6187	5284.59	6239.41	5792.78	12150.8	-1449.62	-208.699	-1094.35	-897.285	-492.016	-2583.46	-719.079	-462.809					1.26666	0.407001	-0.004221	0.0100801	1.07357	1.26754	1.17681	2.46844	-0.294491	-0.0423973	-0.222318	-0.182284	-0.0999535	-0.524832	-0.146081	-0.09402
8519.98	1937.97	773.746	113.619	4603.21	9953.36	7278.97	15394.9	-1424.19	-114.08	-906.492	-292.047	68.603	-2857.41	-1167.18	-554.667					1.73084	0.3937	0.157187	0.0230817	0.935146	2.02203	1.47873	3.12749	-0.289325	-0.0231754	-0.184155	-0.0593297	0.0139368	-0.580486	-0.237113	-0.112681
10517.4	2227.44	1816.41	-27.4283	8985.3	11799.6	11569.8	16460.3	-2813	-748.889	-914.492	-557.381	-752.587	-2612.51	-1496.84	99.905					2.13662	0.452507	0.369006	-0.00557209	1.82537	2.3971	2.35042	3.34392	-0.571463	-0.152137	-0.18578	-0.113232	-0.152889	-0.530733	-0.304084	0.0202958
3733.65	1021.68	74.4603	-61.1903	6399.25	12193.9	11896	16464.3	-533.095	406.92	-923.016	-415.857	71.46	-2898.17	-1665.13	188.286					0.758494	0.207556	0.0151267	-0.0124309	1.30001	2.47721	2.41669	3.34473	-0.108299	0.0826662	-0.187511	-0.0844818	0.0145172	-0.588767	-0.338272	0.0382505
5133.79	1478.87	791.984	253.429	7124.4	8734.03	4743.16	14201.5	-3000.62	-492.842	-750.064	-531.904	-93.778	-2947.51	-1607.94	-514.762					1.04293	0.300434	0.160892	0.0514842	1.44733	1.77433	0.963577	2.88504	-0.609578	-0.100121	-0.152376	-0.108057	-0.0190511	-0.598789	-0.326654	-0.104574
4675.89	1483.73	1135.84	-279.619	5068.02	7098.46	2899.64	12640.6	-603.428	-1884.75	-1269.06	-1206.81	-467.54	-2645.51	-1629.98	-423.809					0.949911	0.301421	0.230747	-0.0568049	1.02957	1.44206	0.589063	2.56795	-0.122587	-0.382888	-0.257811	-0.245164	-0.0949811	-0.537437	-0.331133	-0.0860971
4320.17	1862.25	59.6983	-513.19	4164.3	18097.4	3453.44	12519.8	-612.666	-1652.75	-597.349	-926.333	-720.111	-3398.84	-407.889	-566.809					0.877647	0.378318	0.0121278	-0.104255	0.845981	3.6765	0.70157	2.54342	-0.124464	-0.335757	-0.121352	-0.188185	-0.146291	-0.690477	-0.082863	-0.115148
3894.13	2672.02	1174.18	45.3327	5974.92	17902.3	4621.25	12315.2	135.286	-1107.84	-746.302	-723.571	82.984	-2919.27	-1395.6	-643.762					0.791095	0.542822	0.238535	0.00920937	1.21381	3.63687	0.938812	2.50185	0.0274834	-0.225059	-0.151612	-0.146994	0.0168583	-0.593052	-0.283518	-0.130781
7554.11	3353.19	193.191	249.333	7865.13	4669.32	5327.16	13580	-528.746	-46.1903	-242.254	-95.5233	-847.064	-1536.08	-1124.03	-93.46					1.53462	0.681203	0.0392469	0.0506522	1.59781	0.948576	1.08222	2.75878	-0.107415	-0.0093836	-0.0492142	-0.0194056	-0.172082	-0.312056	-0.228348	-0.0189865
5793.59	2791.14	248.762	-143.714	8479.18	13180.7	13022.3	12521.9	-1021.46	506.667	-883.54	-91.4283	726.174	-1366.6	-1242.46	-831.032					1.17697	0.567023	0.0505362	-0.0291956	1.72255	2.67768	2.64548	2.54384	-0.20751	0.10293	-0.179492	-0.0185737	0.147523	-0.277627	-0.252407	-0.168825
6925.68	4137.48	250.334	494.619	9753.8	6993.84	12027.7	13020.7	-81.0793	970.953	-417.825	-259.381	-289.968	-640.794	-1051.65	-294.08					1.40696	0.840532	0.0508556	0.100482	1.98149	1.4208	2.44343	2.64516	-0.0164713	0.19725	-0.0848816	-0.0526935	-0.0589072	-0.130178	-0.213644	-0.0597426
5841.02	2869.86	-276.095	436.857	6456.04	7988.98	18326.3	14292.1	-1141.46	74.3807	-250.873	78.9527	382.746	-1189.6	-1082.32	-309.222					1.18661	0.583014	-0.0560889	0.0887479	1.31155	1.62297	3.72299	2.90346	-0.231889	0.0151105	-0.0509651	0.0160393	0.0777552	-0.241669	-0.219874	-0.0628187
3579.92	1775.52	277	723.809	6322.56	7530.65	15739.1	13599.1	-764.365	861.477	-466.063	-371	-591.73	-876.508	-1362.75	-618.984					0.727264	0.360699	0.0562728	0.147042	1.28443	1.52986	3.1974	2.76267	-0.155281	0.17501	-0.0946811	-0.075369	-0.12021	-0.178063	-0.276843	-0.125747
4010.21	2493.33	822.286	281.048	7353.18	7650.84	16239.4	13221.6	-486.412	937.191	-469.444	-363.619	93.6033	-1091.17	-1528.7	-1060.84					0.814677	0.506523	0.167048	0.0570951	1.4938	1.55427	3.29906	2.68598	-0.0988151	0.190391	-0.095368	-0.0738696	0.0190156	-0.221673	-0.310556	-0.215511
5957.25	3487.09	94.572	191.238	10993.4	11552.3	11464.9	12633.7	-612.127	-22.0953	-99.4923	105.191	66.6513	-1182.84	-1013.65	-513.27					1.21022	0.708406	0.0192124	0.0388502	2.23332	2.34686	2.32911	2.56656	-0.124354	-0.00448868	-0.0202119	0.0213696	0.0135403	-0.240295	-0.205924	-0.104271
5022.4	4225.19	551.715	427.381	4455.8	4402.75	13818.4	12708.9	-530.65	625.381	326.318	-145.762	1069.56	-211.555	-984.984	289.968					1.0203	0.858351	0.112081	0.0868228	0.905199	0.894421	2.80723	2.58183	-0.107802	0.127047	0.0662917	-0.0296117	0.217281	-0.0429776	-0.2001	0.0589072
7211.4	5915	509.905	444.381	7203.61	11239.8	13389.5	12999.9	-1003.84	550.572	-409.349	1396.38	1236.46	378.778	-1258.03	196.587					1.465	1.20164	0.103588	0.0902764	1.46342	2.28337	2.7201	2.64095	-0.203931	0.111849	-0.0831596	0.283676	0.251188	0.0769491	-0.25557	0.0399368
3155.4	2912.05	553.238	697.619	10611.3	5562.41	9404.54	14056.2	-270.984	901.858	-514.968	-249.714	1311.46	-454.698	-1270.03	-447.937					0.641021	0.591585	0.112391	0.141722	2.15569	1.13001	1.91054	2.85553	-0.0550507	0.183213	-0.104616	-0.0507297	0.266424	-0.0923723	-0.258008	-0.0909988
4711.49	3104.86	187.048	377.238	8023.75	5801.94	16787.3	12574.7	-881.365	1118.76	-246.444	-380.143	157.936	-420.794	-95.174	-220.603					0.957144	0.630754	0.037999	0.0766362	1.63003	1.17867	3.41034	2.55457	-0.17905	0.227277	-0.0500654	-0.0772264	0.0320849	-0.0854846	-0.0193347	-0.0448157
5154.54	3479.48	796.191	-267.571	8362.99	9478.46	15757.8	14382.5	-888.365	612.381	-1042.44	-23.7143	727.936	-822.079	-51.222	234.492					1.04715	0.706858	0.161747	-0.0543573	1.69895	1.92556	3.20122	2.92182	-0.180472	0.124406	-0.211773	-0.00481759	0.147881	-0.167006	-0.0104058	0.0476372
8782.44	3682	-276.047	30.048	7256.7	9603.94	13025.2	12765.8	-1252.27	781.953	-875.301	-403.714	64.5553	246.778	-912.079	-175.841					1.78416	0.748001	-0.0560792	0.00610428	1.4742	1.95105	2.64607	2.59339	-0.2544	0.158854	-0.177818	-0.0820149	0.0131145	0.0501332	-0.18529	-0.0357222
5744.11	5593.67	-388.143	-501.952	5918.32	10728.6	10873.1	10440.6	-1502.6	992.096	-497.301	-494.333	-136.111	-581.222	-87.508	-806.032					1.16692	1.13636	-0.0788516	-0.101972	1.20231	2.17952	2.20888	2.12101	-0.305255	0.201545	-0.101027	-0.100424	-0.027651	-0.118076	-0.0177773	-0.163746
5717.49	3486.43	7.143	303.238	5403.65	6087.32	15346.9	13815.1	-907.317	161.477	-1102.4	183.096	-283.159	-1185.46	-1715.03	-606.318					1.16151	0.708271	0.00145111	0.061603	1.09776	1.23664	3.11773	2.80655	-0.184322	0.0328041	-0.223953	0.037196	-0.0575239	-0.240827	-0.34841	-0.123174
4938.59	2349.57	-198.857	170	8484.7	8436.7	11823.3	13703.7	-1195.37	-510.761	-900.873	21.4287	35.0323	-1204.03	-2017.6	60.397					1.00328	0.477317	-0.040398	0.0345356	1.72367	1.71392	2.4019	2.78391	-0.242839	-0.103762	-0.183013	0.00435325	0.00711685	-0.2446	-0.409878	0.0122697
9032.3	4116.81	-562.047	-312.81	9457.51	5668.36	14338.1	13604.3	-1697.32	-216.285	-488.349	-223.333	1333.27	-367.127	-1786.75	81.016					1.83492	0.836333	-0.11418	-0.0635476	1.9213	1.15153	2.91279	2.76373	-0.344811	-0.0439385	-0.0992086	-0.0453703	0.270855	-0.0745821	-0.362979	0.0164585
6758.59	2796.24	-181	-56.619	7213.13	5231.27	19466.6	13739.3	-605.746	1220.52	-669.73	191.524	497.27	-955.079	-2612.46	-66.365					1.37301	0.568058	-0.0367703	-0.0115022	1.46535	1.06274	3.95465	2.79114	-0.123058	0.24795	-0.136056	0.0389082	0.101021	-0.194025	-0.530723	-0.0134821
4426.11	3488.48	-185.047	91.381	8636.99	5642.27	12041.7	11566.9	63.6827	954.334	-734.206	18.0477	-93.8257	-163.174	-2476.17	-523.556					0.899168	0.708687	-0.0375924	0.0185641	1.75461	1.14623	2.44629	2.34982	0.0129372	0.193874	-0.149155	0.0036664	-0.0190608	-0.0331489	-0.503037	-0.106361
7745.59	4387.09	79.905	-391.714	6558.75	7041.41	10304.5	12220.7	247.969	-407.571	-304.063	-156.762	-223.826	-679.651	-2795.03	652.111					1.57352	0.891242	0.0162328	-0.079577	1.33241	1.43047	2.09337	2.48264	0.050375	-0.0827984	-0.0617707	-0.0318464	-0.0454704	-0.138072	-0.567813	0.132477
6413.59	6243.57	599.619	-490.524	6799.8	7170.46	6723.35	12547.4	-272.555	-616.476	-794.206	-291.19	-730.588	-500.222	-2115.51	739.492					1.30293	1.26839	0.121813	-0.0996503	1.38138	1.45668	1.36585	2.54902	-0.0553698	-0.125238	-0.161344	-0.0591556	-0.148419	-0.101621	-0.429767	0.150228
5381.44	2530.33	503.429	-636.619	7684.42	3674.36	11515.5	13542.7	1495.44	668.905	-424.635	-137.952	530.032	-1917.22	-2115.51	-418.222					1.09324	0.514039	0.102272	-0.12933	1.5611	0.74645	2.33939	2.75121	0.303801	0.135889	-0.086265	-0.0280251	0.107676	-0.389485	-0.429767	-0.0849621
7366.11	2340.76	-585.619	-585.143	5174.94	2903.56	10383.9	2130.83	434.921	-201.857	-382.825	-340.143	1413.79	-748.603	-1538.22	-209.365					1.49643	0.475528	-0.118969	-0.118872	1.05129	0.58986	2.1095	0.432879	0.0883545	-0.0410075	-0.0777713	-0.0691004	0.287213	-0.152079	-0.312491	-0.0425327
6375.06	2974.19	249.238	-195.429	6737.37	7486.75	12328.8	332.255	-644.174	714.334	-512.682	-164.952	503.317	-1566.37	-1660.94	-469.413					1.2951	0.604209	0.0506329	-0.0397016	1.3687	1.52094	2.5046	0.0674978	-0.130865	0.145117	-0.104152	-0.0335102	0.102249	-0.318208	-0.33742	-0.0953616
5174.59	2699.86	309.619	620.286	6480.99	2881.36	15867.9	2773.87	-501.222	-73.0003	-611.73	6.38067	196.174	-1156.08	-1434.17	59.92					1.05122	0.548478	0.0628994	0.126012	1.31662	0.585352	3.22357	0.563515	-0.101824	-0.0148301	-0.124274	0.00129624	0.039853	-0.234858	-0.291354	0.0121728
9171.3	2986.67	777.191	-342.349	6805.95	11568.5	8367.57	3209.54	-1531.43	-379.46	-330.905	-230.159	1559.51	-2723.95	-1124.08	1142.7					1.86316	0.606744	0.157887	-0.0695485	1.38263	2.35015	1.69988	0.652021	-0.311111	-0.0770876	-0.0672236	-0.0467569	0.316815	-0.553373	-0.228358	0.23214
6027.35	1790.48	920	-614.539	5394.48	3465.86	3600.19	3962.16	-2356.38	-642.65	40.476	-18.6827	-790.301	-2714	291.015	-1057.78					1.22446	0.363737	0.186899	-0.124844	1.09589	0.704092	0.731382	0.804916	-0.478701	-0.130555	0.00822273	-0.0037954	-0.16055	-0.551351	0.05912	-0.214888
8150.21	1838.57	1133.14	-663.682	8147.38	12640.3	4988.76	3241.02	-1534.24	-152.841	4.905	-348.159	-732.015	-3373.9	-1342.75	-1486.87					1.65572	0.373507	0.230199	-0.134828	1.65515	2.56788	1.01347	0.658415	-0.311682	-0.0310498	0.000996455	-0.0707287	-0.14871	-0.685412	-0.27278	-0.302059
6281.54	2770.71	807.143	-444.111	6757.43	7704	4537.43	2469.44	-1377.71	523.778	-110.429	-56.5397	-14.0633	-2789.95	-1099.6	500.27					1.2761	0.562873	0.163972	-0.0902216	1.37278	1.56507	0.921782	0.50167	-0.279884	0.106406	-0.0224337	-0.0114861	-0.00285698	-0.566781	-0.223385	0.10163
5769.92	2400.67	768.619	-206.063	6283.67	3874.19	4040.48	1274.35	-889.714	-1141.84	224.095	-57.6827	-728.063	-2823.76	-442.509	286.461					1.17216	0.487698	0.156146	-0.0418619	1.27653	0.787045	0.820826	0.258885	-0.180746	-0.231966	0.0455251	-0.0117183	-0.147907	-0.57365	-0.089896	0.0581947
5242.73	1772.62	1178.29	382.746	9986	9383.05	4905.05	239.064	-1924.57	-612.603	-86.81	165.46	-847.158	-3015.76	-1175.08	-236.777					1.06506	0.360109	0.23937	0.0777551	2.02866	1.90617	0.996464	0.048566	-0.390978	-0.124451	-0.0176355	0.0336134	-0.172101	-0.612654	-0.238718	-0.0481015
7879.06	2126.33	1481.76	-754.492	8886.48	6224.48	5428.67	557.016	-1529.38	-437.031	-309.238	-422.73	-132.587	-3121.9	-895.08	-237.063					1.60064	0.431966	0.301021	-0.153276	1.8053	1.26451	1.10284	0.113158	-0.310695	-0.0887832	-0.062822	-0.0858779	-0.0269352	-0.634218	-0.181836	-0.0481596
7843.16	2521.19	923.048	131.984	6453.81	7362.33	2240.52	1377.92	-2843.43	282.112	-424.524	-395.825	-797.682	-1999.81	-1185.94	1096.84					1.59334	0.512182	0.187518	0.0268126	1.3111	1.49566	0.455164	0.279926	-0.577645	0.0573113	-0.0862424	-0.0804121	-0.16205	-0.406263	-0.240924	0.222824
8203.44	2882.67	932.334	-382.682	5662.86	13376.9	4370.57	868.683	-3304.81	-359.412	-296.381	-166.587	-1064.21	-2806.76	-1057.89	133.604					1.66654	0.585616	0.189404	-0.0777422	1.15041	2.71752	0.887885	0.176474	-0.671375	-0.0730148	-0.06021	-0.0338422	-0.216194	-0.570196	-0.214911	0.0271417
5732.54	2671.67	566	421.27	6851	7838.05	5590.86	1538.78	-2330.33	-143.746	-317.714	-250.968	-154.682	-2395.71	-137.842	-651.539					1.16457	0.542751	0.114983	0.0855813	1.39179	1.59231	1.13579	0.312604	-0.473409	-0.0292021	-0.0645439	-0.0509843	-0.0314238	-0.486691	-0.0280026	-0.132361
5781.11	5829.24	1237.57	113.556	8790.81	13179.4	5020.52	2720.44	-3063.43	1705.45	134.095	-463.683	-927.634	-3022.24	392.253	-958.73					1.17444	1.18421	0.251414	0.0230689	1.78586	2.67741	1.01992	0.552661	-0.622338	0.346463	0.0272415	-0.0941975	-0.18845	-0.61397	0.0796866	-0.194767
4893.49	3963.52	829.524	-453.206	5133.05	5286.67	7880.19	774.302	-1832.71	-165.555	15.619	-279.587	-308.587	-2351.62	35.8723	774.747					0.994117	0.805193	0.168518	-0.0920692	1.04278	1.07399	1.60087	0.1573	-0.372317	-0.0336326	0.00317301	-0.0567983	-0.0626898	-0.477733	0.00728749	0.15739
3713.87	4418.05	871.762	-37.9203	5742.95	5734.81	3765.19	850.874	-1147.29	-1212.94	72.571	-356.921	-266.92	-2724.33	1225.87	-81.8723					0.754476	0.89753	0.177099	-0.00770355	1.16669	1.16503	0.764902	0.172856	-0.233072	-0.246409	0.0147429	-0.0725087	-0.0542251	-0.55345	0.249037	-0.0166324
5447.21	2322.57	1162.05	-181.587	6400.1	6924.05	5890.9	563.302	-1294.05	-952.269	-27.524	-511.206	-655.968	-2757.67	759.063	248.461					1.1066	0.471832	0.236071	-0.0368896	1.30019	1.40663	1.19674	0.114435	-0.262887	-0.193454	-0.00559152	-0.103852	-0.13326	-0.560222	0.154204	0.050475
4479.25	1915.48	729.191	-374.587	3352.81	9393.9	4470.81	1328.78	-250.381	-353.793	-168.334	-822.349	-723.444	-2444	1855.4	-86.7773					0.909964	0.389131	0.148136	-0.0760977	0.681126	1.90838	0.908249	0.269942	-0.0508652	-0.0718733	-0.0341972	-0.167061	-0.146968	-0.496501	0.376925	-0.0176289
3007.44	3596.05	1133.81	-291.254	10387.6	5138.67	4972.33	875.445	-671.762	66.492	-184.476	-347.349	-968.396	-3176.76	3955.73	950.175					0.610965	0.73054	0.230334	-0.0591686	2.11025	1.04392	1.01013	0.177847	-0.136469	0.0135079	-0.0374764	-0.0705642	-0.196731	-0.645362	0.80361	0.193029
3466.78	2272.67	1064	-247.158	4098.1	10580	3892.76	2325.44	-2492.86	278.588	106.524	238.079	-1045.16	-2296.95	116.015	-171.253					0.704279	0.461694	0.216152	-0.0502104	0.832531	2.14934	0.790818	0.472416	-0.506426	0.0565954	0.0216404	0.048366	-0.212325	-0.466628	0.0235686	-0.0347903
8801.44	2798.57	897.524	-574.825	8113.81	5093.33	2773.24	2379.4	-2269.38	37.016	-237.095	8.22233	-1106.49	-2774.33	-1130.84	96.8887					1.78802	0.568532	0.182333	-0.116776	1.64833	1.03471	0.563386	0.483376	-0.461027	0.00751983	-0.048166	0.00167037	-0.224785	-0.563608	-0.229731	0.019683
4721.4	2770	1202.48	-515.397	7607.14	3412.48	4550.43	1312.35	-2325.19	718.445	-230.095	2.27033	-831.349	-3154.43	-1279.94	1512.08					0.959156	0.562728	0.244284	-0.104703	1.5454	0.693247	0.924423	0.266605	-0.472364	0.145953	-0.046744	0.00046122	-0.168889	-0.640825	-0.26002	0.30718
6672.97	1848.95	743.762	-671.777	5190.62	7203.76	3398.9	2622.54	-2496.05	50.683	-10.334	-263.921	1138.56	-2655.86	-334.175	-366.587					1.35562	0.375616	0.151096	-0.136472	1.05448	1.46345	0.69049	0.532771	-0.507074	0.0102963	-0.00209936	-0.0536157	0.231299	-0.53954	-0.0678879	-0.0744725
5594.68	1254.48	739.095	-934.254	4442.71	10516.4	2431.24	1454.02	-2042.62	-1087.65	-150.238	118.603	-440.492	-3085.86	451.11	-452.301					1.13656	0.254848	0.150148	-0.189795	0.902541	2.13641	0.493908	0.295384	-0.41496	-0.220957	-0.030521	0.0240944	-0.0894864	-0.626894	0.0916434	-0.0918854
6074.35	1830.91	1227.19	-512.92	3668.52	3328.71	4085.19	635.54	-2794.71	-81.317	-112.714	112.127	-410.492	-2358.57	-124.794	-421.872					1.23401	0.37195	0.249305	-0.1042	0.745263	0.676231	0.82991	0.12911	-0.567748	-0.0165196	-0.0228979	0.0227788	-0.0833919	-0.479146	-0.0253519	-0.0857037
4013.3	1483.14	1163.57	-53.8253	6134.05	7548.14	3596.29	1559.84	-1211.24	91.921	-370.524	-139.064	-46.3493	-479.143	-475.509	457.461					0.815305	0.301302	0.236381	-0.0109347	1.24614	1.53341	0.730588	0.316883	-0.246064	0.0186738	-0.0752723	-0.0282509	-0.0094159	-0.0973383	-0.0966	0.0929335
2271.11	1629	1087.52	3084.79	6011.24	7034.38	3780.29	3318.6	-418.619	45.207	214.047	-104.873	-661.73	-2139.24	-328.413	-429.634					0.461378	0.330933	0.220931	0.626678	1.22119	1.42904	0.767968	0.674177	-0.0850429	0.00918384	0.0434838	-0.021305	-0.134431	-0.434588	-0.0667173	-0.0872806
4759.73	1105.24	-131.762	-357.73	4697.81	3313.86	4704.62	5644.89	-2370.1	43.731	286.476	-22.3017	-504.063	-2003.24	-150.747	245.461					0.966943	0.22453	-0.0267676	-0.0726732	0.954364	0.673213	0.955747	1.14676	-0.481487	0.00888399	0.0581978	-0.0045306	-0.102401	-0.406959	-0.0306243	0.0498655
4537.3	4250.06	1351	-689.762	5690.62	4878.94	12531.7	8465.41	-760.937	417.111	-79.6987	-56.8893	-885.191	-684.079	-344.921	-1129.83					0.921757	0.863404	0.274457	-0.140126	1.15605	0.99116	2.54583	1.71976	-0.154585	0.0847364	-0.0161908	-0.0115571	-0.179827	-0.138971	-0.070071	-0.229525
4646.21	3244.3	797.429	-682.619	5954.91	10563.4	8072.9	3136.22	-698.556	-104.175	46.8253	-291.222	-598.572	-2325.98	-203.159	-1427.02					0.943881	0.659083	0.161998	-0.138675	1.20974	2.14597	1.64002	0.637126	-0.141912	-0.0211632	0.0095126	-0.0591621	-0.1216	-0.472526	-0.0412719	-0.2899
5020.68	4656.54	300.238	-683.667	4680	14601.7	12842.2	3898.65	27.016	-409.365	-727.842	-361.317	-478.048	-1928.79	55.127	-1944.92					1.01996	0.94598	0.0609936	-0.138888	0.950746	2.96635	2.60891	0.792014	0.00548832	-0.0831628	-0.147862	-0.0734019	-0.0971158	-0.391836	0.0111991	-0.395112
5102.21	4403.4	1826.29	-1411.95	10217	4298.89	17647.7	1941.03	-866.079	1141.68	-517.413	-135.841	-215	-234.889	372.889	-1609.16					1.03652	0.894554	0.371011	-0.286839	2.07559	0.873323	3.58514	0.394322	-0.175945	0.231934	-0.105113	-0.0275963	-0.0436774	-0.0477179	0.0757527	-0.326902
5203.11	4766.59	1165.1	-1090.1	8508.33	5087.7	9334.52	4825.56	-864.079	784.492	-376.461	-256.412	338.381	445.731	-384.159	-1388.35					1.05702	0.968336	0.23669	-0.221454	1.72847	1.03357	1.89632	0.980315	-0.175538	0.15937	-0.0764783	-0.0520904	0.0687424	0.0905506	-0.0780422	-0.282044
4334.87	3455.87	388.905	-660.81	7301.67	11380.2	14370.2	2508.65	-601.27	2027.44	-495.365	-162.079	-698.381	-111.412	-565.397	-1908.73					0.880633	0.702064	0.0790064	-0.134244	1.48334	2.3119	2.91932	0.509634	-0.122148	0.411877	-0.100634	-0.0329265	-0.141877	-0.0226334	-0.114861	-0.38776
4630.92	4301.97	686.619	-805.953	6074.91	8540.41	10260.8	3507.89	-543.603	-538.079	253.825	-173.793	96.9053	-613.127	2306.32	-1960.25					0.940775	0.873948	0.139487	-0.16373	1.23412	1.73499	2.08449	0.71263	-0.110433	-0.109311	0.0515648	-0.0353063	0.0196864	-0.124557	0.46853	-0.398227
4583.25	2815.92	697.286	-759.429	6063.05	13623.5	9750.57	1968.37	965.778	-709.651	11.9203	-126.746	-524.667	-595.984	-173.873	-1692.87					0.931092	0.572057	0.141654	-0.154279	1.23171	2.76762	1.98084	0.399875	0.196199	-0.144166	0.00242163	-0.0257486	-0.106586	-0.121075	-0.0353224	-0.343909
4906.97	3765.59	1045.19	-1089.19	3658.48	10202.7	11562	5094.51	-253.032	1302.54	-128.699	-88.1743	-284.429	182.111	-828.111	-1253.02					0.996855	0.764982	0.212331	-0.22127	0.743223	2.07269	2.34884	1.03495	-0.0514037	0.264612	-0.0261452	-0.0179127	-0.0577819	0.036996	-0.168231	-0.254551
4985.49	5683.11	2547.95	-1364.29	5131.71	10848.7	7951.71	1587.98	-346.603	1560.73	-394.365	-36.3653	-860.191	-1329.56	159.603	-1851.59					1.01281	1.15453	0.517619	-0.277156	1.04251	2.20392	1.6154	0.3226	-0.0704127	0.317064	-0.0801155	-0.00738765	-0.174748	-0.2701	0.0324235	-0.376151
5340.35	4742.4	958.714	-821.715	4686.67	4777.7	1647.33	3598.22	-1477.08	31.206	-352.08	21.6347	-341.905	-1328.84	-614.73	-1764.97					1.0849	0.963422	0.194764	-0.166932	0.952101	0.970593	0.334657	0.730982	-0.30007	0.00633952	-0.0715253	0.0043951	-0.0694582	-0.269955	-0.124883	-0.358555
5035.44	5599.16	1010.33	-1448.1	4203.52	10581.2	8144.76	2774.18	-2002.36	-299.698	-486.032	51.8727	335.333	199.111	-9.968	-1432.59					1.02295	1.13747	0.20525	-0.294182	0.853949	2.14958	1.65462	0.563576	-0.406782	-0.0608839	-0.0987377	0.010538	0.0681232	0.0404496	-0.00202501	-0.291031
4434.35	3509.63	1135.86	-451.429	4844.05	7778.65	9310.38	2453.75	-1224.08	-290.365	-317.937	-253.65	313.762	-2335.94	-615.635	-1211.73					0.900842	0.712985	0.23075	-0.0917082	0.984073	1.58024	1.89141	0.49848	-0.248673	-0.0589879	-0.0645891	-0.0515293	0.0637411	-0.474547	-0.125067	-0.246164
4915.25	4431.78	1425.29	-79.905	4899.62	10444.6	4478.52	2367.75	-313.603	-589.603	-14.6987	-184.317	218.333	-3365.46	-1160.25	-1213.87					0.998538	0.900319	0.289548	-0.0162328	0.995362	2.12182	0.909816	0.48101	-0.0637087	-0.119778	-0.00298605	-0.0374442	0.0443546	-0.683696	-0.235707	-0.246599
5066.16	5195.44	1426.05	-172.762	3172.67	10974.7	4005.86	4638.98	-947.508	-324.984	-174.127	-422.793	-112.476	-1454.08	-744.635	-1381.3					1.02919	1.05546	0.289703	-0.0350967	0.64453	2.22951	0.813793	0.942413	-0.192487	-0.0660208	-0.035374	-0.0858908	-0.0228495	-0.295397	-0.151273	-0.280612
4421.49	5875.92	862.952	141.285	4078.43	5293.27	8038.67	4313.51	-668.508	159.873	-104.032	-45.3173	-324.238	-1777.41	-165.492	-889.301					0.89823	1.1937	0.175309	0.0287022	0.828536	1.07533	1.63306	0.876293	-0.135808	0.0324783	-0.0211341	-0.00920625	-0.0658691	-0.361083	-0.0336198	-0.180662
4199.83	5447.73	753.81	-188	2615.29	8952.75	4410.24	4542.6	354.111	-165.841	-677.889	9.72967	-215.429	-2822.13	-472.921	-783.539					0.853198	1.10671	0.153137	-0.0381924	0.531297	1.81876	0.895943	0.922833	0.0719379	-0.0336907	-0.137714	0.00197659	-0.0437645	-0.573317	-0.0960743	-0.159177
4404.06	4167.16	1405	-889.905	3451.19	7752.27	8983.76	4210.56	-2.222	1013.78	-576.175	45.6347	135.19	-2239.13	-659.397	-651.063					0.894689	0.846562	0.285427	-0.180785	0.701112	1.57488	1.82506	0.855378	-0.000451401	0.20595	-0.11705	0.00927072	0.027464	-0.45488	-0.133957	-0.132264
4966.97	5094.92	1576.62	-615.858	11688.3	8207.94	5946.57	4478.89	-977.889	-102.794	-167.794	-134.603	752.19	-1571.22	-989.682	-2060.87					1.00904	1.03504	0.320291	-0.125112	2.37449	1.66745	1.20805	0.90989	-0.198659	-0.0208827	-0.0340874	-0.0273448	0.152808	-0.319195	-0.201055	-0.418668
5392.59	4164.44	1062.24	-1407.62	6688.38	7813.94	10890.6	4546.13	-655.127	-160.937	-156.27	92.6827	428.238	-2125.7	-596.825	-2092.68					1.09551	0.84601	0.215795	-0.285959	1.35875	1.58741	2.21243	0.923549	-0.13309	-0.0326945	-0.0317463	0.0188286	0.086997	-0.431837	-0.121245	-0.42513
5704.59	2325.63	781.905	-963.81	2888.52	9971.89	12296	3617.98	94.587	-895.127	-590.127	156.016	1213.76	-358.127	513.27	-2397.16					1.15889	0.472455	0.158845	-0.195799	0.586805	2.0258	2.49793	0.734996	0.0192154	-0.181846	-0.119885	0.0316947	0.246577	-0.0727538	0.104271	-0.486985
6122.11	2349.49	608.667	-512.762	4545.29	7390.22	12220.8	3769.51	237.254	-907.46	-638.794	22.8257	226.809	-2179.41	425.699	-2290.21					1.24371	0.477301	0.123651	-0.104168	0.923379	1.50133	2.48267	0.765779	0.0481983	-0.184351	-0.129771	0.00463705	0.0460765	-0.442749	0.0864811	-0.465257
5915.92	4619.02	1206.05	-806.381	5270.43	7708.65	9394.95	3655.68	-714.603	-1140.98	-560.651	-91.2223	290.095	-2265.17	104.841	-1206.73					1.20182	0.938357	0.24501	-0.163817	1.07069	1.56602	1.90859	0.742655	-0.145172	-0.231792	-0.113897	-0.0185319	0.0589331	-0.460172	0.0212985	-0.245148
4980.11	3057.11	1216.33	-751.524	3615.71	12090.4	7605.43	2792.68	-1369.51	-1089.89	-316.556	-315.65	136.762	-1679.17	-366.063	-1702.02					1.01171	0.621055	0.247099	-0.152673	0.734534	2.45618	1.54505	0.567336	-0.278217	-0.221412	-0.0643085	-0.0641246	0.0277834	-0.341126	-0.074366	-0.345766
4477.68	2738.73	-972.857	-300.286	4047.67	6879.65	3431.33	5895.92	-31.508	-906.46	-459.604	-363.174	608.857	-1848.22	-335.921	-1353.49					0.909645	0.556375	-0.197637	-0.0610033	0.822287	1.39761	0.697078	1.19776	-0.00640088	-0.184148	-0.0933689	-0.0737792	0.12369	-0.375468	-0.0682426	-0.274963
3897.78	3419.35	-759.699	340.587	3572.56	7684.32	5133.65	5524.21	-535.001	330.175	-442.254	-434.095	578.953	-685.08	-1206.62	-888.921					0.791837	0.694644	-0.154333	0.0691905	0.725768	1.56108	1.04291	1.12225	-0.108686	0.0670753	-0.0898443	-0.0881868	0.117615	-0.139174	-0.245126	-0.180585
4791.02	2293.25	-913.889	-164.698	4089.61	6029.27	5522.6	5829.49	-179.286	-123.397	-586.301	-544.286	-511.095	-362.413	-1671.05	-1390.21					0.973299	0.465876	-0.185657	-0.0334586	0.830807	1.22485	1.12192	1.18427	-0.036422	-0.0250682	-0.119108	-0.110572	-0.103829	-0.0736244	-0.339475	-0.282421
4439.97	2318.68	-494.794	103.921	4200.27	4441.03	13350.9	4432.68	-162.096	-229.063	-55.1583	-721.524	444.143	-119.127	-1633.81	-728.682					0.901983	0.471042	-0.100518	0.0211116	0.853288	0.902199	2.71225	0.900503	-0.0329299	-0.0465343	-0.0112055	-0.146578	0.0902279	-0.0242007	-0.33191	-0.148032
2751.54	2150.4	-714.08	297.302	4109.22	3297.94	10504.3	3974.83	230.428	780.46	-468.349	-507.952	-301.618	344.444	-1643.48	-1362.25					0.558978	0.436855	-0.145066	0.0603971	0.834791	0.669979	2.13395	0.807489	0.0468117	0.158551	-0.0951455	-0.103191	-0.061274	0.0699741	-0.333873	-0.276743
5213.68	1336.59	-687.842	-23.7463	2221.94	1776.46	5877.41	3972.11	941.238	852.699	-419.587	-257.143	607.143	379.016	-1787.29	-865.016					1.05916	0.271529	-0.139736	-0.00482409	0.451388	0.360889	1.194	0.806938	0.191213	0.173226	-0.0852395	-0.0522388	0.123342	0.0769975	-0.363089	-0.175729
3717.4	1360.59	-704.08	-33.3653	1369.94	4697.7	6595.27	6100.87	249.857	1434.7	-548.682	-737.81	-185.904	1010.83	-1908.19	-871.587					0.755192	0.276404	-0.143034	-0.00677819	0.278304	0.954341	1.33983	1.2394	0.0507587	0.29146	-0.111465	-0.149887	-0.0377666	0.20535	-0.387651	-0.177064
5642.02	3786.11	-997.223	345.73	3265.27	2017.84	4693.75	6009.68	-110.143	2122.18	-673.92	-595.048	-73.7143	-264.508	-1221.86	-1173.87					1.14618	0.769152	-0.202587	0.0702353	0.663342	0.409926	0.953538	1.22087	-0.0223756	0.431122	-0.136907	-0.120884	-0.0149751	-0.0537349	-0.248221	-0.238473
7591.11	3025.3	-795.794	395.492	3862.8	5239.51	7611.89	3974.06	605.666	-243.635	-490.92	-313.476	-1470.86	427.063	-1262.81	-1166.63					1.54214	0.614593	-0.161666	0.0803445	0.784731	1.06441	1.54636	0.807334	0.123042	-0.0494946	-0.0997309	-0.0636829	-0.298806	0.0867583	-0.256541	-0.237003
4892.92	2334.02	-815.842	350.302	3040.51	3841.79	5920.79	4138.92	61.1423	974.222	-58.0633	-670.667	-25.0953	-466.841	-1440.9	-1433.68					0.994001	0.474157	-0.165739	0.0711641	0.617682	0.780464	1.20281	0.840825	0.0124211	0.197914	-0.0117956	-0.136247	-0.00509814	-0.0948391	-0.292721	-0.291254
5606.02	2718.16	-1035.56	190.826	4177.75	3376.6	9358.36	3643.64	-834.048	-937.063	-272.301	-550.476	983.81	-98.2217	-1522.24	-1221.87					1.13887	0.552196	-0.210374	0.0387664	0.848713	0.68596	1.90116	0.740207	-0.169437	-0.190365	-0.0553182	-0.11183	0.199862	-0.0199538	-0.309244	-0.248224
9216.02	3193.3	-779.175	71.7297	2338.94	4996.75	11952.3	2970.16	486.523	-643.111	-63.9203	-309.952	-241.523	-4.22167	-965.953	-1599.59					1.87224	0.648722	-0.15829	0.0145719	0.475157	1.01509	2.42811	0.60339	0.0988376	-0.130649	-0.0129855	-0.062967	-0.0490657	-0.000857635	-0.196234	-0.324957
5304.59	1531.54	-753.032	597.445	2438.37	1665.08	7283.03	5547.83	-644.286	553.556	-1.63533	-769.333	-1490.05	208.159	-429.191	-711.254					1.07763	0.311134	-0.152979	0.121371	0.495356	0.338262	1.47955	1.12705	-0.130887	0.112455	-0.000332219	-0.156291	-0.302704	0.0422877	-0.0871905	-0.144492
4455.11	2022.35	-326.889	703.873	1443.94	1632.51	5972.17	2555.97	559.238	319.127	-448.587	-734.619	-1331.19	-460.08	-489.143	-835.397					0.905059	0.410842	-0.0664077	0.142992	0.293337	0.331645	1.21325	0.519247	0.11361	0.0648309	-0.0911309	-0.149238	-0.270432	-0.0934656	-0.0993698	-0.169712
6876.78	1659.92	-142.794	-149.555	1739.17	4253.94	5257.75	2147.44	-280.143	-1287.3	308.651	-404.714	-2237.29	-135.365	556.762	-480.016					1.39702	0.337214	-0.0290086	-0.0303823	0.353315	0.864191	1.06812	0.436255	-0.0569112	-0.261516	0.0627026	-0.082218	-0.454506	-0.0274994	0.113107	-0.0975156
6696.25	1981.02	-632.032	20.3017	2136.41	2416.37	3953.94	4725.06	524.285	-967.968	81.3177	-409.762	509.429	-30.7937	-902.667	-568.635					1.36035	0.402445	-0.128398	0.0041243	0.434014	0.490887	0.803245	0.9599	0.106509	-0.196643	0.0165198	-0.0832435	0.103491	-0.00625576	-0.183378	-0.115519
4161.59	3548.35	-566.509	349.873	2984.46	3994.37	5012.6	3451.06	889.761	-1240.73	-160.444	-592.191	1039.29	-354.508	-2255.38	-568.635					0.84543	0.72085	-0.115087	0.0710769	0.606296	0.811459	1.01831	0.701086	0.180756	-0.252055	-0.0325944	-0.120304	0.211132	-0.0720185	-0.458182	-0.115519
4458.21	3804.4	-1088.65	-362.889	2937.65	5536.79	8131.98	5497.68	132.476	-888.682	-144.587	-593.286	329.096	-310.699	-1462.48	-1277.68					0.905688	0.772866	-0.22116	-0.0737213	0.596786	1.1248	1.65202	1.11686	0.0269127	-0.180536	-0.029373	-0.120527	0.0668561	-0.0631187	-0.297103	-0.259562
5907.54	3307.11	-1228.17	119.254	1755.37	2158.84	10575.1	5087.25	-918.762	-55.921	148.746	-585.286	570.667	-81.6507	-1390.19	-1261.16					1.20012	0.671842	-0.249505	0.0242265	0.356604	0.43857	2.14835	1.03348	-0.186647	-0.0113604	0.0302178	-0.118901	0.115931	-0.0165874	-0.282418	-0.256205
5813.4	3324.73	-840.175	549.826	1553.17	426.461	8894.41	3524.4	1154.33	-77.54	-161.968	-659.714	1374	-44.9367	-2093.14	-1001.59					1.181	0.675422	-0.170682	0.111698	0.315529	0.0866358	1.80691	0.715984	0.234504	-0.0157523	-0.032904	-0.134021	0.279129	-0.00912892	-0.425224	-0.203473
7561.78	3011.06	-604.842	111.778	325.555	916.366	9072.94	4854.78	339.523	722.841	-169.111	-611.333	1214.29	72.5873	-2377.9	-1075.82					1.53618	0.6117	-0.122874	0.0227077	0.0661368	0.18616	1.84317	0.986252	0.0689744	0.146846	-0.0343551	-0.124193	0.246683	0.0147462	-0.483073	-0.218555
6652.11	1372.54	-1105.94	420.73	2159.03	3490.46	12623.8	3065.4	-351.715	-640.825	-183.254	-490.81	234.715	377.301	-1667.48	-1513.21					1.35138	0.278833	-0.224672	0.0854716	0.438609	0.70909	2.56454	0.622738	-0.0714511	-0.130184	-0.0372283	-0.0997085	0.0476825	0.0766491	-0.338749	-0.307409
5468.44	1880.06	-721.747	239.921	763.174	1538.79	11732.6	2814.49	-851.096	306.746	-80.7773	-625.762	337.143	-220.603	-986.667	-1262.02					1.11092	0.381937	-0.146623	0.0487401	0.155039	0.312607	2.38349	0.571766	-0.172901	0.0623157	-0.01641	-0.127124	0.0684908	-0.0448156	-0.200442	-0.25638
7556.83	1543.35	-478.27	676.73	1370.32	2773.7	10344.7	3547.13	-1225.05	-110.73	71.0797	-267.476	-1393.95	100.825	-1803.81	-808.063					1.53518	0.313533	-0.0971609	0.137478	0.278381	0.563479	2.10154	0.720602	-0.248869	-0.0224949	0.0144399	-0.054338	-0.283183	0.0204827	-0.366445	-0.164159
8991.83	2947.83	-697.794	172.873	2635.27	887.461	6036.89	8120.84	-68.0477	-616.159	-382.587	-554.762	1274.71	-92.6027	-1386.29	-853.397					1.8267	0.598853	-0.141757	0.0351192	0.535357	0.180288	1.2264	1.64976	-0.0138239	-0.125173	-0.0777229	-0.1127	0.258959	-0.0188123	-0.281625	-0.173368
6652.16	2251.4	-1317.56	1237.59	1857.7	751.27	7220.22	5466.08	-517.858	-4.254	-225.444	-570.714	-135.952	1542.44	-1648.43	-1478.02					1.35139	0.457373	-0.267663	0.251417	0.377393	0.152621	1.46679	1.11044	-0.105203	-0.000864204	-0.0457992	-0.115941	-0.0276188	0.313349	-0.33488	-0.30026
3698.81	2410.33	1868.22	359	2848.05	7814.43	9783.7	8838.7	161.207	306.889	-577.175	-763.111	-1515.44	-2021.43	-619.127	-2162.79					0.751416	0.489661	0.37953	0.0729311	0.578583	1.58751	1.98757	1.79559	0.0327493	0.0623447	-0.117254	-0.155027	-0.307864	-0.410655	-0.125776	-0.439373
3497.33	2010.14	1830.45	56.857	4356	12652	5800.94	4426.89	843.302	25.079	-331.508	-719.016	-1464.3	-234.667	-894.984	-2316.17					0.710486	0.408362	0.371858	0.0115505	0.884925	2.57026	1.17846	0.899326	0.171317	0.00509482	-0.0673461	-0.146069	-0.297474	-0.0476727	-0.181817	-0.470533
6078.09	3294.81	3229.84	-363.572	4625.38	13410	5872.46	3409.03	632.445	-256.445	-392.127	-397.063	-1981.83	-339.095	-896.508	-1801.32					1.23477	0.669343	0.656144	-0.0738599	0.93965	2.72425	1.193	0.692547	0.128482	-0.052097	-0.0796609	-0.0806637	-0.402609	-0.0688874	-0.182126	-0.365939
6352.43	2893.19	3399.79	-201.762	4500.86	11529.2	7352.03	5953.08	-363.746	-904.016	-387.175	-663.158	-1703.87	-958.572	-1084.89	-1803.13					1.2905	0.587754	0.69067	-0.0409881	0.914354	2.34216	1.49357	1.20937	-0.0738954	-0.183652	-0.0786549	-0.134721	-0.346143	-0.194735	-0.220396	-0.366307
5655.57	1663.05	2787.64	562.619	3443.05	9837.76	6696.65	5005.6	-65.7933	-137.016	-495.698	-610.873	-1242.64	-1241.29	-1450.22	-1856.94					1.14893	0.33785	0.566312	0.114297	0.699458	1.99855	1.36043	1.01689	-0.013366	-0.0278349	-0.100701	-0.124099	-0.252442	-0.252168	-0.294614	-0.377238
3816.33	1928.38	2408.12	749.381	3097.95	14431.6	10785.5	4191.32	1650.59	-1155.3	-608.746	-646.635	-1427.97	-669.381	-779.269	-1500.46					0.775291	0.391752	0.489212	0.152237	0.629352	2.93179	2.19108	0.85147	0.335318	-0.234701	-0.123667	-0.131364	-0.290093	-0.135985	-0.158309	-0.30482
4981.81	3197.05	2169.64	-91.048	4599.66	6747.48	14574.9	3110.79	2074.44	-444.206	-341.032	-275.92	-1724.21	-581.715	214.588	-1656.36					1.01206	0.649483	0.440765	-0.0184965	0.934425	1.37076	2.96091	0.63196	0.421425	-0.0902408	-0.0692809	-0.0560534	-0.350274	-0.118176	0.0435937	-0.336492
4369.76	2180.9	1652.45	684.143	4036.76	4166.9	7866.13	7030.75	2219.54	-297.159	-559.889	-42.9203	-842.825	-690.857	-329.079	-1673.84					0.887721	0.443053	0.335697	0.138984	0.820072	0.84651	1.59801	1.4283	0.450901	-0.0603681	-0.113742	-0.0087193	-0.171221	-0.140348	-0.0668527	-0.340042
4960.38	2921.14	2224.55	311.381	3978.62	13318	4278.75	1794.98	2672.59	-686.54	-593.175	-181.158	-1920.25	164.095	-1094.84	-1836.13					1.00771	0.593433	0.451919	0.0632573	0.80826	2.70556	0.869231	0.364653	0.542938	-0.139471	-0.120504	-0.0368025	-0.390101	0.0333361	-0.222418	-0.373011
5989.76	2965.43	1933.12	66.476	3970.33	7925.52	6078.17	4649.17	2816.97	164.698	-482.746	-185.968	-1134.02	-201.429	-907.888	-1564.51					1.21682	0.602429	0.392715	0.0135047	0.806576	1.61008	1.23479	0.944484	0.572269	0.0334585	-0.0980702	-0.0377796	-0.230376	-0.0409204	-0.184438	-0.317831
4276.76	2245.19	1995.84	127.524	6329.81	12112.5	4566.6	6954.32	625.064	-415.064	-742.603	-339.111	-1362.92	-222.81	-1657.17	-1256.65					0.868828	0.456112	0.405456	0.0259066	1.28591	2.46066	0.927709	1.41278	0.126982	-0.0843206	-0.15086	-0.0688907	-0.276878	-0.045264	-0.336656	-0.25529
4357.67	4317.62	1730.07	-70.762	4344.95	11670.5	4717.41	4226.37	-913.412	-405.111	-662.889	-28.3493	-2246.54	2.19033	-660.698	-2009.41					0.885264	0.877128	0.351466	-0.0143754	0.882681	2.37087	0.958346	0.85859	-0.18556	-0.0822986	-0.134666	-0.00575919	-0.456386	0.000444968	-0.134221	-0.408214
4513.33	3372.81	1715.84	-263.714	4250.66	12268.2	3811.6	4665.37	-140.46	-1011.21	-639.794	-459.539	-1063.92	-216.619	-1490.89	-2101.75					0.916887	0.685189	0.348573	-0.0535737	0.863526	2.49229	0.77433	0.947773	-0.0285346	-0.205427	-0.129975	-0.0933558	-0.216136	-0.0440063	-0.302875	-0.426971
4167.52	2929.67	1684.45	717	2982.86	16722	7032.84	5581.37	36.6347	-595.73	-514.841	-143.206	-531.111	46.2853	-2009.94	-1878.51					0.846636	0.595164	0.342198	0.145659	0.60597	3.39708	1.42873	1.13386	0.00744236	-0.121023	-0.10459	-0.0290925	-0.107896	0.0094029	-0.40832	-0.38162
3908	2069.14	945.406	-41.095	3264.48	7163.76	3363.13	5912.41	-344.269	-760.206	-388.032	-225.873	-111.444	60.6193	-2264.22	-1311.6					0.793913	0.420348	0.19206	-0.00834848	0.663181	1.45532	0.683222	1.20111	-0.0699386	-0.154436	-0.078829	-0.0458864	-0.02264	0.0123149	-0.459979	-0.266453
3913.9	3427.95	1019.17	205.714	2614.24	1663.95	8609.13	5585.46	-1083.13	-476.206	-423.746	-621.92	423.032	-238.095	-2654.17	-1775.41					0.795113	0.696391	0.207045	0.041791	0.531085	0.338033	1.74895	1.13469	-0.220038	-0.0967416	-0.0860843	-0.126344	0.0859392	-0.0483691	-0.539198	-0.360677
4086.05	4073.05	1302.93	204.809	2003.14	7354.19	7704.51	4097.79	-2062.03	-551.254	-1128.75	-209.206	270.461	-627.191	-2496.27	-1896.27					0.830084	0.827443	0.264691	0.0416071	0.40694	1.49401	1.56518	0.83247	-0.418903	-0.111988	-0.229306	-0.0425004	0.0549443	-0.127414	-0.507119	-0.385229
3689.62	3663.43	512.644	547.19	2496.86	6372.1	6203.79	3845.22	-1159.94	-655.73	-569.698	-384.444	225.556	-591.476	-1771.22	-2175.75					0.749549	0.744229	0.104144	0.111162	0.507239	1.2945	1.26031	0.78116	-0.235642	-0.133212	-0.115735	-0.0781002	0.0458218	-0.120159	-0.359825	-0.442004
5158.9	3058.33	1693.64	-259.286	3925	13442.9	6259.41	10168.8	-726.65	-1010.16	-377.317	-615.778	-735.777	-44.9047	-1215.94	-2023.22					1.04804	0.621303	0.344065	-0.0526742	0.797367	2.73093	1.2716	2.06581	-0.14762	-0.205215	-0.0766523	-0.125096	-0.149474	-0.00912242	-0.247018	-0.411019
4881.9	2848.05	615.501	-87.619	2953.52	8202.95	7361.79	4259.41	1225.35	-1001.02	-726.127	-359.587	400.175	-1419.62	-1888.32	-1912.98					0.991763	0.578583	0.12504	-0.0177999	0.600011	1.66644	1.49555	0.865303	0.248931	-0.203357	-0.147513	-0.0730505	0.0812958	-0.288397	-0.383613	-0.388624
4351.29	2608.24	1599.22	54.667	3129.1	6053.71	6525.46	5019.41	-2333.41	-1230.49	-129.175	-107.873	-253.777	-1225.81	-1846.7	-1591.75					0.883967	0.529866	0.324882	0.0111056	0.635678	1.22982	1.32565	1.0197	-0.474035	-0.249975	-0.026242	-0.0219146	-0.0515551	-0.249024	-0.375158	-0.323364
5005.14	2358.71	638.882	503.333	3045.86	7012.38	2298.13	7131.46	105.159	-866.349	-403.746	-677.206	-631.682	-1072.67	-1603.32	-1730.6					1.0168	0.479175	0.129789	0.102253	0.618768	1.42457	0.466866	1.44876	0.0213631	-0.176	-0.0820213	-0.137575	-0.128327	-0.217913	-0.325715	-0.351573
5279.67	2500.67	2417.79	494.619	5776.81	4243.1	4577.89	1999.36	746.493	-390.587	-582.222	-395.968	-1351.25	-1471.62	-2412.51	-1919.03					1.07257	0.508013	0.491175	0.100482	1.17356	0.861988	0.930002	0.406173	0.151651	-0.0793481	-0.118279	-0.0804413	-0.274508	-0.298961	-0.490103	-0.389853
4556.86	2959.09	1391.69	-154.095	4667.95	6127	3441.03	11901.2	-972.888	-477.159	-504.889	-472.682	-1335.92	-89.0947	-1442.84	-1589.75					0.925729	0.601143	0.282723	-0.0313045	0.948298	1.2447	0.699048	2.41774	-0.197643	-0.0969352	-0.102569	-0.0960258	-0.271393	-0.0180997	-0.293114	-0.322958
5441.33	2300	-180.594	215.762	2539.57	5084.29	4482.22	7784.13	237.588	-1171.83	-513.794	-340.158	-1723.78	-553.286	-1898.6	-2219.89					1.10541	0.467247	-0.0366878	0.0438322	0.515916	1.03288	0.910567	1.58135	0.0482661	-0.238057	-0.104378	-0.0691034	-0.350187	-0.1124	-0.385703	-0.450972
4441.3	2626.22	700.016	426.206	3685	15386.1	7723.83	8286.03	-1732.03	-2328.22	-559.413	-668.73	-2119.59	-299.063	-1401.86	-413.968					0.902254	0.533519	0.142209	0.0865841	0.748611	3.1257	1.5691	1.68331	-0.351864	-0.47298	-0.113645	-0.135853	-0.430596	-0.060755	-0.284788	-0.0840979
6280.25	1666.75	844.968	143.826	3491.19	9899.44	4928.54	6522.89	-786.794	-1567.22	-603.889	-157.587	-908.016	-699.539	-1084.48	-1248.78					1.27584	0.338601	0.171656	0.0292184	0.709239	2.01108	1.00124	1.32513	-0.159838	-0.318383	-0.122681	-0.0320139	-0.184464	-0.142112	-0.220312	-0.25369
5092.25	3368.94	585.063	-913.698	912	10279.1	14411	5530.41	-1340.27	-1938.6	-738.889	-148.825	-3284.11	-306.682	8.28567	-554.397					1.0345	0.684402	0.118856	-0.185618	0.185274	2.08821	2.9276	1.12351	-0.272277	-0.393829	-0.150106	-0.0302339	-0.66717	-0.0623028	0.00168324	-0.112626
5733.3	2947.51	584.444	787.206	2895	6089.87	10150.1	8302.84	-89.317	-2282.7	-750.032	-224.73	-3293.68	-276.254	332.382	-768.016					1.16472	0.598789	0.11873	0.159922	0.588122	1.23716	2.06199	1.68673	-0.0181448	-0.463732	-0.15237	-0.0456541	-0.669114	-0.0561213	0.0675236	-0.156023
4884.25	3938.17	616.92	460.492	1308.67	8848.16	7562.4	7331.27	-1086.94	-3487.75	-420.46	-187.492	-1927.11	-383.158	452.001	46.4123					0.99224	0.800043	0.125328	0.0935493	0.265857	1.79751	1.53631	1.48935	-0.220812	-0.708538	-0.0854168	-0.0380892	-0.391494	-0.0778389	0.0918243	0.0094287
3639.73	2975.27	1101.97	-469.984	626.619	9114.44	13844	4787.79	484.016	-3111.17	-312.127	-125.111	-736.207	308.937	-267.19	-529.207					0.739414	0.604429	0.223866	-0.0954776	0.127298	1.85161	2.81242	0.972644	0.0983282	-0.632038	-0.0634089	-0.0254164	-0.149561	0.0627607	-0.0542799	-0.107509
5715.78	4365.46	837.444	-914.603	724.333	9335.21	7671.06	6955.03	847.111	-2727.84	-466.127	-315.968	-1350.83	1105.36	928.096	-766.778					1.16116	0.886847	0.170127	-0.185802	0.147149	1.89645	1.55838	1.41292	0.172091	-0.554163	-0.0946941	-0.0641892	-0.274421	0.224556	0.188543	-0.155772
2940.06	3229.98	466.444	-1350.08	648.095	9438.54	14486.7	6521.13	-619.794	-3821.32	-96.841	-477.206	-542.159	37.7457	-455.809	-1547.4					0.597276	0.656174	0.0947585	-0.27427	0.131661	1.91745	2.94298	1.32477	-0.125912	-0.776304	-0.0196733	-0.0969448	-0.11014	0.00766806	-0.092598	-0.314355
3798.87	4054.08	902.301	-507.889	2610.86	17028.6	11280.3	5580.94	2621.97	-3713.75	-751.508	-135.777	-1344.21	823.651	-717.285	-975.016					0.771744	0.82359	0.183303	-0.103178	0.530398	3.45937	2.29159	1.13377	0.532655	-0.75445	-0.152669	-0.0275832	-0.273077	0.167325	-0.145717	-0.198075
3464.4	5836.03	1368.35	635.302	3111.95	8588.78	8383.92	8807.79	1732.06	-3466.75	63.254	-267.539	-1485.73	1783.41	455.191	-1207.3					0.703795	1.18559	0.277981	0.129062	0.632196	1.74482	1.7032	1.78931	0.35187	-0.704272	0.0128501	-0.0543508	-0.301827	0.362302	0.0924724	-0.245264
3763.4	3867.17	1267.73	1539.4	2055.29	6594.3	10256.3	4593.32	116.206	-2946.56	-118.317	-59.063	-2301.16	-372.635	-956.523	-1293.68					0.764537	0.78562	0.25754	0.31273	0.417533	1.33964	2.08357	0.933136	0.0236073	-0.598595	-0.0240362	-0.0119987	-0.467482	-0.0757012	-0.194318	-0.262813
4106.44	2794.03	840.587	1295.68	1959.57	5130.02	13454.4	5557.56	-742.841	-2321.84	-1115.13	165.223	-1674.11	559.365	-214.333	-1311.3					0.834228	0.56761	0.170766	0.263219	0.398089	1.04217	2.73327	1.12902	-0.150909	-0.471684	-0.226539	0.0335652	-0.340097	0.113635	-0.043542	-0.266392
5141.25	3786.89	498.73	683.873	2705.09	8943.02	9616.02	4316.79	254.73	-2581.17	-174.841	-476.92	-675.683	-539.063	-89.3333	-1275.87					1.04445	0.76931	0.101317	0.138929	0.549542	1.81678	1.9535	0.87696	0.0517486	-0.524368	-0.0355191	-0.0968867	-0.137266	-0.109511	-0.0181481	-0.259195
4471.54	2949.13	878.873	2445.35	2879.14	7856.92	13602.7	4259.94	765.159	-2143.98	-325.222	163.651	1352.41	770.699	-909.19	-695.397					0.908397	0.599118	0.178544	0.496775	0.5849	1.59614	2.7634	0.86541	0.155443	-0.435552	-0.0660691	0.0332458	0.274744	0.156568	-0.184703	-0.14127
4414.49	3207.6	713.016	125.254	1459.76	13307.5	13754.9	5017.51	1114.35	-2716.03	-185.27	119.27	1085.94	215.175	-750.476	-1205.3					0.896808	0.651627	0.14485	0.0254455	0.296552	2.70344	2.79432	1.01931	0.226381	-0.551764	-0.0376378	0.0242298	0.220609	0.0437129	-0.15246	-0.244858
5520.44	3461.7	544.444	-1468.7	1908.9	8789.49	14395.6	8814.27	788.825	-2121.46	-404.317	-293.635	694.889	-142.873	-309.857	-771.207					1.12148	0.703247	0.110604	-0.298367	0.387795	1.78559	2.92448	1.79063	0.16025	-0.430976	-0.0821373	-0.0596522	0.141167	-0.0290248	-0.0629478	-0.156671
4750.49	2332.7	440.92	644.397	1433.33	9530.68	7482.02	5055.79	-1382.84	-2713.22	-95.508	-327.492	146.46	330.413	-465.285	-432.397					0.965066	0.47389	0.0895733	0.13091	0.291183	1.93617	1.51998	1.02709	-0.280925	-0.551193	-0.0194025	-0.0665303	0.0297535	0.0671236	-0.0945231	-0.0878417
4313.11	2333.56	321.968	-688.746	1755.52	11959.5	8038.87	3904.13	-1225.75	-1767.79	-343.127	55.556	-1020.97	-485.825	63.3817	-1743.44					0.876212	0.474064	0.0654081	-0.139919	0.356636	2.42959	1.6331	0.793127	-0.249011	-0.359129	-0.0697065	0.0112862	-0.207411	-0.0986958	0.012876	-0.354182
3350.21	3457.41	855.682	-705.079	424.571	7921.97	8733.83	4546.98	-562.984	-1916.6	-210.413	-3.206	-1538.83	989.461	378.62	-1718.54					0.680597	0.702376	0.173833	-0.143237	0.086252	1.60935	1.77428	0.923723	-0.114371	-0.38936	-0.0427456	-0.000651302	-0.312614	0.20101	0.0769169	-0.349123
5050.16	4808.51	629.349	443.54	1262.9	4603.4	7206.02	6262.17	-2224.6	-2172.94	-169.603	-288.016	485.746	284.651	5.28567	-1537.68					1.02594	0.976852	0.127853	0.0901055	0.25656	0.935184	1.46391	1.27217	-0.45193	-0.441434	-0.034455	-0.0585107	0.0986797	0.057827	0.00107379	-0.312381
4250.68	3807.7	845.873	-1258.03	-7.99967	7926.21	14483.4	1894.79	-2281.94	-1131.84	21.064	-400.492	-2002.44	-492.016	380.334	-1516.44					0.86353	0.773537	0.17184	-0.25557	-0.00162514	1.61022	2.94231	0.384929	-0.463577	-0.229935	0.00427917	-0.0813603	-0.406798	-0.0999535	0.0772651	-0.308067
5196.73	3759.22	366.682	-425.317	1850.95	14146	15182	3519.41	-2348.27	-1226.7	-164.174	-325.825	-790.778	-261.92	-445.19	-727.968					1.05572	0.763689	0.0744918	-0.0864035	0.376022	2.87377	3.08424	0.714972	-0.477053	-0.249205	-0.0333521	-0.0661916	-0.160647	-0.0532093	-0.0904408	-0.147887
5488.44	3373.37	978.301	-49.222	2089.33	10691.8	11773	2578.14	260.016	-3080.6	-96.222	-37.777	-3484.4	55.0317	-231.857	-1158.59					1.11498	0.685302	0.198743	-0.00999949	0.42445	2.17205	2.3917	0.523752	0.0528225	-0.625827	-0.0195476	-0.00767443	-0.707858	0.0111797	-0.047102	-0.235368
3866.25	2160.13	551.254	-329.27	2209.05	17065.3	10948	7573.19	2842.49	-2018.7	-125.603	-337.397	-3907.83	310.556	491.62	-752.778					0.785433	0.438832	0.111988	-0.0668915	0.44877	3.46682	2.2241	1.5385	0.577455	-0.4101	-0.0255164	-0.0685425	-0.793878	0.0630896	0.0998729	-0.152927
5122.92	4317.13	540.635	1070.35	3571.33	11317	11437.1	4706.57	-1573.13	-3151.46	-265.508	-166.968	-3490.54	-71.0633	-543.142	-350.254					1.04073	0.877028	0.109831	0.217442	0.725519	2.29905	2.32345	0.956144	-0.319582	-0.640222	-0.0539382	-0.0339197	-0.709106	-0.0144366	-0.11034	-0.0711543
5494.21	3917.64	446.683	-561.683	4053.64	17070.4	2529.71	4224.71	243.762	-1887.86	361.063	-178.65	59.7623	-1121.21	-250.174	-117.095					1.11615	0.795871	0.0907439	-0.114106	0.8235	3.46787	0.513914	0.858254	0.0495204	-0.38352	0.0733503	-0.036293	0.0121408	-0.227774	-0.0508231	-0.023788
7261.92	4240.92	1187.3	-536.683	3079.35	4271.35	1847.57	6742.14	93.476	-889.762	356.206	-103.317	-445.524	-833.254	-466.603	-963.762					1.47527	0.861546	0.241201	-0.109028	0.625572	0.867728	0.375336	1.36967	0.0189897	-0.180756	0.0723636	-0.020989	-0.0905085	-0.169276	-0.0947908	-0.195789
5864.63	4121.35	1567.54	-327.159	1786.25	13702.3	3670.67	7192.19	1862.1	-1281	141.968	-1062.79	-1325.43	-1036.02	-641.127	-1582.95					1.19141	0.837255	0.318447	-0.0664625	0.362879	2.78364	0.745699	1.4611	0.378286	-0.260236	0.028841	-0.215907	-0.269262	-0.210467	-0.130246	-0.321578
4640.44	6241.73	2277.83	-101.254	4227.31	6597.63	2409.71	8596.14	-564.571	-735.191	403.778	357.064	-552.762	-742.206	-827.174	-222.524					0.94271	1.26801	0.462742	-0.0205698	0.858781	1.34031	0.489535	1.74631	-0.114693	-0.149355	0.0820279	0.0725378	-0.112294	-0.15078	-0.168041	-0.045206
6255.44	5454.25	638.54	-431.302	4073.11	13188.5	3739.9	9995.05	60.048	-669.143	319.968	522.064	-1473.19	-912.873	-587.698	-1638.62					1.2708	1.10804	0.12972	-0.0876193	0.827455	2.67926	0.759765	2.0305	0.0121988	-0.135937	0.0650018	0.106058	-0.29928	-0.185451	-0.119391	-0.332887
6879.92	4791.59	2063.68	-71.5877	5164.73	10664.9	3209.1	5449.14	432.524	15.5713	-30.2217	-500.46	-703.953	-581.635	466.445	-651.571					1.39766	0.973415	0.419239	-0.0145431	1.04922	2.16658	0.65193	1.107	0.0878676	0.00316333	-0.00613956	-0.101669	-0.143009	-0.11816	0.0947586	-0.132367
5459.83	5047.11	2484.73	-170.254	3647.83	12123.8	6889.9	5023.1	-302.524	-750.286	438.825	-68.6983	-99.7617	-666.825	-151.127	-681.714					1.10917	1.02532	0.504775	-0.0345872	0.741059	2.46297	1.39969	1.02045	-0.061458	-0.152421	0.0891477	-0.0139561	-0.0202667	-0.135466	-0.0307016	-0.138491
9377.06	4778.21	916.731	188.269	5034.16	4884.06	4391.86	4925.86	-345.095	212.38	-186.556	-151.936	-211.572	-982.301	1463.02	-1032.57					1.90496	0.970696	0.186235	0.0382471	1.02269	0.992202	0.892209	1.00069	-0.0701063	0.0431452	-0.0378989	-0.030866	-0.042981	-0.199555	0.297213	-0.209768
7505.73	4280.02	2198.92	438.793	3177.16	10356.7	6681.1	4048.71	-683.619	-817.62	392.778	-973.603	-527.762	-996.397	452.588	-833.143					1.5248	0.869489	0.446713	0.0891412	0.645442	2.10397	1.35727	0.8225	-0.138878	-0.1661	0.0797932	-0.197788	-0.107215	-0.202419	0.0919436	-0.169254
6575.44	4063.06	2679.11	467.984	2245.73	11712.2	2688.1	2995	-236.095	-813.762	-268.365	-229.793	-42.7147	-297.063	250.588	-884.809					1.33581	0.825415	0.544264	0.0950714	0.456222	2.37933	0.546089	0.608437	-0.0479629	-0.165316	-0.0545185	-0.0466827	-0.00867752	-0.0603486	0.0509071	-0.17975
7933.59	4130.25	2668.92	-10.0637	4336.45	9366.92	1970.43	3070.33	-262.619	-627	86.1113	332.874	-249.334	-1603.49	-244.317	-730.952					1.61171	0.839065	0.542193	-0.00204444	0.880953	1.9029	0.400294	0.623741	-0.0533513	-0.127375	0.0174936	0.0676236	-0.0506523	-0.325751	-0.0496333	-0.148494
8950.25	4454.73	1762.11	-388.731	1284.83	10436.8	6920.67	7770.52	-383.19	409.095	511.254	-728.841	-912.143	-148.206	-923.365	-549.19					1.81825	0.904982	0.357974	-0.078971	0.261013	2.12025	1.40594	1.57859	-0.0778454	0.083108	0.103862	-0.148065	-0.185303	-0.0301082	-0.187582	-0.111568
4031.4	5177.21	1685.25	305.317	3390.16	16560.3	9476.05	5946.19	776.096	-775.524	764.635	-158.126	291.762	-430.825	-191.365	-1398.95					0.818982	1.05175	0.342361	0.0620255	0.688713	3.36425	1.92507	1.20797	0.157665	-0.157548	0.155336	-0.0321235	0.0592718	-0.0875224	-0.038876	-0.284198
7573.68	4987.97	2171.78	-19.0157	3801.11	16063.1	7153.05	3785.05	-211.952	-1326	396.587	-569.317	-65.7147	-1162.06	59.1587	-1000.19					1.5386	1.01331	0.441198	-0.00386305	0.772199	3.26322	1.45315	0.768935	-0.0430582	-0.269378	0.080567	-0.115657	-0.01335	-0.236074	0.0120181	-0.203189
7562.54	3828.97	3800.54	-40.4447	4130.69	14004.8	5040.24	5934.43	127.334	-752.762	566.492	576.54	-107.381	-719.301	355.349	-570.047					1.53634	0.777858	0.772083	-0.00821637	0.839152	2.84508	1.02393	1.20558	0.025868	-0.152924	0.115083	0.117125	-0.0218145	-0.146127	0.0721894	-0.115806
4983.78	3988.06	2976.83	-47.6827	4379.73	12164.2	6504.43	5809.38	-516.571	-651.524	241.73	-95.0793	-1436.38	-1295.68	-1250.03	-256.238					1.01246	0.810178	0.604745	-0.00968677	0.889745	2.47116	1.32138	1.18018	-0.104942	-0.132358	0.0491077	-0.0193154	-0.291802	-0.263219	-0.253945	-0.052055
4853.87	3803.44	1699.92	540.031	3746.92	18457.6	6959.9	8328.76	-569.428	-347.905	349.254	-14.1743	-331.81	-1247.3	-711.079	-361.047					0.986068	0.772673	0.34534	0.109708	0.76119	3.74968	1.41391	1.69199	-0.11568	-0.0706771	0.0709513	-0.00287953	-0.0674074	-0.25339	-0.144456	-0.0733471
4924.68	3589.54	1267.16	201.889	4461.78	10774.2	5964.19	3874.57	-350.047	-903.143	-115.032	345.588	-389.857	-879.301	-552.936	-560.905					1.00045	0.729218	0.257424	0.041014	0.906414	2.18879	1.21163	0.787122	-0.0711123	-0.183474	-0.0233688	0.0702064	-0.0791997	-0.178631	-0.112329	-0.113948
2622.97	3261.02	2110.73	225.698	5828.07	12841.4	9196.76	8855.43	-382.19	-673	-53.2217	114.54	691	-766.54	-736.27	-79.4763					0.532858	0.662478	0.428797	0.0458508	1.18398	2.60874	1.86833	1.79899	-0.0776422	-0.13672	-0.010812	0.0232688	0.140377	-0.155723	-0.149574	-0.0161457
6954.4	2192.54	1242.16	275.031	3857.92	14460.6	8252.52	8649.05	-875.047	-740.429	195.92	190.54	-2.61867	-929.682	-690.222	-1224.91					1.41279	0.445416	0.252346	0.0558728	0.78374	2.93768	1.67651	1.75706	-0.177767	-0.150419	0.0398014	0.0387083	-0.000531984	-0.188866	-0.140219	-0.248841
3423.97	2716.59	1831.83	-49.8257	3973.02	10675	4227.71	3192.43	-638.714	-313.381	333.778	-935.079	-740.096	-1006.44	-184.841	-1587.67					0.695582	0.551877	0.372137	-0.0101221	0.807122	2.16864	0.858864	0.648544	-0.129755	-0.0636635	0.0678073	-0.189962	-0.150351	-0.20446	-0.0375507	-0.322536
3737.83	1832.64	917.254	59.2223	6585.54	16401.4	7608.57	3143.33	-28.952	-675.524	574.587	-770.222	-565.524	-819.682	-1455.17	-476.809					0.759342	0.372301	0.186341	0.0120311	1.33786	3.33197	1.54569	0.638571	-0.00588162	-0.137233	0.116728	-0.156471	-0.114887	-0.166519	-0.29562	-0.0968642
5517.63	2580.06	1490.73	137.603	9126.54	11222	6147.05	3318.06	-33.381	-1179.14	-173.556	-257.365	-494.334	-1202.92	-1506.84	-1328					1.12091	0.524142	0.302843	0.0279542	1.85406	2.27976	1.24878	0.674067	-0.00678138	-0.239544	-0.035258	-0.052284	-0.100424	-0.244374	-0.306116	-0.269784
5005.97	2513.87	1311.02	-143.397	3881.73	5946.73	6018.9	2434.78	-702.762	-1506.81	403.682	19.1117	-378.905	-566.73	-1441.03	-876.666					1.01697	0.510695	0.266334	-0.0291311	0.788577	1.20808	1.22275	0.494627	-0.142767	-0.30611	0.0820084	0.00388255	-0.0769748	-0.115132	-0.292747	-0.178095
2383.44	2347.3	631.159	231.603	5840.02	17111.6	1758.9	4479.87	419.715	-273.239	269.349	426.35	-904.762	-223.349	-1613.03	-278.571					0.484199	0.476856	0.12822	0.0470504	1.1864	3.47623	0.357323	0.91009	0.0852654	-0.0555087	0.0547185	0.0866133	-0.183803	-0.0453735	-0.327689	-0.056592
4641.48	2997.38	688.143	-1865.24	3229.62	8182.62	4637.9	3536.4	1649.21	338.793	1381.62	-1319.52	414.555	80.9997	388.333	29.0953					0.94292	0.60892	0.139797	-0.378925	0.6561	1.66231	0.942194	0.718422	0.335038	0.0688261	0.280677	-0.268062	0.0842173	0.0164551	0.0788902	0.00591074
6904.57	1488.24	493.524	-1373.33	5956.19	7466.52	7487.76	4716.97	963.492	-910.588	-80.4763	-1639.71	-614.778	-191.952	173.952	-658.381					1.40267	0.302337	0.10026	-0.278994	1.21001	1.51683	1.52114	0.958256	0.195734	-0.184987	-0.0163488	-0.333109	-0.124893	-0.0389953	0.0353386	-0.133751
7937.48	2810.71	320.19	-1647.43	3697.86	6768.76	13417.5	4451.83	788.111	-895.921	89.5717	-2040.48	326.508	-200.619	-445.524	-1542.19					1.6125	0.570999	0.0650469	-0.334676	0.751223	1.37508	2.72578	0.904392	0.160105	-0.182007	0.0181966	-0.414524	0.0663304	-0.040756	-0.0905085	-0.313297
2988.05	3537.38	-26.905	206.334	6469	7670.9	14470.6	3849.73	346.111	-1012.87	-1.38133	-1531.62	45.9363	818	218.619	-1820.95					0.607024	0.718622	-0.00546577	0.0419169	1.31418	1.55835	2.93972	0.782076	0.0703128	-0.205766	-0.000280619	-0.31115	0.009332	0.166177	0.0444127	-0.369928
4484.95	1706.86	947.952	-427.952	2862	3081.81	14794	3132.97	1808.21	-901.635	35.3337	-2113.71	-2175.35	325.143	-49.2857	-902					0.911122	0.346749	0.192577	-0.0869389	0.581418	0.626072	3.0054	0.636465	0.367339	-0.183168	0.00717806	-0.429403	-0.441924	0.066053	-0.0100124	-0.183242
3302.24	1594.48	570.571	-350.857	2851.38	6341.05	11167.5	3823.35	1059.25	-574.159	-295.952	-2482.43	49.2223	72.5707	311.095	-985.429					0.670852	0.323919	0.115912	-0.071277	0.57926	1.28819	2.26869	0.776717	0.215188	-0.116641	-0.060123	-0.504307	0.00999956	0.0147428	0.0631993	-0.200191
4665.95	2389.95	1043	21.3337	5095.14	8451.1	12996	3237.25	-281.508	-724.683	-85.1423	-1861.38	-1361.83	-115.381	-424.81	-961.238					0.947892	0.485521	0.211886	0.00433395	1.03508	1.71685	2.64015	0.657651	-0.0571885	-0.14722	-0.0172967	-0.378141	-0.276656	-0.0234398	-0.0863004	-0.195276
2626.24	2451	674.714	-861.904	6091.66	8433.86	11927.5	2610.4	889.968	-2169.16	-10.5713	-2283.81	-888.873	-156.238	-252.333	-1388.52					0.533522	0.497923	0.137069	-0.175097	1.23753	1.71334	2.42308	0.530304	0.180798	-0.440666	-0.00214757	-0.463958	-0.180575	-0.0317399	-0.0512616	-0.28208
4640.95	1325.48	670.19	-255.285	3408.19	10936.7	15066.6	7909.11	535.777	-1378.83	-63.5713	-2353.05	302.508	-647.905	383.857	-1909.67					0.942813	0.269272	0.13615	-0.0518614	0.692377	2.22179	3.06079	1.60674	0.108844	-0.28011	-0.0129146	-0.478023	0.0614548	-0.131622	0.0779809	-0.38795
5532.43	1627.91	1241.62	-666.095	7998.19	9581.52	13518.9	5571.78	-219.794	-1210.25	-358.428	-1543.1	-829.969	-424.238	113.095	-1545.62					1.12392	0.33071	0.252236	-0.135318	1.62484	1.94649	2.74638	1.13191	-0.0446513	-0.245864	-0.072815	-0.313481	-0.168609	-0.0861844	0.0229754	-0.313994
4906.86	3760.57	1303.81	-767.666	6920.85	10123.9	6738	1240.25	-236.08	-1362.68	-84.6193	-2181.81	244.508	481.952	-125.905	-1127.67					0.996832	0.763963	0.26487	-0.155952	1.40598	2.05668	1.36883	0.251958	-0.0479598	-0.27683	-0.0171905	-0.443236	0.0496721	0.0979089	-0.0255776	-0.229086
4860.19	1951.76	492.333	-126.762	10282.3	10194.6	6699.29	3393.11	-149.508	-1904.54	-86.8573	-1900.33	-497.207	-37.3333	-197.286	-805.953					0.987352	0.396502	0.100018	-0.0257519	2.08885	2.07104	1.36097	0.689313	-0.0303726	-0.386909	-0.0176451	-0.386054	-0.101008	-0.0075843	-0.0400787	-0.16373
2300.24	3333	235.286	-308.285	7788.57	3546.52	5564.33	4179.87	1466.06	-1283.25	68.8097	-1042.48	2876.7	419.714	-100.191	-454					0.467295	0.677102	0.0477985	-0.0626284	1.58226	0.720479	1.1304	0.849145	0.297832	-0.260694	0.0139787	-0.21178	0.584404	0.0852652	-0.0203538	-0.0922304
4329.28	3349.76	1720.81	-733	6825.52	3946.81	12374	4674.44	1307.49	-1191.83	67.5237	-1796.43	307.841	413.476	-849.143	-692.476					0.879498	0.680507	0.349584	-0.14891	1.38661	0.801798	2.51379	0.949617	0.265618	-0.24212	0.0137175	-0.364946	0.0625382	0.0839979	-0.172504	-0.140677
4525.05	3525.19	563.809	-1465	6236.71	9244.71	14715	3750.78	959.349	304.508	-38.8093	-2401.24	-1651.73	-93.3333	-554.143	-488.238					0.919267	0.716145	0.114538	-0.297616	1.26699	1.87807	2.98935	0.761973	0.194893	0.0618611	-0.00788415	-0.487813	-0.33555	-0.0189607	-0.112575	-0.0991859
5540.14	2972.67	268.667	-520.523	2821.67	7954.81	3528.9	1710.59	1045.92	-452.588	-296.523	-2053.76	-41.4447	-404.667	-1112.67	-940.953					1.12548	0.6039	0.0545799	-0.105745	0.573224	1.61603	0.7169	0.347507	0.21248	-0.0919436	-0.060239	-0.417223	-0.00841952	-0.0822085	-0.226039	-0.191155
8457.09	1615.38	356.857	-707.238	4925.14	6335.52	6872.43	2125.54	758.397	444.65	-520.523	-2603.48	-308.254	343.095	-452.429	-1021.57					1.71807	0.328166	0.0724958	-0.143676	1.00055	1.28707	1.39614	0.431805	0.154069	0.0903311	-0.105745	-0.528898	-0.062622	0.0697	-0.0919113	-0.207533
5542.95	2110.67	534.714	-274.857	6691.76	11790	16507.4	1713.16	627.873	317.412	-152.857	-2454	-2634.83	-566.095	-960.095	-139.762					1.12606	0.428784	0.108628	-0.0558375	1.35944	2.39514	3.3535	0.34803	0.127553	0.0644826	-0.0310531	-0.498532	-0.535267	-0.115003	-0.195044	-0.0283927
4821.81	1994	108.143	264.334	3775.57	8702.76	17794.7	2536.68	304.349	756.127	-298.523	-1633.71	-1290.73	43.9047	283.095	-162.334					0.979554	0.405083	0.0219693	0.0536996	0.76701	1.76797	3.615	0.515329	0.0618288	0.153608	-0.0606453	-0.33189	-0.262213	0.00891927	0.057511	-0.0329782
4496.67	1307.05	715.238	740	8542.95	5008.19	15626	1639.49	669.301	333.698	-17.3333	-2382.14	-1563.02	-636.762	-1010.57	-532.667					0.913501	0.265528	0.145301	0.150332	1.73551	1.01742	3.17442	0.333064	0.135969	0.0677911	-0.00352128	-0.483934	-0.317528	-0.129359	-0.205298	-0.108212
4036.81	2521	782	-298.714	5865.23	5459.86	9910.86	3517.11	654.968	-469.731	50.1907	-2859.95	-1091.68	-290.952	-354.619	-1220.24					0.820081	0.512143	0.158864	-0.0606841	1.19153	1.10917	2.0134	0.714504	0.133057	-0.0954262	0.0101963	-0.581002	-0.221776	-0.0591072	-0.0720411	-0.247892
5886.48	1610.19	480.571	50.3337	4184.19	7474.67	5181.05	2821.4	1295.21	1094.94	79.0477	-2607.48	682.889	-81.0003	-361.524	-1489.95					1.19584	0.327112	0.0976284	0.0102253	0.850022	1.51848	1.05253	0.573169	0.263122	0.222437	0.0160586	-0.529711	0.13873	-0.0164553	-0.0734438	-0.302685
5449.52	1928.38	880	-114.619	3110.29	5000.86	9064.9	5670.92	-536.08	-224.159	-479	-2134.76	523.698	-74.2863	162.667	-1152.48					1.10708	0.391752	0.178773	-0.023285	0.631857	1.01593	1.84154	1.15205	-0.108905	-0.045538	-0.0973093	-0.433679	0.10639	-0.0150913	0.033046	-0.234126
3199.52	1550.1	183.667	-189.523	5924.28	3250.05	8815.57	6626.16	799.73	-1093.16	-322.619	-2240.24	-1288.21	-233.809	210.762	-817.191					0.649986	0.314903	0.0373121	-0.0385018	1.20352	0.66025	1.79089	1.34611	0.162466	-0.222076	-0.0655404	-0.455106	-0.2617	-0.0474986	0.0428165	-0.166013
3770.05	1525.95	715.619	-359.714	2991.9	7211.95	5615.14	8265.78	-360.889	-1478.25	320.429	-2230.52	-732.54	413.667	69.1903	-1125.81					0.765888	0.309998	0.145379	-0.0730763	0.607808	1.46511	1.14072	1.6792	-0.0733148	-0.300308	0.0650953	-0.453133	-0.148816	0.0840367	0.0140561	-0.228709
2673.65	894.286	-355.365	195.318	9037.33	10462.3	7375.41	8285.06	-599.095	-1143.06	-379.984	560.889	-120.778	-394.714	-903.682	359.222					0.543154	0.181675	-0.0721927	0.0396789	1.83594	2.12542	1.49832	1.68312	-0.121707	-0.232214	-0.0771941	0.113945	-0.0245361	-0.0801865	-0.183584	0.0729762
4326.94	1154.86	-536.936	5.03167	6000.81	6241.89	12011	9052.68	498.048	-1073.54	258.73	-62.206	-1073.3	-394.381	-16.6353	-3.159					0.879021	0.23461	-0.109079	0.00102219	1.21907	1.26804	2.44005	1.83906	0.101179	-0.218091	0.0525612	-0.0126372	-0.218042	-0.0801189	-0.00337948	-0.000641753
7077.98	1648.29	1.968	-71.4923	2655.57	6879.6	5669.46	5881.54	-560.428	-1324.82	70.587	-0.349	-1478.59	161.191	-626.349	524.46					1.4379	0.334851	0.000399801	-0.0145237	0.539482	1.3976	1.15176	1.19484	-0.113851	-0.269139	0.0143398	-7.08996e-05	-0.300376	0.032746	-0.127243	0.106544
2634.08	825.762	78.635	-446.73	3523.81	5930.65	9202.98	7516.59	-242.381	-1232.21	66.73	895.127	-1649.3	-96.6663	-564.492	-74.73					0.535115	0.167754	0.0159748	-0.0907536	0.715865	1.20482	1.86959	1.527	-0.0492399	-0.250324	0.0135563	0.181846	-0.335057	-0.0196378	-0.114677	-0.0151815
5862.7	2306.14	-139.841	1631.36	7004.33	4967.89	7318.98	5223.59	-154.428	-575.825	-8.889	-66.873	-1053.06	-368.428	-1270.97	67.651					1.19101	0.468495	-0.0284088	0.331413	1.42294	1.00923	1.48686	1.06118	-0.0313722	-0.116979	-0.00180581	-0.0135853	-0.213931	-0.0748465	-0.258198	0.0137434
4915.22	1804.86	905.873	2662.75	3467.43	6539.46	8313.98	5413.16	140.905	-357.159	120.444	77.746	-434.54	-481.857	-666.396	980.936					0.998531	0.366658	0.184029	0.540939	0.704411	1.3285	1.68899	1.09969	0.028625	-0.0725571	0.0244683	0.0157942	-0.0882771	-0.0978897	-0.135379	0.199278
3105.7	1540.24	883.159	-191.016	2274.05	7377.7	8511.36	7952.87	84.429	-614.254	136.349	301.698	-941.302	-428.762	421.127	-378.826					0.630925	0.312901	0.179414	-0.0388051	0.461975	1.49879	1.72909	1.61563	0.0171518	-0.124786	0.0276994	0.0612902	-0.191226	-0.0871034	0.0855522	-0.0769588
5039.94	1225.19	-379.651	1.41267	6242.47	8746.22	9986.79	11027.5	-440.905	-231.397	-32.603	-370.111	-1008.54	-691.571	-296.396	-242.397					1.02387	0.248898	-0.0771264	0.000286984	1.26816	1.7768	2.02883	2.24024	-0.0895702	-0.0470085	-0.00662333	-0.0751884	-0.204886	-0.140493	-0.0602132	-0.0492431
3147.7	1311.95	1078.3	-107.111	4323.47	18065.7	10566.7	4413.59	-308.857	107.651	64.873	-840.54	-58.9207	-658.428	-394.301	-465.826					0.639457	0.266524	0.219058	-0.0217598	0.878317	3.67007	2.14664	0.896624	-0.0627446	0.0218694	0.013179	-0.170756	-0.0119698	-0.13376	-0.0801026	-0.0946329
5141.18	1634.43	745.54	-188.92	1722.38	7404.22	13106.1	7018.97	-201.667	909.032	-136.508	-585.254	-1039.92	-518.619	-677.825	-472.873					1.04443	0.332036	0.151457	-0.0383793	0.349903	1.50417	2.66251	1.42591	-0.0409688	0.184671	-0.0277317	-0.118895	-0.211261	-0.105358	-0.137701	-0.0960645
3264.98	2108.81	798.778	-322.777	6595.95	10867.2	13481.7	7164.35	-659.905	2011.98	175.635	48.127	625.936	332.572	-625.492	-621.921					0.663284	0.428406	0.162272	-0.0655725	1.33997	2.20768	2.73881	1.45544	-0.13406	0.408736	0.0356804	0.00977704	0.127159	0.0675622	-0.127069	-0.126344
5395.7	1206.71	1269.4	190.175	6488.66	11718.3	10843.4	5867.21	-456.619	3091.75	85.778	-1342.21	119.555	-29.1433	-725.158	-93.587					1.09614	0.245145	0.257879	0.0386341	1.31818	2.38058	2.20285	1.19193	-0.0927625	0.628091	0.0174259	-0.27267	0.0242878	-0.00592049	-0.147317	-0.0190123
3014.46	939.524	293.873	-312.111	3794.38	12779.7	11151.5	6619.97	247.762	2749.89	-39.032	-41.349	4314.32	-836.619	-752.492	-4.064					0.61239	0.190865	0.0597005	-0.0634057	0.770832	2.59622	2.26543	1.34485	0.0503331	0.558642	-0.00792938	-0.00840008	0.876457	-0.16996	-0.152869	-0.000825605
3744.56	1477.76	-84.746	242.746	3533.62	11470.7	9510.75	6850.21	199.905	584.413	38.111	5.889	-1445.3	-1105.71	-200.016	-684.921					0.760709	0.300208	-0.0172162	0.049314	0.717858	2.33029	1.93212	1.39162	0.0406109	0.118724	0.00774228	0.00119636	-0.293614	-0.224627	-0.0406335	-0.139142
4885.65	947.476	1343.54	-184.254	6682.09	11629.3	7230.98	7812.54	372.381	144.651	302.968	87.46	-384.54	-455.809	-708.777	680.127					0.992524	0.19248	0.272941	-0.0374314	1.35747	2.3625	1.46898	1.58712	0.0756495	0.029386	0.0615482	0.0177676	-0.0781195	-0.092598	-0.143989	0.138168
5488.13	1567.43	1847.73	-351.92	3871.52	9123.41	6589.22	7985.59	-131.952	-599.873	192.73	1519.51	634.888	111.667	-1136.16	-17.921					1.11492	0.318424	0.375368	-0.0714929	0.786503	1.85343	1.33861	1.62228	-0.0268062	-0.121865	0.0391533	0.308689	0.128978	0.0226852	-0.230811	-0.00364067
5697.08	1871.14	-41.079	-322.539	6759	8413.65	11381.4	6377.49	-303.143	396.175	-87.175	-369.682	1778.56	507	-1073.16	-294.397					1.15737	0.380124	-0.00834523	-0.0655241	1.3731	1.70924	2.31213	1.29559	-0.0615837	0.0804833	-0.0177097	-0.0751012	0.361315	0.102997	-0.218013	-0.059807
6973.94	1020.86	837.302	274.318	5336.57	8058.51	7103.36	6725.11	533.857	619.841	179.778	-151.111	161.269	95.9527	-2024.3	116.079					1.41676	0.207388	0.170099	0.0557279	1.08413	1.63709	1.44305	1.36621	0.108453	0.125921	0.036522	-0.0306983	0.032762	0.0194929	-0.411238	0.0235815
4555.37	944	660.921	-375.825	5679.66	7970.75	9432.94	5438.06	349.048	-1196.49	310.397	-63.825	-1289.97	386.715	-1109.02	-681.873					0.925426	0.191774	0.134267	-0.0763492	1.15383	1.61926	1.91631	1.10475	0.0709094	-0.243068	0.0630574	-0.0129661	-0.262058	0.0785614	-0.225298	-0.138523
3137.84	1497.05	285.587	43.2697	4597.76	12720.9	9792.32	5901.49	98.857	-697.016	185.873	-733.968	-958.921	-384.428	-1415.87	137.984					0.637455	0.304126	0.0580172	0.00879027	0.934039	2.58426	1.98932	1.19889	0.0200829	-0.141599	0.0377603	-0.149106	-0.194806	-0.0780969	-0.287636	0.0280316
2194.03	1118.05	-429.222	-118.063	4316.81	8118.98	8538.84	6620.25	-405.905	-613.349	249.063	372.651	-678.445	35.6667	-1589.35	-530.302					0.445719	0.227132	-0.0871968	-0.0239847	0.876964	1.64938	1.73467	1.34491	-0.0824599	-0.124602	0.0505974	0.0757044	-0.137827	0.00724571	-0.322878	-0.107731
4326.56	653.143	710.111	-172.158	7280.9	9143.17	6366.03	5158.25	-353.095	-870.635	103.063	340.698	-661.921	209.286	-357.825	-173.111					0.878943	0.132686	0.14426	-0.0349741	1.47912	1.85744	1.29326	1.0479	-0.0717315	-0.17687	0.0209373	0.0692131	-0.13447	0.0425166	-0.0726925	-0.0351676
3522.41	1025.33	1397.92	117.461	2196.48	8555.79	5953.03	4197.11	-371.19	-1132.54	-0.175	137.175	1072.22	414.429	-896.063	-25.207					0.715581	0.208297	0.283989	0.0238622	0.446216	1.73812	1.20936	0.852646	-0.0754075	-0.230076	-3.55514e-05	0.0278672	0.217823	0.0841915	-0.182036	-0.00512082
3154.18	745.476	884.683	-56.8733	8417.19	7498.03	3790.94	5695.4	-240.809	-690.635	334.016	-774.635	-183.921	105.429	-1108.97	508.651					0.640773	0.151444	0.179724	-0.0115539	1.70996	1.52323	0.770132	1.15702	-0.0489205	-0.140303	0.0678556	-0.157368	-0.0373636	0.0214179	-0.225288	0.103333
3248.65	406.476	1669.64	-15.1583	5662.71	8318.32	6137.56	5360.49	-229.428	-690.349	36.397	-248.921	-1898.63	-1428.38	-552.301	-422.111					0.659966	0.0825759	0.339188	-0.00307943	1.15038	1.68987	1.24685	1.08899	-0.0466085	-0.140245	0.00739408	-0.0505685	-0.385709	-0.290177	-0.1122	-0.0857522
3311.86	7048.82	-119.334	-148.143	12296.6	8660.92	5764.4	4456.3	54.5717	-736.285	-698.54	-671.556	-737.222	339.587	447.46	-499.651					0.672807	1.43197	-0.0242427	-0.0300954	2.49807	1.75947	1.17104	0.905301	0.0110863	-0.149577	-0.141909	-0.136427	-0.149767	0.0689874	0.0909019	-0.101504
4056.14	6516.06	-549.667	5.38067	8755.57	20791.8	2279.97	7528.54	-187.238	41.3807	-691.54	-801.794	-1406.84	-454.27	-50.492	-1302.98					0.824009	1.32374	-0.111665	0.00109309	1.7787	4.22388	0.463177	1.52943	-0.0380376	0.00840652	-0.140487	-0.162885	-0.285801	-0.0922853	-0.0102575	-0.264702
3787.71	7150.68	-51.0957	51.0947	7136.38	12678	2938.06	8305.06	-555.809	-387.619	-896.206	-575.46	-1236.22	-594.747	-168.349	-393.032					0.769477	1.45267	-0.0103801	0.0103799	1.44976	2.57554	0.59687	1.68718	-0.112913	-0.0787452	-0.182065	-0.116905	-0.25114	-0.120823	-0.0342002	-0.0798447
3297.81	9512.4	153.142	84.0947	4793.81	11218.1	4413.97	3794.35	-343.047	61.6197	-937.254	-1294.56	-2581.94	-737.413	66.413	-1104.7					0.669953	1.93245	0.031111	0.0170839	0.973867	2.27896	0.896701	0.770825	-0.0696903	0.0125181	-0.190404	-0.26299	-0.524522	-0.149806	0.0134919	-0.22442
4255.62	9857.06	-133.572	112.905	6080.38	9098.83	8184.21	3396.54	-382.238	-70.0953	-778.016	-727.651	-2050.17	-86.4127	726.365	-715.032					0.864533	2.00247	-0.0271352	0.0229367	1.23523	1.84843	1.66263	0.69001	-0.077652	-0.0142399	-0.158055	-0.147823	-0.416495	-0.0175548	0.147562	-0.145259
3042.86	7976.87	-449.048	-508.428	4672	12804.5	1673.59	6811.4	293.81	-428.142	-649.349	-391.46	-466.793	136.158	-141.587	-412.175					0.618159	1.62051	-0.0912244	-0.103288	0.949121	2.60124	0.339991	1.38374	0.0596877	-0.0869775	-0.131916	-0.0795254	-0.0948294	0.0276607	-0.0287635	-0.0837336
3164.91	10549.4	-266.524	-316.524	3932.33	7000.16	2743.92	4120.83	-532.143	-700.666	-687.397	-282.318	-964.079	-64.4127	-724.206	-587.461					0.642953	2.14312	-0.0541445	-0.0643022	0.798857	1.42209	0.55743	0.837149	-0.108105	-0.142341	-0.139645	-0.0573531	-0.195853	-0.0130855	-0.147123	-0.119343
3389.95	9778.78	-659.048	222.524	4403.66	14251.3	3869.97	3968.4	-576.619	317.572	-433.301	-509.984	-1987.17	-36.6507	-877.682	-884.746					0.688672	1.98657	-0.133886	0.0452059	0.894608	2.89517	0.786187	0.806183	-0.117141	0.0645149	-0.0880255	-0.103604	-0.403696	-0.00744561	-0.178302	-0.179737
4038.57	10030.3	-424.953	117	4009	15751.9	3449.35	4362.83	-757.857	839.286	-1130.68	-231.032	-1223.7	132.872	-291.873	13.0163					0.820439	2.03767	-0.0863295	0.0237686	0.814432	3.20002	0.700738	0.886312	-0.153959	0.170502	-0.229699	-0.0469343	-0.248595	0.0269931	-0.0592942	0.00264428
4586.43	7127.25	-496.667	314.334	3536.62	9654.83	4526.87	7802.97	-178	-579.999	-1226.92	-693.175	884.445	80.3013	2332.75	-716.27					0.931737	1.44791	-0.100898	0.0638571	0.718468	1.96139	0.919638	1.58518	-0.0361609	-0.117827	-0.24925	-0.140819	0.179676	0.0163133	0.473899	-0.145511
2703.57	6963.3	-646.334	51.2377	4549.43	10728.2	5272.73	6154.68	189.81	-269.142	-1060.02	-404.032	-1638.41	118.968	1318.27	-512.746					0.549233	1.4146	-0.131303	0.010409	0.924221	2.17944	1.07116	1.25033	0.03856	-0.0546765	-0.215343	-0.0820794	-0.332845	0.0241685	0.267808	-0.104165
1450.81	8254.16	-598	-484.571	5030.81	4245.73	5272.4	5496.06	183.334	-254.333	-522.73	-989.508	-838.793	165.015	-619.063	-389.889					0.294733	1.67684	-0.121484	-0.0984411	1.02201	0.862524	1.07109	1.11653	0.0372444	-0.051668	-0.106193	-0.201019	-0.170401	0.033523	-0.125763	-0.0792062
3298.91	10287.1	303.762	-457.476	6315.33	14234.4	8370.4	2909.78	-295.619	-187.571	-1053.16	-147.937	-1708.03	-538.747	-1075.06	-252.937					0.670175	2.08983	0.0617096	-0.0929367	1.28296	2.89173	1.70045	0.591124	-0.0600553	-0.0381053	-0.21395	-0.0300535	-0.346988	-0.109447	-0.2184	-0.0513843
2754.14	7429.4	-213.762	-522.524	7553.38	14689.9	4448.49	8017.68	215.667	386.905	-1031.06	-134.222	-173.841	-510.699	-721.873	175.063					0.559506	1.50929	-0.0434259	-0.106151	1.53448	2.98426	0.903715	1.6288	0.0438129	0.0786	-0.209461	-0.0272673	-0.0353159	-0.103749	-0.146649	0.0355643
2777.48	7018.11	-144.143	-603.762	5892.9	7900.92	4587.87	8005.35	-21.2853	-186.761	-964.016	-603.127	-1905.55	-411.699	20.27	-525.699					0.564247	1.42573	-0.0292827	-0.122655	1.19715	1.60508	0.93203	1.62629	-0.00432413	-0.0379407	-0.195841	-0.122526	-0.387115	-0.0836369	0.00411787	-0.106796
3693.24	9830.78	-155.858	-197.809	4854.71	16728.2	2870.92	5779.97	250.476	-269.238	-972.111	-142.556	-1024.41	-795.27	-221.159	-971.08					0.750284	1.99713	-0.0316626	-0.0401851	0.986239	3.39834	0.58323	1.17421	0.0508843	-0.054696	-0.197485	-0.0289604	-0.20811	-0.16156	-0.0449286	-0.197276
1781.71	8452.21	-627.667	-107.857	4684.81	16500.2	8275.3	8248.49	-10.2853	-151.095	-1221.59	-526.984	-31.317	-229.318	-584.302	-801.223					0.361957	1.71707	-0.127511	-0.0219113	0.951723	3.35203	1.68113	1.67569	-0.00208947	-0.0306951	-0.248166	-0.107057	-0.00636207	-0.0465861	-0.118701	-0.162769
3755.48	8483.54	9.71433	105	4396	11838.3	9080.78	7380.78	4.23767	-984.714	-1105.35	-693.699	-1650.22	-134.889	-492.921	-638.365					0.762928	1.72344	0.00197347	0.0213308	0.893052	2.40497	1.84477	1.49941	0.000860885	-0.200046	-0.224553	-0.140926	-0.335244	-0.0274027	-0.100137	-0.129684
2171.91	9481.06	-256.762	257.476	8801.95	10128.2	8598.54	3876.68	901	-617.761	-993.587	-36.413	-1427.7	-181.27	-573.397	-84.1267					0.441224	1.92609	-0.0521613	0.0523064	1.78812	2.05755	1.7468	0.787551	0.183039	-0.125499	-0.201848	-0.00739733	-0.290038	-0.0368251	-0.116486	-0.0170904
2687.95	4763.73	-199.858	23.5717	2134.19	11342.3	5454.49	3919.35	-942.571	-382.095	-865.063	-822.222	-2583.84	-279.889	184.698	-131.603					0.54606	0.967756	-0.0406012	0.0047886	0.433563	2.3042	1.10808	0.796219	-0.191484	-0.077623	-0.175738	-0.167035	-0.524909	-0.0568596	0.0375215	-0.0267352
1126.71	5341.59	-253.286	-521.905	7106.24	12852.7	3063.35	5847.78	-603.143	-143.523	-674.349	-925.937	-1834.79	-798.08	-699.254	-920.27					0.228893	1.08515	-0.0514552	-0.106025	1.44364	2.61104	0.622322	1.18798	-0.122529	-0.0291569	-0.136995	-0.188105	-0.37274	-0.162131	-0.142054	-0.186954
2721	5792.73	-389.048	89.4287	4703.24	9434.21	4475.97	4422.25	573.286	-34.8093	-1098.4	-1678.94	-187.508	-696.413	-1070.59	-1292.27					0.552773	1.1768	-0.0790353	0.0181675	0.955468	1.91657	0.909297	0.898384	0.116463	-0.00707154	-0.22314	-0.341077	-0.0380924	-0.141477	-0.217491	-0.262526
2826.48	5791.4	196.285	140	4554.85	4779.68	5649.06	4405.67	-559.857	-201.523	-1042.4	-516.508	165.921	47.2063	-833.778	-767.556					0.574201	1.17653	0.0398755	0.028441	0.925322	0.970996	1.14761	0.895015	-0.113735	-0.0409396	-0.211764	-0.104929	0.033707	0.00959	-0.169383	-0.15593
2799.19	6460.63	-97.7147	-598.952	3663.95	7987.83	5420.06	3631.76	-534.428	-1028.29	-1137.63	-2472.75	-2169.84	-688.175	-1039.78	-262.08					0.568658	1.31248	-0.0198508	-0.121678	0.744335	1.62273	1.10109	0.737795	-0.10857	-0.208897	-0.231111	-0.50234	-0.440805	-0.139803	-0.211232	-0.0532417
2986	6754.68	-26.7147	-462.19	6672.71	6821.59	4133.97	2941.52	-523.428	-54.4763	-850.349	-1197.6	-859.46	105.968	-527.444	-537.746					0.606608	1.37222	-0.00542711	-0.0938943	1.35557	1.38581	0.839819	0.597573	-0.106335	-0.0110669	-0.172749	-0.243294	-0.1746	0.0215276	-0.107151	-0.109243
3154.05	4153.27	1083.71	117.699	6299.98	7642.54	10866.1	3327.67	320.222	-1213.84	-7.98467	-1013.03	-438.158	-784.873	-1317.11	-894.969					0.640747	0.84374	0.220157	0.0239106	1.27985	1.55259	2.20746	0.676018	0.0650534	-0.246593	-0.00162209	-0.205798	-0.0890122	-0.159448	-0.267572	-0.181814
1760.86	1918.17	1350.05	-251.587	7796.41	12352.8	11891.8	7725	-538.873	-1811.56	-33.3647	-79.9843	-1590.16	174.794	-471.683	-800.969					0.35772	0.389679	0.274263	-0.0511102	1.58385	2.50949	2.41584	1.56934	-0.109472	-0.368019	-0.00677806	-0.0162489	-0.323042	0.0355095	-0.0958228	-0.162717
4098.57	2128.22	2953.38	104.08	4929.13	9235.83	10505.9	6441.71	-213.492	-2327.22	96.9203	-32.6503	-628.063	-829.825	-902.635	-1187.49					0.832628	0.43235	0.599982	0.0211439	1.00136	1.87627	2.13429	1.30864	-0.0433711	-0.472777	0.0196894	-0.00663294	-0.127592	-0.16858	-0.183371	-0.24124
3404.1	2408.13	870.714	636.223	5650.55	9957.44	7419.89	6082.62	468.365	-618.222	-94.4607	-496.746	-1033.49	-1088.44	-1041.78	-1201.02					0.691545	0.489213	0.176886	0.129249	1.14791	2.02286	1.50736	1.23569	0.0951487	-0.125592	-0.0191898	-0.100914	-0.209955	-0.221118	-0.211638	-0.243987
2486.43	1367.79	1447.33	322.413	7029.17	14541.7	18951.3	7419.1	-622.254	-1976.7	-251.985	-474.698	-664.206	-903.777	-548.683	-1404.44					0.50512	0.277868	0.294027	0.0654984	1.42798	2.95415	3.84998	1.5072	-0.126411	-0.401568	-0.0511909	-0.0964354	-0.134934	-0.183603	-0.111465	-0.285314
2778.1	2540.27	1897.1	842.318	4514.46	11922.6	15536.5	4491.38	-1385.64	-1559.79	-90.4127	-346.793	749.032	-562.015	-1115.06	-1345.11					0.564372	0.516058	0.385396	0.171118	0.917117	2.42208	3.15624	0.912428	-0.281493	-0.316873	-0.0183674	-0.0704513	0.152166	-0.114174	-0.226526	-0.273261
3643.62	2391.27	1225.05	589.27	5052.93	9265.73	12141.6	5881.52	-1241.54	-1433.7	-110.889	-1410.37	-979.206	-193.825	645.746	-1366.11					0.740204	0.485788	0.248869	0.119711	1.02651	1.88234	2.46657	1.19484	-0.25222	-0.291257	-0.0225271	-0.286517	-0.198927	-0.0393758	0.131184	-0.277527
1546.29	3153.17	890.761	590.842	7417.89	9523.44	14035.9	7109.67	-866.349	-2473.79	-112.413	-598.841	65.9837	-790.015	-593.968	-337.969					0.314129	0.64057	0.180959	0.12003	1.50695	1.9347	2.8514	1.44433	-0.176	-0.502553	-0.0228367	-0.121655	0.0134046	-0.160492	-0.120665	-0.0686586
2227.05	2622.03	859.238	304.127	7537.27	17490.7	8265.36	4645.19	-919.682	-2338.46	33.8733	-644.984	-452.682	-29.5873	-1.159	-894.731					0.452427	0.532668	0.174555	0.0617836	1.5312	3.55326	1.67912	0.943674	-0.186834	-0.47506	0.0068814	-0.131029	-0.0919628	-0.00601069	-0.000235452	-0.181765
2054.24	2419.22	72.8093	39.6507	4212.41	8033.44	9636.46	2373.52	-672.444	-1604.22	6.53933	-1287.94	1760.46	312.794	-15.968	-1407.87					0.41732	0.491467	0.0147913	0.00805507	0.855755	1.632	1.95765	0.482183	-0.136608	-0.325899	0.00132847	-0.261645	0.357639	0.0635443	-0.00324391	-0.286011
3430.48	2663.22	1086.57	-64.2063	5098.27	9618.21	13642.9	4309.24	-242.825	-1451.17	17.5873	-1768.22	436.223	1002.03	-1287.35	-1160.78					0.696904	0.541036	0.220738	-0.0130436	1.03572	1.95395	2.77156	0.875425	-0.0493301	-0.294807	0.00357288	-0.359216	0.088619	0.203564	-0.261526	-0.235813
2273.05	2279.17	1530.95	780.746	9907.93	15762.2	12867.2	3697.38	-271.111	-1975.98	303.73	-953.603	276.175	-625.968	-1266.97	-937.493					0.461772	0.463016	0.311014	0.158609	2.0128	3.20211	2.61398	0.751126	-0.0550764	-0.401423	0.0617031	-0.193725	0.0561051	-0.127166	-0.257386	-0.190452
2474.19	1109.03	1260.62	708.365	6412.22	7569.97	11474.3	5645.86	-522.968	-1165.56	158.825	-270.031	-609.063	-639.206	-709.302	-1040.83					0.502634	0.225301	0.256096	0.143905	1.30265	1.53785	2.33102	1.14696	-0.106241	-0.236784	0.0322655	-0.0548571	-0.123732	-0.129855	-0.144095	-0.211445
1805.81	681.984	1929.1	82.5077	4246.84	6270.21	10356.4	3956.71	-1497.73	-1130.7	-180.365	-998.174	-290.539	-1199.35	-396.492	-1529.83					0.366852	0.138546	0.391897	0.0167615	0.862749	1.2738	2.1039	0.80381	-0.304265	-0.229702	-0.0366412	-0.20278	-0.0590233	-0.243649	-0.0805477	-0.310785
1617.33	3575.03	1738	163.556	3132.22	7133.59	10498	5004.1	-1616.73	-2655.6	-99.5077	-679.412	1441.32	993.127	167.127	-1065.68					0.328563	0.726271	0.353076	0.0332265	0.636314	1.44919	2.13268	1.01659	-0.32844	-0.539488	-0.0202151	-0.138023	0.292805	0.201754	0.033952	-0.216494
2963.71	3385.98	1979.76	-173.539	5403.22	6724.02	14916.7	4205.71	-1000.06	-2282.6	118.682	-821.603	723.175	151.08	-525.349	-1394.54					0.602081	0.687865	0.40219	-0.0352547	1.09767	1.36599	3.03034	0.854394	-0.203164	-0.463713	0.0241104	-0.166909	0.146914	0.030692	-0.106725	-0.283302
3397.91	3574.32	1479.81	127.365	6119.7	6205.54	15404.5	5348.24	-619.063	-2252.94	-147.651	-809.222	-787.825	87.5077	-753.921	-1186.11					0.690287	0.726125	0.300624	0.0258742	1.24322	1.26066	3.12943	1.0865	-0.125763	-0.457686	-0.0299954	-0.164394	-0.160047	0.0177773	-0.15316	-0.24096
3637.67	2679.56	568.571	315.318	4155.27	11301.2	8433.94	5331.33	-647.825	-1865.56	-80.3647	-1244.17	223.889	-1180.06	-1270.49	-484.731					0.738995	0.544354	0.115506	0.064057	0.844147	2.29584	1.71336	1.08306	-0.131606	-0.378989	-0.0163261	-0.252755	0.0454832	-0.239731	-0.258101	-0.0984734
2978.81	4305.6	613.142	-18.9203	3128.37	7944.78	11210.9	3250.1	-111.54	-1488.32	64.9683	-338.603	214.699	-660.301	-1544.44	-106.874					0.605148	0.874687	0.12456	-0.00384368	0.63553	1.61399	2.2775	0.66026	-0.0226594	-0.302353	0.0131984	-0.0687875	0.0436162	-0.134141	-0.313755	-0.0217115
1885.52	4501.56	1652.48	373.889	3726.93	6974.97	11268.6	1710.19	-1142.35	-1970.65	-64.1747	-1051.98	-705.397	392.127	-1113.97	-427.731					0.383046	0.914495	0.335702	0.0759558	0.757129	1.41697	2.28923	0.347427	-0.232069	-0.400339	-0.0130371	-0.213711	-0.143302	0.0796609	-0.226304	-0.0868938
3147.24	2482.51	1794.33	309.27	3161.32	8947.83	12164.9	4148.24	-181.206	-1126.41	-241.413	-153.603	-145.73	-235.396	-1071.16	-571.826					0.639364	0.504324	0.36452	0.0628284	0.642224	1.81776	2.47132	0.842718	-0.0368121	-0.228832	-0.0490432	-0.0312046	-0.0296052	-0.047821	-0.217607	-0.116167
3332.14	3698.36	645.666	281.937	5855.08	14928	14434.8	3070.1	-894.302	-1297.79	-163.175	-1064.98	-547.206	-36.0633	-785.444	-787.635					0.676928	0.751326	0.131168	0.0572757	1.18946	3.03264	2.93245	0.623692	-0.181678	-0.263648	-0.0331491	-0.216352	-0.111165	-0.0073263	-0.159564	-0.160009
1866.76	3855.89	545.428	125.937	7439.79	8798.83	8169.98	10569.9	161.318	-1358.08	-73.7937	-935.222	-714.777	-288.825	-1539.02	-1069.02					0.379234	0.783327	0.110804	0.0255841	1.5114	1.78749	1.65974	2.14729	0.0327719	-0.275895	-0.0149912	-0.189991	-0.145208	-0.0586751	-0.312652	-0.217171
3934.43	1670.56	704.666	121.889	4176.13	9043.78	9874.13	7637.83	441.413	-1067.75	-52.1747	-421.555	-1487.3	305.985	-297.397	-1326.97					0.799283	0.339375	0.143154	0.0247618	0.848385	1.83725	2.00594	1.55163	0.0896734	-0.216913	-0.0105993	-0.0856393	-0.302146	0.062161	-0.0604164	-0.269575
3912.76	2376.32	1143.05	287.223	5306.84	8647.44	12543.1	9045.4	-666.778	-52.032	-299.032	621.016	138.794	-327.682	20.413	-1239.78					0.794881	0.482751	0.232211	0.0583495	1.07809	1.75674	2.54814	1.83758	-0.135456	-0.0105703	-0.0607485	0.12616	0.028196	-0.0665689	0.00414692	-0.251862
6555.41	2611.64	2104.95	-1147.51	12348	7657.4	9168.89	6384.87	-298.381	-4810.52	-652.905	-950.714	-1469.32	1013.44	-857.381	-1073.35					1.33174	0.530556	0.427623	-0.233117	2.50851	1.55561	1.86267	1.29709	-0.0606163	-0.977262	-0.132638	-0.193138	-0.298493	0.205882	-0.174178	-0.218052
4376.7	2176.49	2471.62	-1046.65	14743.7	15502.9	9028.6	3564.16	808.428	169.618	-707.667	-1511.81	-852.317	388.921	-905.714	-1699.11					0.88913	0.442156	0.502111	-0.212628	2.9952	3.14942	1.83417	0.724062	0.164233	0.0344581	-0.143763	-0.307125	-0.173149	0.0790095	-0.183997	-0.345176
5710.6	2610.25	1348.1	-1143.27	10851.3	8105.54	11778.7	9546.73	661.619	1294.29	-575.096	440.619	-869.365	-9.93633	-252.381	-1407.49					1.16011	0.530275	0.273867	-0.232256	2.20446	1.64665	2.39285	1.93943	0.134408	0.262935	-0.116831	0.089512	-0.176612	-0.00201857	-0.0512715	-0.285933
4695.75	3352.54	925.524	-1375.08	16463.6	8080.06	10750.8	7869.3	303.333	581.523	-452.762	-574.524	-1694.17	874.445	-252.381	-1462.68					0.953945	0.681071	0.188021	-0.279348	3.34459	1.64147	2.18403	1.59866	0.0616223	0.118137	-0.0919789	-0.116715	-0.344173	0.177644	-0.0512715	-0.297145
5693.56	3367.78	1613.52	-1236.65	8881.33	7989.97	14714.2	5855.68	485.857	-615.62	-456.572	-937.047	-817.317	-707.222	-20.5713	-984.206					1.15665	0.684167	0.327789	-0.251227	1.80425	1.62317	2.98921	1.18959	0.0987022	-0.125064	-0.0927529	-0.190362	-0.166039	-0.143673	-0.00417908	-0.199942
10372.3	2995.87	921.667	-1193.6	12490.6	8985.49	18033.2	5119.3	-347.762	-79.5717	-283.048	-796.095	-1347.98	-419.603	331.476	-650.063					2.10714	0.608614	0.187237	-0.242481	2.53748	1.82541	3.66346	1.03999	-0.0706481	-0.016165	-0.0575014	-0.161727	-0.273844	-0.0852428	0.0673396	-0.132061
7686.65	3298.35	543.381	-1568.22	12004.1	3494.3	12555	7322.4	602	-951.429	-389.096	-855.143	-721.317	-1555.46	-214.047	-1477.25					1.56155	0.670062	0.110388	-0.318586	2.43865	0.70987	2.55056	1.48755	0.122297	-0.193284	-0.0790451	-0.173723	-0.146536	-0.315993	-0.0434839	-0.300105
11907.8	3883.68	2161.9	-1274.75	8711.67	8344.44	12000.4	7870.3	400.905	596.285	-397.429	-441.095	-605.889	-1173.27	-196.571	-993.682					2.41908	0.788973	0.439193	-0.258966	1.76978	1.69518	2.43788	1.59886	0.0814442	0.121136	-0.080738	-0.0896089	-0.123087	-0.238351	-0.0399336	-0.201867
7817.22	4930.68	1353.9	-1212.17	17628.7	9501.4	18003.9	5318.83	931.048	-471.858	-500.429	-1035.81	-1512.7	-1137.94	-409.666	-1239.78					1.58808	1.00167	0.275047	-0.246254	3.58128	1.93022	3.6575	1.08052	0.189143	-0.0958583	-0.101662	-0.210426	-0.307306	-0.231173	-0.083224	-0.251862
7407.56	3370.78	1315.29	-1312.41	6502.43	18437.8	11594.3	7854.68	-381.476	85.9523	-583.524	-1633.57	-1201.94	-1936.13	1001.95	-1608.87					1.50485	0.684776	0.267201	-0.266618	1.32097	3.74565	2.3554	1.59569	-0.0774972	0.0174613	-0.118543	-0.331861	-0.244174	-0.393326	0.203547	-0.326844
6581.32	3408.02	2829.38	-1290.17	21148.9	8340.02	9138.41	6666.54	540.809	-425.143	-420.048	-1426.43	-1178.32	-345.65	830.857	-1162.97					1.337	0.692341	0.574791	-0.2621	4.29641	1.69428	1.85648	1.35431	0.109866	-0.0863681	-0.085333	-0.28978	-0.239376	-0.0702191	0.168789	-0.236258
7117.75	3617.02	1468.9	-1214.6	18745.3	7296.25	9779.03	7828.97	-100.143	-682.953	-316.953	-840.238	-1894.46	-1357.37	336.953	-709.635					1.44598	0.7348	0.298409	-0.246748	3.80813	1.48224	1.98662	1.59046	-0.0203441	-0.138742	-0.0643892	-0.170695	-0.384861	-0.27575	0.0684522	-0.144163
6925.27	2491.59	2057	-826.127	14407.3	6683.44	10986	7536.97	943.714	1260.24	-456.667	-1276.76	-1712.08	-152.222	390.143	-1358.44					1.40687	0.506168	0.417881	-0.167828	2.92686	1.35775	2.23182	1.53114	0.191716	0.256018	-0.0927722	-0.259375	-0.34781	-0.0309241	0.0792578	-0.275969
6059.36	5319.59	1495	-1104.13	17744.4	8611.54	14797.1	8147.44	-228	1105.48	-225.238	-1057.38	-1134.22	-184.888	77.6187	-1113.73					1.23096	1.08068	0.30371	-0.224304	3.60479	1.74944	3.00604	1.65516	-0.0463184	0.224578	-0.0457572	-0.214808	-0.230418	-0.0375602	0.0157683	-0.226255
7023.94	2712.49	638.905	-1205.84	19801.7	11816.3	13435.3	5608.44	-1426.67	645.857	-432.715	-847.857	-1394.13	-625.603	-292.143	-1559.11					1.42692	0.551045	0.129794	-0.244968	4.02273	2.40048	2.72939	1.13936	-0.289829	0.131206	-0.0879063	-0.172243	-0.283218	-0.127092	-0.0593492	-0.316735
7340.27	4384.92	1779.9	-1367.94	11039.9	8156.35	13696.9	4460.06	-979.81	371.142	-466	-1016	-643.222	-35.4123	68.3807	-1687.68					1.49118	0.8908	0.361589	-0.277898	2.24276	1.65697	2.78253	0.906066	-0.199049	0.0753979	-0.0946682	-0.206401	-0.130671	-0.00719404	0.0138916	-0.342854
6392.51	3541.11	1021.71	-1057.94	12645	9127.4	13081.1	5208.73	-464.762	-237.858	-129.381	-2030.52	-210.746	-444.174	-500.381	-1541.59					1.29864	0.71938	0.207562	-0.214921	2.56884	1.85424	2.65744	1.05816	-0.0944168	-0.048321	-0.0262838	-0.412503	-0.0428133	-0.0902344	-0.101653	-0.313175
8113.22	3867.02	526.381	-1197.27	10916.7	9520.97	13698.8	5704.21	-125.619	-1354.62	-495.905	-923.143	-1525.17	-1308.08	-391.571	-2691.59					1.64821	0.785588	0.106935	-0.243226	2.21773	1.93419	2.78293	1.15881	-0.0255196	-0.275192	-0.100743	-0.187537	-0.30984	-0.265737	-0.079548	-0.546798
5412.75	4438.11	657.619	-1243.27	12408.1	9664.21	13932.6	3875.16	-1125.91	-843.429	-747.381	-1280.05	-330.746	-611.412	239.381	-1387.11					1.0996	0.901606	0.133596	-0.252571	2.52072	1.96329	2.83041	0.787242	-0.228729	-0.171343	-0.151831	-0.260043	-0.0671914	-0.124209	0.0486304	-0.281793
6909.36	2819.21	447.286	-1002.32	12788.4	5937.54	9606.13	4087.16	-244.572	-1793.76	-695.905	-917.333	-1412.32	-859.555	-501.857	-1181.68					1.40364	0.572724	0.0908664	-0.203622	2.59797	1.20622	1.95149	0.83031	-0.049685	-0.364404	-0.141374	-0.186357	-0.286913	-0.174619	-0.101953	-0.24006
9055.41	3720.02	886.858	-874.651	11787.5	6559.68	11372.1	3227.59	-613.143	-1475.86	-827.524	-1552.9	-664.984	-1121.46	-438	-2122.3					1.83961	0.755724	0.180166	-0.177686	2.39465	1.3326	2.31025	0.655687	-0.12456	-0.299822	-0.168112	-0.315474	-0.135092	-0.227826	-0.0889801	-0.431147
8010.79	3427.54	1623.95	-1143.51	8236.95	12776.2	11637.4	7477.06	162.428	88.9523	-768.667	-1769.71	-609.127	-653.507	201.572	-2130.4					1.6274	0.696307	0.329907	-0.232305	1.67334	2.5955	2.36415	1.51897	0.0329974	0.0180707	-0.156155	-0.359519	-0.123745	-0.132761	0.0409494	-0.432792
8392.36	3625.97	2330.62	-865.46	15754.5	10553.5	14133.1	6018.46	348.476	-74.4287	-541.762	-1065.71	-1341.03	204.159	-704.238	-1191.97					1.70492	0.736618	0.473467	-0.175819	3.20053	2.14395	2.87115	1.22266	0.0707932	-0.0151202	-0.110059	-0.216501	-0.272432	0.041475	-0.143067	-0.242149
4265.98	2102.83	2030.1	-1158.89	12083.8	8653.97	9710.08	7648.08	604.905	635.523	-540.619	-741.524	-521.793	155.874	-612.476	-1132.25					0.866638	0.427191	0.412416	-0.235429	2.45484	1.75806	1.97261	1.55371	0.122887	0.129107	-0.109827	-0.150641	-0.106003	0.0316659	-0.124425	-0.230018
6470.03	2534.54	1361.38	-1238.98	8946.33	9883.73	8420.13	7473.7	-1183.62	1507	-620.905	-880.476	-1178.22	-182.507	-200.476	-322.159					1.31439	0.514894	0.276566	-0.251701	1.81745	2.00789	1.71056	1.51829	-0.240453	0.306148	-0.126137	-0.178869	-0.239357	-0.0370765	-0.0407269	-0.0654469
3974.68	1264.97	1016.25	244.666	9232.83	16218.5	10398.2	9551.89	-1560.24	-2298.25	169.207	-438.968	296.285	-1493.81	-1556.24	-1132.06					0.80746	0.256979	0.206453	0.0497042	1.87566	3.29481	2.1124	1.94047	-0.316964	-0.466892	0.0343745	-0.0891768	0.0601906	-0.303469	-0.316151	-0.22998
3235.87	1072.35	635.73	99.0473	8317.4	8980.83	10813.3	7809.22	-447.905	-1851.49	163.111	-101.73	-1272.29	-976.286	-680.761	-932.301					0.65737	0.217849	0.129149	0.0201215	1.68969	1.82446	2.19673	1.58645	-0.0909922	-0.376132	0.0331361	-0.0206666	-0.258466	-0.198333	-0.138297	-0.189398
2370.63	2336.97	784.159	128.857	5837.35	9830.21	9024.95	7218.98	-902.429	-1029.16	93.207	-299.587	-1646.48	-773.143	-31.6183	-1276.54					0.481596	0.474757	0.159303	0.0261775	1.18586	1.99701	1.83343	1.46654	-0.183329	-0.209074	0.0189351	-0.0608614	-0.334483	-0.157065	-0.00642329	-0.25933
5729.06	2046.02	918.492	-269.715	5583.35	9776.78	9675.57	8091.13	-2305.76	-1953.64	20.921	-448.396	-339.762	-980	-345.761	-1399.4					1.16386	0.41565	0.186592	-0.0547928	1.13426	1.98616	1.9656	1.64372	-0.468417	-0.396883	0.00425012	-0.0910921	-0.0690229	-0.199088	-0.0702417	-0.284289
4538.21	2633.83	1085.21	87.5713	5787.54	9752.78	7718.33	7843.37	-1703	-1544.11	-135.936	-191.873	109.19	-1222.14	-148.761	-1495.87					0.92194	0.535064	0.22046	0.0177902	1.17574	1.98128	1.56799	1.59339	-0.345966	-0.313687	-0.0276155	-0.0389792	0.0221821	-0.248279	-0.030221	-0.303888
3316.63	3474.44	926.254	358.238	3528.35	9211.92	11995.4	8590.79	-2333	-1903.78	-195.698	155.127	-294.476	-1426.76	-600.857	-852.253					0.673777	0.705836	0.188169	0.0727764	0.716787	1.87141	2.43687	1.74523	-0.473951	-0.386754	-0.0397562	0.0315141	-0.059823	-0.289848	-0.122065	-0.173136
4526.68	2486.35	847.73	462.762	6241.25	6964.44	12891.6	4795.56	-2758.33	-1592.49	64.445	-10.8253	180.19	-1677.95	-585.571	-557.825					0.919599	0.505104	0.172217	0.0940105	1.26792	1.41483	2.61893	0.974221	-0.560358	-0.323516	0.0130921	-0.00219918	0.0366058	-0.340877	-0.118959	-0.113323
4245.73	2016.3	887.825	162.047	3516.59	11711.2	6919.71	3894.32	-2504.81	-1833.16	-38.127	-297.777	-1297.19	-1533.05	-573.095	99.3657					0.862524	0.409613	0.180362	0.03292	0.714398	2.37913	1.40575	0.791134	-0.508854	-0.372408	-0.00774553	-0.0604937	-0.263525	-0.31144	-0.116425	0.0201862
3576.59	2042.64	1157.54	209.714	6500.3	8102.73	12339.9	4924.56	-1384.76	-1785.49	-30.889	-66.0153	-2202.86	-1069.71	-807.428	-362.063					0.726587	0.414963	0.235155	0.0426036	1.32054	1.64608	2.50686	1.00043	-0.281315	-0.362724	-0.00627513	-0.0134111	-0.447512	-0.217313	-0.16403	-0.0735535
4691.97	2612.35	757.301	753.905	7374.06	9441.97	7012.62	6172.03	-2889.81	-2543.92	352.254	-172.015	-1281.52	-1068.57	56.4767	-98.3493					0.953177	0.530701	0.153846	0.153156	1.49805	1.91814	1.42462	1.25385	-0.587067	-0.516799	0.0715607	-0.0349451	-0.260343	-0.217081	0.0114733	-0.0199797
4137.4	2271.44	1176.87	960.524	3447.92	5815.11	9001.57	7225.7	-1673.67	-2300.68	-16.222	-183.873	-224.905	-1255.24	1075.19	-193.015					0.840515	0.461446	0.239083	0.195131	0.700448	1.18134	1.82868	1.46791	-0.340007	-0.467385	-0.00329551	-0.037354	-0.0456896	-0.255003	0.218426	-0.0392112
5351.25	2457.25	668.111	875.524	2850.25	3546.63	6536.67	4340.98	-89.8567	-1658.59	-313.27	65.9367	-468.143	-655.143	-452.523	435.889					1.08711	0.499193	0.135727	0.177863	0.579031	0.720502	1.32793	0.881875	-0.0182545	-0.336943	-0.0636411	0.0133951	-0.0951036	-0.133093	-0.0919305	0.0885511
3301.44	2204.83	723.92	406.095	5461.06	12195.2	6401.19	4895.84	-1292.81	-1194.06	25.159	469.508	180.809	-719.191	-387.19	1112.32					0.670691	0.447912	0.147065	0.0824986	1.10942	2.47747	1.30041	0.994594	-0.262635	-0.242575	0.00511107	0.0953809	0.0367316	-0.146104	-0.078658	0.225968
4170.63	2716.83	994.968	233.571	6069.11	12581.6	10989	4502.13	-1179.14	-1915.44	264.826	-374.634	-326.524	-1096.62	175.001	-304.92					0.847268	0.551925	0.202129	0.0474502	1.23294	2.55596	2.23243	0.914611	-0.239544	-0.389124	0.0537996	-0.0761073	-0.0663335	-0.222779	0.0355515	-0.0619448
3674.25	3952.78	601.016	290.238	5794.11	6609.54	9288.67	4471.03	-770.238	-1894.97	-16.603	851.032	379.428	-321.476	326.001	-0.206333					0.746428	0.80301	0.122097	0.0589622	1.17708	1.34273	1.887	0.908294	-0.156474	-0.384964	-0.00337291	0.172888	0.0770812	-0.0653082	0.0662273	-4.19168e-05
4971.59	2180.02	1091.25	292.285	6627.21	7598.87	9950.95	3243.46	-138.333	-1948.49	-162.889	1014.27	-402.048	-1476.86	34.2387	728.318					1.00998	0.442872	0.221689	0.059378	1.34632	1.54372	2.02154	0.658912	-0.0281024	-0.395838	-0.033091	0.20605	-0.0816763	-0.300025	0.00695561	0.147958
5042.16	2805.06	927.825	92.6663	3249.73	6274.06	7581.24	3334.65	-1430.95	-937.92	224.73	1134.94	-400.286	-1134.38	-204.38	711.223					1.02432	0.569851	0.188488	0.0188252	0.660185	1.27458	1.54013	0.677437	-0.290699	-0.190539	0.0456541	0.230563	-0.0813184	-0.23045	-0.04152	0.144485
3574.78	3016.49	658.968	486.905	5635.11	4501.3	8505.48	5551.37	192.667	-570.92	-48.651	768.794	-352.143	-1015.86	-686.047	-898.253					0.726219	0.612803	0.13387	0.0989152	1.14478	0.914443	1.72789	1.12776	0.0391405	-0.115983	-0.00988349	0.156181	-0.0715381	-0.206372	-0.139371	-0.182481
8204.68	3611.21	828.825	-20.0947	2220.63	10788.9	9703.43	7034.84	-271.095	-705.635	208.445	-306.587	-83.0947	-2193.14	-424.857	-53.3493					1.66679	0.733619	0.168376	-0.00408225	0.451124	2.19177	1.97126	1.42913	-0.0550731	-0.14335	0.0423458	-0.0622835	-0.0168807	-0.445539	-0.0863101	-0.010838
5717.3	2807.73	1016.92	-28.2377	4993.3	7328.3	6194.95	3220.7	-959.667	-1309.21	-38.651	561.747	265.619	-2313.29	-648.238	-581.587					1.16147	0.570393	0.206588	-0.0057365	1.01439	1.48875	1.25851	0.654288	-0.194957	-0.265966	-0.00785198	0.114119	0.0539608	-0.469946	-0.13169	-0.11815
5066.21	2722.59	829.063	-282.905	4733.02	8533.83	7077.14	6862.27	-963.381	-1878.16	356.445	181.556	-1874.57	-1152.91	-971.333	266.509					1.0292	0.553096	0.168425	-0.0574723	0.961516	1.73365	1.43773	1.39408	-0.195712	-0.381549	0.0724121	0.0368832	-0.380821	-0.234214	-0.197327	0.0541415
5643.35	2555.73	1068.78	-241.238	4085.02	7840.68	6766.38	5698.03	-1940.95	-3375.97	268.873	323.651	756.428	-724.048	-815.714	445.937					1.14645	0.519199	0.217123	-0.0490076	0.829874	1.59284	1.3746	1.15756	-0.394306	-0.685831	0.0546218	0.0657499	0.153669	-0.147091	-0.165713	0.0905924
6629.16	3526.92	946.873	-208.619	3831.02	5974.87	6405.38	3214.09	632.667	-2308.83	46.492	851.699	-2630.81	-988.714	-174.857	664.556					1.34672	0.716497	0.192358	-0.0423811	0.778274	1.2138	1.30126	0.652946	0.128527	-0.46904	0.00944489	0.173023	-0.534451	-0.200858	-0.0355224	0.135005
4860.06	2549.97	1025.68	188.524	6660.44	7540.3	6833.71	4864.24	27.2383	-1744.16	153.207	-328.444	59.9053	-806.667	276.191	75.6037					0.987326	0.518028	0.208368	0.0382989	1.35307	1.53182	1.38827	0.988174	0.00553349	-0.354327	0.0311241	-0.0667237	0.0121698	-0.163875	0.0561084	0.0153589
5524.83	3225.92	784.111	370.762	2481.83	7915.49	8945.95	6955.14	-476.143	-1929.06	294.921	-83.7773	-752	-487.191	16.3817	905.937					1.12237	0.655348	0.159293	0.0753207	0.504185	1.60804	1.81738	1.41294	-0.0967288	-0.391891	0.0599134	-0.0170194	-0.152769	-0.0989733	0.00332795	0.184042
2502.46	2744.38	1967.95	1062.29	8200.6	11725.9	1464.95	7370.38	-1448.79	471.984	-2379.27	716.857	-678.35	287.603	-230.032	-699.079					0.508377	0.557523	0.399791	0.215804	1.66596	2.38212	0.297606	1.4973	-0.294324	0.0958839	-0.48335	0.14563	-0.137807	0.0584268	-0.0467312	-0.142019
3855.75	1956.81	1786.52	562.429	5878.56	7293.08	3095.38	7155.81	-2099.84	689.556	-2666.13	1353.1	-1183.73	-184.206	-324.174	-99.4603					0.783298	0.397527	0.362934	0.114258	1.19423	1.4816	0.628829	1.45371	-0.426585	0.140084	-0.541626	0.274882	-0.240476	-0.0374216	-0.0658562	-0.0202054
5517.84	1335.95	1267.91	574.81	5991.6	15323.3	5758.33	5449.19	-1982.08	190.318	-2451.08	566.762	-1263.3	-522.492	-748.793	727.159					1.12095	0.2714	0.257576	0.116773	1.2172	3.11294	1.16981	1.10701	-0.402661	0.0386633	-0.497939	0.115138	-0.256641	-0.106145	-0.152118	0.147723
4281.46	6287.57	1380.52	788.762	3458.41	10611.1	3216.95	3258.48	-2204.46	280.175	-2514.03	379.572	-2128.11	-10.063	-578.841	1267.78					0.869782	1.27733	0.280455	0.160238	0.702579	2.15566	0.653526	0.661962	-0.447838	0.0569178	-0.510728	0.0771103	-0.432328	-0.00204431	-0.117592	0.25755
3907.94	2767.48	1449.24	1090	5044.08	13337.9	12934	6238.67	-1676.46	8.08	-2263.08	-1180.24	-2177.06	-64.92	-677.365	862.445					0.793901	0.562215	0.294414	0.221434	1.02471	2.70961	2.62755	1.26739	-0.340574	0.00164146	-0.459746	-0.239766	-0.442272	-0.0131886	-0.137607	0.175206
4119.46	2248.38	3387.33	669.048	3448.27	4442.7	4377.33	4444.76	-1252.98	-306.968	-2302.46	-354.619	-1366.44	95.127	-853.46	911.064					0.836872	0.45676	0.68814	0.135918	0.700519	0.902538	0.889259	0.902957	-0.254545	-0.0623608	-0.467747	-0.0720412	-0.277594	0.0193251	-0.173381	0.185083
2991.79	1375.67	650.286	682.334	2992.08	8209.94	9248.48	2867.29	-1529.27	-199.682	-901.46	-1178.29	-2330.63	-53.206	108.635	-294.555					0.607785	0.279468	0.132106	0.138617	0.607843	1.66786	1.87884	0.582491	-0.310672	-0.0405656	-0.183132	-0.23937	-0.47347	-0.0108088	0.0220693	-0.0598392
3363.79	3470.81	1285.19	530.857	3977.98	8670.41	8609.57	6215.62	-1477.03	-295.063	-2710.65	-1395.48	-998.683	-133.73	-944.651	573.397					0.683357	0.705098	0.261087	0.107844	0.808131	1.7614	1.74904	1.26271	-0.30006	-0.0599423	-0.550671	-0.283492	-0.202883	-0.0271674	-0.191907	0.116486
5006.7	5183.57	936.667	534.191	6768.08	13862.6	7091.29	5455.29	-1557.7	791.222	-2525.65	-1999.29	-1802.54	369.841	-1261.41	410.016					1.01711	1.05305	0.190285	0.108521	1.37494	2.81619	1.4406	1.10825	-0.316448	0.160737	-0.513088	-0.406156	-0.366187	0.0751335	-0.256257	0.083295
5481.7	3474.33	858.762	550.476	7591.75	8373.51	2787.52	7733.33	-2805.75	1778.89	-2771.08	-1618.95	-827.826	4171.94	-834.889	192.254					1.11361	0.705814	0.174458	0.11183	1.54227	1.70108	0.566288	1.57103	-0.56999	0.361383	-0.562947	-0.328891	-0.168173	0.847532	-0.169608	0.0390565
4391.36	1367.86	1370.91	-1.57133	7783.56	9666.56	12825.7	6913.33	-1811.37	481.794	-2557.51	1203.24	201.127	850.318	-818.508	44.5397					0.892109	0.277881	0.278501	-0.000319218	1.58124	1.96377	2.60554	1.40445	-0.36798	0.0978768	-0.51956	0.244439	0.0408592	0.172743	-0.166281	0.00904827
3301.89	2013.29	509.19	891.238	4895.17	9872.51	3794.43	3782.95	-1109.98	821.127	-2470.6	-680.381	-269.064	-356.444	-430.413	-633.317					0.670781	0.409001	0.103442	0.181056	0.994459	2.00561	0.770841	0.76851	-0.225494	0.166813	-0.501905	-0.13822	-0.0546605	-0.0724119	-0.0874388	-0.128659
6177.17	4918.57	1788.62	523.381	5428.17	5685.84	2067	5921.09	-66.6037	312.794	-2460.7	1187.29	911.507	387.699	-132.698	603.254					1.2549	0.999212	0.363359	0.106325	1.10274	1.15508	0.419913	1.20288	-0.0135306	0.0635444	-0.499893	0.241198	0.185173	0.0787614	-0.0269577	0.122551
4631.51	5206.95	2302.57	117.524	6217.22	13544.7	8771.86	5248.24	-614.889	681.794	-2409.98	153.334	-301.445	-163.968	-45.555	460.112					0.940895	1.0578	0.467769	0.023875	1.26303	2.75163	1.78201	1.06618	-0.124915	0.138507	-0.48959	0.0311499	-0.0612387	-0.0333102	-0.00925454	0.0934721
5744.7	1181.81	1771.57	97.9997	5646.13	-163.777	10283.6	5357.67	-843.413	716.937	-2219.65	-729.238	-188.016	85.556	444.207	-15.2693					1.16704	0.240086	0.359896	0.0199087	1.14702	-0.0332715	2.08912	1.08841	-0.17134	0.145646	-0.450924	-0.148145	-0.0381955	0.0173808	0.090241	-0.00310198
2175.03	1004.95	1303.29	572.667	4310.46	5718.22	11244.6	4149.09	-561.651	374.413	-2016.7	-1082.48	-442.302	-156.492	2.064	-420.793					0.44186	0.204157	0.264764	0.116338	0.875674	1.16166	2.28435	0.842892	-0.1141	0.0760623	-0.409694	-0.219906	-0.0898539	-0.0317915	0.000419303	-0.0854845
2624.36	1354.38	2850.33	210.953	4696.94	3843.94	7439.1	5948.14	-634.175	1147.41	-2302.27	-1618.19	-495.016	-887.587	176.873	388.731					0.533142	0.275144	0.579048	0.0428552	0.954186	0.780899	1.51126	1.20837	-0.128833	0.233098	-0.467708	-0.328737	-0.100563	-0.180314	0.0359319	0.078971
2155.27	756.191	3384.95	600.286	4415.13	8912.13	4708.24	6042.48	-1121.89	2427.08	-2217.13	-1510.76	-785.159	-889.92	158.159	362.064					0.437845	0.153621	0.687656	0.121949	0.896937	1.81051	0.956482	1.22753	-0.227913	0.493063	-0.450411	-0.306913	-0.159506	-0.180788	0.0321301	0.0735535
4531.17	2965.57	3667	360.81	4077.6	8534.46	4041.95	7267.86	-1096.7	5608.56	-2162.79	-714.19	55.6503	81.175	-713.889	46.7777					0.920512	0.602458	0.744954	0.0732988	0.828368	1.73378	0.821126	1.47647	-0.222795	1.13938	-0.439373	-0.145088	0.0113054	0.0164908	-0.145027	0.00950292
2821.7	1954.9	4284	-57.2383	2936.79	15533.1	3727.05	4092.95	-825.699	2366.03	-2425.37	-767.524	-189.873	-222.301	-236.127	-114.603					0.57323	0.39714	0.870298	-0.011628	0.596612	3.15557	0.757153	0.831487	-0.167741	0.480661	-0.492715	-0.155923	-0.0385728	-0.0451606	-0.0479694	-0.0232818
3662.89	3654.43	3182.33	-200.809	4177.37	13665.9	3589.52	5755.76	-2216.51	1651.27	-2409.6	-427.428	-391.969	-634.159	-169.46	66.5877					0.744119	0.7424	0.646494	-0.0407946	0.848635	2.77625	0.729215	1.16929	-0.450285	0.335457	-0.489513	-0.0868324	-0.0796288	-0.12883	-0.0344259	0.0135273
4244.65	2476.86	354.333	334.667	2944.65	5181.7	8251.05	8437.38	-780.27	769.699	-2173.27	-1407.38	340.46	-350.73	-475.841	1029.06					0.862304	0.503176	0.0719831	0.0679878	0.598208	1.05267	1.67621	1.71406	-0.158512	0.156365	-0.441501	-0.285911	0.0691648	-0.0712511	-0.0966675	0.209055
3767.51	3487.05	834.333	188.286	3728.13	10032.5	1535.38	2698.25	-1617.65	753.175	-2685.51	-1046.43	125.841	-620.159	642.064	1039.35					0.765372	0.708397	0.169495	0.0382504	0.757372	2.0381	0.311914	0.548152	-0.328627	0.153008	-0.545563	-0.212583	0.0255648	-0.125986	0.130436	0.211145
2833.41	2802.62	936.476	225.048	4349.56	5088.13	1551.95	4305.25	-1398.7	684.746	-1947.41	-1381.33	784.365	239.746	-404.936	781.254					0.57561	0.569354	0.190246	0.0457186	0.883616	1.03366	0.31528	0.874616	-0.284147	0.139107	-0.395618	-0.280619	0.159344	0.0487046	-0.0822631	0.158712
9169.03	3220.14	2321.19	-11.1433	3485.98	7516.6	3900.29	4363.68	-1012.89	427.46	-2200.56	-1121.14	704.174	584.556	-1146.6	475.254					1.8627	0.654175	0.471552	-0.00226378	0.708181	1.527	0.792346	0.886486	-0.205769	0.0868388	-0.447045	-0.227761	0.143054	0.118753	-0.232933	0.0965482
4048.9	3723.29	318.54	1056.32	9557.48	5281.6	4849.84	3213.83	-1011.4	-1430.22	-1190.4	-1161.63	-1701.91	-405.413	264.857	1345.59					0.822538	0.756389	0.0647116	0.214592	1.94161	1.07296	0.985249	0.652891	-0.205466	-0.290551	-0.24183	-0.235987	-0.345745	-0.08236	0.053806	0.273357
3966.29	1986.95	242.159	308.841	8763.52	14447	1335.46	3526.02	-456.587	-706.508	-1223.78	-113.54	-1086.32	-785.508	-506.81	387.396					0.805754	0.403651	0.0491947	0.0627413	1.78032	2.93493	0.2713	0.716313	-0.0927561	-0.143528	-0.248611	-0.0230657	-0.220686	-0.159577	-0.102959	0.0786999
5091.71	3182.05	409.969	564.127	7005.48	4431.41	565.127	3737.16	-77.6823	-646.413	-1247.11	-1060.4	247.92	-167.413	-214.524	736.492					1.03439	0.646436	0.0832855	0.114603	1.42317	0.900245	0.114806	0.759207	-0.0157812	-0.131319	-0.253352	-0.21542	0.0503651	-0.0340101	-0.0435807	0.149619
3853.09	2775.57	61.6827	-2.016	10160	4547.65	1739.36	5494.78	-999.777	-437.032	-1086.87	-810.159	140.301	-235.937	740.809	328.825					0.782759	0.56386	0.0125309	-0.000409552	2.06401	0.923859	0.353353	1.11627	-0.203106	-0.0887834	-0.220799	-0.164584	0.0285023	-0.0479308	0.150496	0.0668011
6340.52	2904.29	305.302	337.175	9981	2725.89	5096.36	7453.59	-310.111	-930.413	-861.349	-719.683	-1406.27	-237.127	146.476	-401.27					1.28808	0.590008	0.0620223	0.0684974	2.02765	0.553767	1.03533	1.5142	-0.0629994	-0.189014	-0.174984	-0.146204	-0.285685	-0.0481725	0.0297568	-0.0815183
6677.48	3466.76	687.873	509.413	11356.5	2868.32	5793.13	3318.4	-572.73	-443.841	-1109.83	-353.492	-1143.13	-428.651	-677.476	122.777					1.35653	0.704276	0.139742	0.103488	2.30709	0.582701	1.17688	0.674135	-0.116351	-0.0901667	-0.225462	-0.0718121	-0.232227	-0.0870808	-0.13763	0.0249423
3787.09	2791	1998.49	588.651	10850	6953.94	514.27	4944.35	-637.825	-688.603	-1173.3	305.508	130.587	-419.127	-173.238	140.015					0.769351	0.566994	0.405995	0.119585	2.2042	1.4127	0.104474	1.00445	-0.129575	-0.13989	-0.238357	0.0620643	0.0265289	-0.085146	-0.0351934	0.0284442
2441.09	3302.24	896.683	394.937	8026.24	12068.1	1413.36	2350.83	-317.539	-2098.84	-1230.83	-979.54	-281.413	-832.841	-380.952	472.825					0.49591	0.670852	0.182162	0.0802318	1.63054	2.45165	0.287126	0.477572	-0.0645084	-0.426381	-0.250043	-0.198994	-0.0571693	-0.169192	-0.0773906	0.0960549
2481.81	2331	460.016	-131.921	11823.3	6491.89	1964.84	5772.87	-513.063	-1896.89	-1143.68	-711.207	-182.842	-749.651	170.428	764.206					0.504182	0.473545	0.0934526	-0.0267999	2.40191	1.31883	0.399159	1.17276	-0.104229	-0.385355	-0.23234	-0.144482	-0.0371445	-0.152292	0.0346227	0.155249
2892.43	2001.86	587.54	1096.6	10886	2913.13	5473.94	3070.45	501.699	-1833.13	-1245.92	-1573.11	296.968	-903.984	-1297.76	-75.0797					0.587599	0.406679	0.119359	0.222776	2.2115	0.591804	1.11203	0.623763	0.10192	-0.372401	-0.25311	-0.319579	0.0603293	-0.183645	-0.263641	-0.0152525
2962.24	1957.95	218.016	625.794	8057.24	11507.4	3259.94	3888.87	-678.396	-485.46	-1128.4	-1756.3	543.301	-192.222	-1309.09	427.444					0.601781	0.39776	0.0442901	0.127131	1.63683	2.33774	0.662259	0.790028	-0.137817	-0.0986216	-0.229235	-0.356794	0.110372	-0.0390501	-0.265944	0.0868357
5201.71	1196	391.635	819.079	4087.81	4738.36	-1075.06	4669.02	1912.6	-1321.6	-1333.78	-1483.06	-474.984	-850.984	-23.3807	-166.318					1.05673	0.242968	0.0795609	0.166397	0.830442	0.962603	-0.2184	0.948514	0.388547	-0.268485	-0.270958	-0.301286	-0.0964934	-0.172878	-0.0047498	-0.0337876
4612.14	2151.05	479.254	440.27	8958.05	10100.4	2850.94	3798.21	-1295.83	-1334.08	-1250.64	-820.683	59.254	-520.27	1330.95	160.206					0.936961	0.436987	0.0973608	0.0894412	1.81983	2.0519	0.57917	0.771609	-0.263248	-0.271019	-0.254068	-0.166722	0.0120375	-0.105693	0.270384	0.032546
6035.48	1209.67	691.159	1007.13	6644	1944.56	2816.94	2275.21	-717.349	-991.651	-1102.59	-1202.16	-1184.51	-890.603	861.333	1699.87					1.22611	0.245745	0.140409	0.204599	1.34973	0.395038	0.572263	0.46221	-0.14573	-0.201455	-0.223992	-0.24422	-0.240634	-0.180927	0.174981	0.345331
3501.43	1884.81	464.397	685.746	8061.67	5347.79	4578.98	5546.21	2.17467	-551.032	-1092.02	-1382.02	-1840.03	-933.651	515.619	74.8733					0.711318	0.382901	0.0943426	0.13931	1.63773	1.08641	0.930224	1.12672	0.000441785	-0.111943	-0.221844	-0.280758	-0.373804	-0.189672	0.104748	0.0152106
5000.52	1805.43	530.826	1303.27	8026	2397.22	1008.03	4652.78	79.6987	-964.222	-1136.97	-472.826	-1519.56	-1281.51	-221.333	382.777					1.01586	0.366774	0.107838	0.26476	1.63049	0.486998	0.204783	0.945216	0.0161908	-0.195882	-0.230976	-0.0960549	-0.308699	-0.260339	-0.0449639	0.0777615
2376.09	1760.29	1275.92	830.508	5964.48	6519.27	3329.27	4971.06	-624.206	-1129.17	-1362.73	-780.064	-1362.08	-1095.7	-75.7617	-112.508					0.482706	0.357604	0.259204	0.168718	1.21169	1.32439	0.676344	1.00988	-0.126808	-0.229393	-0.27684	-0.158471	-0.276708	-0.222592	-0.015391	-0.022856
1959.19	1672.05	1816.44	885.032	4167.86	11703	1660.46	4854.97	-239.016	-1532.75	-1274.49	-971.826	-135.603	-665.175	-157.905	-100.127					0.398011	0.339678	0.369012	0.179795	0.846704	2.37748	0.337324	0.986291	-0.0485564	-0.311379	-0.258914	-0.197427	-0.0275479	-0.135131	-0.0320785	-0.0203408
1020.62	466.857	1520.4	635.27	5677.14	8799.08	2412.65	5133.73	-837.111	-1733.6	-1320.06	-668.588	-651.842	-1191.65	-243	83.6823					0.20734	0.0948424	0.30887	0.129056	1.15332	1.78754	0.490132	1.04292	-0.17006	-0.352183	-0.268172	-0.135824	-0.132422	-0.242085	-0.0493656	0.0170001
4386.95	1576.76	1040.87	723.27	5384.71	-3258.4	1977.27	2631.87	-1478.92	-1162.84	-1376.3	-1348.63	-446.508	-821.508	492.19	-66.3177					0.891213	0.320321	0.211454	0.146933	1.09391	-0.661946	0.401684	0.534667	-0.300444	-0.236232	-0.279597	-0.273976	-0.0907085	-0.16689	0.0999889	-0.0134725
2400.24	1558.1	1439.3	367.508	6544.05	4186.27	-698.349	1340.73	-307.635	-3244.13	-1261.92	-1175.16	-251.508	-1309.98	864.619	595.539					0.48761	0.316528	0.292395	0.0746595	1.32943	0.850444	-0.14187	0.27237	-0.0624964	-0.659047	-0.25636	-0.238734	-0.0510941	-0.266124	0.175648	0.120984
2388.05	2240.48	1585.02	1102.22	7314.62	6341.6	-37.206	4480.59	535.08	-590.889	-1155.83	-1075.02	-1418.37	-572.841	148.476	-436.556					0.485134	0.455155	0.321997	0.223917	1.48597	1.2883	-0.00755843	0.910235	0.108702	-0.12004	-0.234807	-0.21839	-0.288142	-0.116373	0.0301631	-0.0886866
4804.81	977	498.635	716.651	9792.38	3216.89	1185.18	7466.33	-477.539	-1311.03	-1144.02	122.412	-1141.51	-1225.46	-1500.95	-274.508					0.976101	0.198478	0.101298	0.145588	1.98933	0.653514	0.240769	1.51679	-0.0970125	-0.266337	-0.232408	0.0248682	-0.231898	-0.248953	-0.30492	-0.0557665
4249.38	2421.33	1904.83	631.698	15835.9	-3020.92	2996.98	5344.67	142.794	-2008.46	-1107.3	-83.1107	-840.556	-1009.08	-360.524	116.492					0.863265	0.491896	0.386967	0.12833	3.21708	-0.613702	0.60884	1.08577	0.0290086	-0.40802	-0.224949	-0.016884	-0.17076	-0.204995	-0.0732407	0.0236655
5216.43	2237	1344.59	646.603	4274.14	3761.08	-1189.16	6651.81	-457.396	-1307.75	-1241.68	-64.2067	475.111	-829.127	-717.524	-371.08					1.05972	0.454448	0.273154	0.131358	0.868296	0.764066	-0.241579	1.35132	-0.0929204	-0.26567	-0.252249	-0.0130436	0.0965192	-0.168438	-0.145766	-0.0753851
3206.57	1930.97	1639.79	616.794	3558.44	3026.78	673.539	4040.05	-1962.22	376.317	-487.047	-481.318	-1395.57	883.699	-1032.35	-359.302					0.651418	0.392278	0.333125	0.125302	0.722901	0.614892	0.13683	0.820739	-0.398627	0.0764491	-0.0989441	-0.0977801	-0.283512	0.179524	-0.209723	-0.0729925
1683.19	2150.06	2707.27	571.175	4467.54	645.158	886.825	7562.81	-1502.98	490.174	-787.285	-371.746	-453	421.413	800.27	-660.206					0.341941	0.436787	0.549984	0.116035	0.907584	0.131064	0.180159	1.53639	-0.305332	0.0995792	-0.159938	-0.0755204	-0.0920273	0.0856103	0.162576	-0.134121
3969.71	3267.4	2152.51	540.032	4315.11	5520.49	-102.889	6120.57	-1614.03	-505.683	-882.237	17.4923	-1474.24	408.366	976.555	343.317					0.806451	0.663774	0.437284	0.109708	0.876618	1.12149	-0.0209019	1.2434	-0.327892	-0.10273	-0.179227	0.00355358	-0.299493	0.0829598	0.198388	0.0697451
4494.33	2965.54	1761.13	597.413	4498.78	920.73	410.492	6712.67	-1979.94	639.793	-870.666	-143.937	-1553.86	-201.015	-103.207	1334.17					0.913027	0.602452	0.357774	0.121365	0.91393	0.187047	0.0833919	1.36368	-0.402226	0.129974	-0.176877	-0.0292409	-0.315667	-0.0408364	-0.0209666	0.271039
2628.43	2829.4	2024.41	188.984	5490.59	5813.06	1237.16	4766.52	-1294.27	772.412	-768.618	-564.556	-1132.81	1045.08	-555.635	36.365					0.533967	0.574794	0.411261	0.0383923	1.11542	1.18093	0.25133	0.968323	-0.262932	0.156916	-0.156145	-0.11469	-0.230131	0.212309	-0.112878	0.00738758
4007.05	3422.78	1107.55	1182.98	5309.92	7589.49	592.587	5438.19	-2195.37	193.698	-920.857	-89.2697	-1142.29	739.794	-483.064	-50.111					0.814035	0.69534	0.225001	0.240324	1.07871	1.54181	0.120385	1.10477	-0.44599	0.0393499	-0.187073	-0.0181352	-0.232056	0.15029	-0.0981348	-0.0101801
2725.95	3805.3	1750.89	1139.13	4692.68	3653.87	1005.68	4001.95	-616.318	295.508	-262.761	97.3493	-1220.1	1007.56	1.555	-971.444					0.553779	0.77305	0.355695	0.231415	0.953322	0.742287	0.204305	0.813	-0.125206	0.0600327	-0.0533802	0.0197766	-0.247863	0.204686	0.0003159	-0.19735
2075.9	3153.73	2057.32	719.175	4558.83	2448.16	-341.699	4572.24	-62.841	-280.445	-624.333	-36.4607	-1171.81	1165.7	-363.588	676.984					0.421722	0.640683	0.417946	0.146101	0.926129	0.497345	-0.0694164	0.928854	-0.0127662	-0.0569726	-0.126834	-0.00740701	-0.238054	0.236813	-0.0738632	0.13753
2903.43	3217.44	720.698	864.127	5768.83	1162.83	-898.032	8238.71	-698.079	-463.968	-370.142	-309.365	-738.334	512.175	503.031	246.651					0.589834	0.653627	0.14641	0.175548	1.17194	0.236229	-0.182436	1.6737	-0.141815	-0.0942555	-0.0751947	-0.0628477	-0.149993	0.104049	0.102191	0.0501074
1838.48	2944.4	2240.46	471.556	9286.78	3694.02	349.159	6666.19	-831.746	-352.73	-564.904	191.873	-1144.43	-207.015	914.793	209.936					0.373488	0.598157	0.455151	0.095797	1.88662	0.750442	0.070932	1.35424	-0.16897	-0.0716574	-0.114761	0.0389792	-0.232492	-0.0420553	0.185841	0.0426487
4012.86	2456.83	1918.08	487.508	6334.35	1641.35	-1948.79	5010.62	-548.937	-542.016	39.7147	403.111	-1137.81	82.2227	-102.54	-582.825					0.815215	0.499106	0.389659	0.0990376	1.28683	0.333441	-0.395899	1.01791	-0.111517	-0.110111	0.00806807	0.0818924	-0.231147	0.0167036	-0.0208311	-0.118401
3792.95	3985.25	1983.22	604.984	6636.02	4076.06	-458.841	4505.81	-319.889	67.27	-426.333	-237.175	-1470.24	-163.158	-110.826	780.317					0.770541	0.809608	0.402893	0.122903	1.34811	0.828056	-0.0932139	0.915359	-0.0649857	0.013666	-0.08661	-0.0481822	-0.29868	-0.0331457	-0.0225144	0.158522
3283.57	2220.3	1592.03	544.556	4917.73	4331.11	1796.4	4143.9	-909.984	182.032	-108.809	600.254	-1190.14	274.508	-573.397	1447.36					0.66706	0.451056	0.323423	0.110627	0.999041	0.879869	0.36494	0.841838	-0.184864	0.0369799	-0.0221047	0.121942	-0.241779	0.0557665	-0.116486	0.294033
2760.38	3059.59	1041.36	828.984	5213.25	3758.83	1996.16	2957.43	7941.54	-393.159	-73.6663	423.825	-475.905	447.985	-1240.73	1696.46					0.560774	0.621558	0.211554	0.168409	1.05908	0.763608	0.405521	0.600804	1.61333	-0.0798706	-0.0149654	0.0861005	-0.0966805	0.0910084	-0.252055	0.344637
4642.9	3153.25	1214.98	170.127	4048.49	2323.02	981.968	4125.29	-469.841	-622.016	-485.333	558.635	-680.334	1219.46	-807.54	954.032					0.94321	0.640586	0.246825	0.0345614	0.822455	0.471922	0.199488	0.838055	-0.0954486	-0.126363	-0.0985959	0.113487	-0.13821	0.247734	-0.164052	0.193812
2899.62	3550.78	1071.27	482.46	3985.44	2444.54	2972.54	4637.24	-934.746	1219.03	-175.476	560.444	-561.143	-269.587	-1434.06	-873.492					0.58906	0.721343	0.217629	0.0980121	0.809646	0.49661	0.603874	0.942059	-0.189894	0.247647	-0.0356482	0.113855	-0.113997	-0.0547669	-0.291331	-0.177451
3021.76	2750.68	2120.6	-34.444	5610.83	3953.87	609.254	5373.43	332.873	936.032	-300.571	273.778	-977.048	322.127	-460.302	960.032					0.613873	0.558803	0.430802	-0.00699733	1.13984	0.803232	0.123771	1.09162	0.0676234	0.190156	-0.0610613	0.0556183	-0.198488	0.0654403	-0.0935107	0.195031
3524.24	2477.4	2850.27	429.603	4001.83	4354.02	2243.49	3387.48	-1414.18	384.079	-31.7613	502.682	-613.81	106.699	-278.254	-674.778					0.715952	0.503285	0.579035	0.0872742	0.812974	0.884522	0.455767	0.688169	-0.287291	0.078026	-0.00645234	0.10212	-0.124696	0.0216759	-0.0565275	-0.137082
5093.57	1516.97	1613.94	624.698	7212.97	406.968	2150.44	2843.38	-2168.94	10.46	-559.428	436.682	-754.476	-180.73	-1355.02	-597.397					1.03476	0.308173	0.327872	0.126908	1.46532	0.0826759	0.436865	0.577635	-0.440621	0.00212496	-0.113648	0.0887124	-0.153272	-0.0367155	-0.275273	-0.121362
3673.86	2604.4	2078.55	704.889	5308.11	2246.3	2275.21	3937.52	-1827.56	-154.73	20.3337	358.682	-1065.95	-174.349	-1045.78	-175.778					0.746347	0.529085	0.42226	0.143199	1.07835	0.456338	0.46221	0.799911	-0.371269	-0.0314335	0.0041308	0.0728666	-0.216549	-0.0354192	-0.212451	-0.0357094
4727.33	2509.06	2895.46	362.841	2758.54	-422.937	863.254	3672.14	-1690.03	479.27	-594.047	353.968	-1085.19	699.699	-995.445	-657.873					0.960362	0.509718	0.588215	0.0737114	0.5604	-0.0859199	0.175371	0.745999	-0.343331	0.0973641	-0.120681	0.071909	-0.220457	0.142144	-0.202225	-0.133647
4848.86	2378.11	2173.7	671.317	3112.49	-3551.6	1673.02	3819.48	-1895.18	-169.159	-554.333	742.254	-502.143	448.889	-1192.73	-403.206					0.985049	0.483115	0.441589	0.136379	0.632305	-0.721511	0.339875	0.77593	-0.385006	-0.0343648	-0.112613	0.15079	-0.102011	0.0911921	-0.242304	-0.0819116
4004.52	2159.44	2479.36	738.079	5745.54	4487.35	1883.4	6316.11	-104.365	-93.826	-443.38	198.063	-628.095	-879.444	-1099.97	374.889					0.813522	0.438693	0.503685	0.149941	1.16721	0.911609	0.382614	1.28312	-0.0212018	-0.0190608	-0.0900731	0.0402367	-0.127598	-0.17866	-0.22346	0.076159
2485.38	2877.35	1696.51	366.603	6102.25	419.206	1085.78	8497.87	-829.46	-982.016	-746.38	329.206	-870.905	-451.492	-1001.59	-20.349					0.504907	0.584536	0.344647	0.0744757	1.23968	0.0851621	0.220577	1.72635	-0.168505	-0.199497	-0.151628	0.0668785	-0.176925	-0.091721	-0.203473	-0.00413392
2024.86	2685.68	1337.22	555.841	4836.68	677.253	1233.49	4530.06	-300.127	-999.873	-82.7613	-3.41267	-1054.57	-745.539	3529.6	-1128.83					0.411351	0.545599	0.271658	0.11292	0.982576	0.137585	0.250585	0.920286	-0.060971	-0.203125	-0.016813	-0.000693286	-0.214237	-0.151457	0.717042	-0.229322
2593.19	3536.21	1269.08	-260.349	7706.84	7614.94	2871.32	4392.68	-721.27	476.889	-646.588	-1187.48	-2541.83	-514.413	-523.762	-156.016					0.526809	0.718383	0.257814	-0.0528901	1.56565	1.54698	0.583311	0.892377	-0.146527	0.0968803	-0.131355	-0.241237	-0.516374	-0.104503	-0.106403	-0.0316948
4477.76	2995.16	1036.6	-313.302	8731.41	16780.4	4372.46	10104.4	-514.27	543.365	-131.159	-1187.48	-1495.02	-106.842	-447.095	-622.492					0.909661	0.608469	0.210587	-0.0636476	1.77379	3.40894	0.888269	2.05272	-0.104474	0.110385	-0.026645	-0.241237	-0.303714	-0.021705	-0.0908276	-0.12646
3901.91	2551.3	983.603	-512.825	8635.08	6764.75	4576.08	7863.73	-480.223	-710.587	-183.588	-1340.81	-1867.73	-1233.13	-320.191	-550.968					0.792675	0.518299	0.19982	-0.104181	1.75422	1.37426	0.929634	1.59752	-0.0975576	-0.144356	-0.037296	-0.272386	-0.379431	-0.250511	-0.065047	-0.11193
6262.86	4466.21	938.222	-214.778	8090.27	6880.98	248.604	8285.11	-314.746	-612.825	-53.3967	-914.095	-1663.06	-400.651	307.524	402.841					1.2723	0.907314	0.1906	-0.0436323	1.64354	1.39788	0.050504	1.68313	-0.0639408	-0.124496	-0.0108476	-0.185699	-0.337853	-0.0813925	0.0624738	0.0818374
7429.91	3421.06	1181.27	-353.54	7494.13	5059.22	3992.32	9892.54	-306.127	-281.349	291.603	-799.19	-2152.21	98.3013	-278.429	-427.016					1.50939	0.694992	0.239976	-0.0718219	1.52244	1.02779	0.811043	2.00968	-0.0621899	-0.0571563	0.0592395	-0.162356	-0.437223	0.01997	-0.056563	-0.0867487
4995.52	3548.44	868.175	-470.016	9480.41	5201.65	4283.94	7753.64	203.397	649.08	-58.0637	-894.762	-2333.68	-663.604	608.905	924.365					1.01484	0.720869	0.17637	-0.0954841	1.92595	1.05672	0.870285	1.57516	0.0413203	0.131861	-0.0117957	-0.181772	-0.47409	-0.134812	0.1237	0.187785
9274.33	5376.49	1539.56	-758.444	12250.1	9287.27	2951.7	8602.68	-6.88867	465.556	221.079	-916.381	-792.016	-291.604	-673	-100.825					1.88409	1.09224	0.312762	-0.154079	2.48861	1.88672	0.59964	1.74764	-0.00139944	0.094578	0.0449124	-0.186164	-0.160899	-0.0592395	-0.13672	-0.0204827
4476.71	5421.68	708.222	-554.968	9307.22	14401.5	1959.17	3480.35	60.9683	626.27	-442.016	-392.857	-1000.4	-398.223	968.571	1219.75					0.909448	1.10142	0.143876	-0.112742	1.89077	2.92567	0.398008	0.707036	0.0123858	0.127227	-0.0897958	-0.0798092	-0.203231	-0.0808993	0.196766	0.247792
4342.62	4779.4	1169.89	-267.683	6946.37	8825.22	-230.111	5776.06	14.8253	-420.92	-910.683	-662	-2006.92	-358.032	1374	294.699					0.882207	0.970938	0.237664	-0.05438	1.41116	1.79285	-0.0467473	1.17341	0.00301178	-0.0855103	-0.185006	-0.134486	-0.407708	-0.0727344	0.279129	0.0598683
7370.24	4022.35	680.508	-595.064	6402.75	5246.46	838.461	4835.11	-194.175	759.318	-524.683	371.667	-1320.63	223.634	721.524	109.032					1.49727	0.817144	0.138246	-0.120888	1.30072	1.06582	0.170334	0.982257	-0.0394467	0.154256	-0.10659	0.0755045	-0.268288	0.0454315	0.146578	0.0221499
4900.67	1482.35	195.698	-174.206	8772.56	13840.7	-170.777	4649.64	-328.984	522.985	-726.54	79.905	-2049.78	-872.032	-146.191	391.222					0.995575	0.301141	0.0397561	-0.0353901	1.78215	2.81176	-0.0346936	0.944577	-0.0668333	0.106245	-0.147597	0.0162328	-0.416414	-0.177154	-0.0296988	0.079477
3440.76	3842.83	1374.27	-411.683	5461.89	7071.7	549.604	7440.92	-89.7937	1276.7	-69.5397	-271.809	-1320.49	586.73	-892.238	160.556					0.698994	0.780673	0.279184	-0.0836337	1.10959	1.43662	0.111652	1.51163	-0.0182417	0.259362	-0.014127	-0.0552182	-0.268259	0.119195	-0.181259	0.032617
5822.76	3456.92	991.556	-396.921	7384.55	12433.7	5930.89	8289.16	285.92	1327.56	-72.3017	-710.476	-2376.25	485.349	-825.953	277.508					1.1829	0.702276	0.201435	-0.0806348	1.50018	2.52592	1.20486	1.68395	0.0580849	0.269694	-0.0146881	-0.144334	-0.482738	0.0985991	-0.167793	0.0563759
6002.19	3991.49	973.603	-345.587	6260.46	4277.89	5149.13	6346.64	-540.651	1197.27	-789.159	-375.095	-2775.83	-198.508	-771.476	-96.2063					1.21935	0.810875	0.197788	-0.0702063	1.27182	0.869057	1.04605	1.28932	-0.109834	0.243226	-0.160318	-0.0762009	-0.563911	-0.040327	-0.156726	-0.0195444
4026.38	2669.92	806.651	-491.016	7728.84	7681.13	1385.41	7098.35	-760.365	1018.56	-536.921	96.476	-2556.54	-746.27	-1416.95	839.318					0.817963	0.542397	0.163872	-0.0997503	1.57012	1.56043	0.281448	1.44204	-0.154469	0.20692	-0.109076	0.0195992	-0.519363	-0.151605	-0.287855	0.170508
4106.05	4190.92	1103.98	-236.635	7861.75	4730.56	1084.7	8118.06	-193.413	203.08	159.698	403.095	-2106.97	-587.175	-1596.29	1443.13					0.834147	0.851389	0.224275	-0.0480726	1.59712	0.961016	0.220357	1.64919	-0.0392919	0.0412558	0.0324428	0.0818891	-0.428032	-0.119285	-0.324287	0.293172
2809.14	3309.4	640.603	-20.683	10002.9	8852.6	1728.51	12390.4	-952.794	-679.587	146.317	-155.381	-2531.11	-153.461	-1434.76	-204.778					0.57068	0.672307	0.130139	-0.00420177	2.0321	1.79841	0.351148	2.51712	-0.193561	-0.138059	0.0297245	-0.0315658	-0.514197	-0.0311757	-0.291473	-0.0416009
3108.43	3772.87	1429.22	-85.825	4281.7	14036.4	1067.98	7300.35	-835.842	-676.063	441.651	-76.809	-2255.21	-226.032	-1302.33	-226.825					0.63148	0.766462	0.290348	-0.0174354	0.86983	2.8515	0.216962	1.48307	-0.169802	-0.137343	0.0897218	-0.0156038	-0.458147	-0.0459185	-0.26457	-0.0460798
6844.52	2978.92	577.413	-24.254	7993.79	11132.4	2300.41	2132.3	-762.556	200.985	185.889	538.191	-2913.35	-38.8887	-1274.48	39.4607					1.39047	0.60517	0.117302	-0.00492722	1.62395	2.26156	0.467331	0.433179	-0.154914	0.0408302	0.0377636	0.109334	-0.591849	-0.00790026	-0.258911	0.00801647
4641.52	1799.06	104.079	-150.873	9162.65	-925.064	932.937	9521.92	-1037.17	-870.444	258.555	54.952	-2224.87	-485.27	-95.9527	208.556					0.942929	0.365481	0.0211437	-0.03065	1.8614	-0.187927	0.189527	1.93439	-0.210703	-0.176831	0.0525257	0.0111635	-0.451985	-0.0985829	-0.0194929	0.0423683
4309.43	3177.21	512.841	137.556	7059.7	6519.6	1359.7	6603.16	-484.08	-799.349	503.555	16.191	-1852.73	-472.556	-537.714	369.794					0.875464	0.645452	0.104184	0.0279446	1.43418	1.32446	0.276224	1.34144	-0.0983412	-0.162388	0.102298	0.00328921	-0.376384	-0.0960001	-0.109237	0.0751239
4038.95	3827.73	520.889	-64.921	5329.89	8674.94	3935.41	3814.83	-105.032	791.08	373.174	-618.048	-2014.16	5.11133	-947.476	-772.92					0.820516	0.777607	0.105819	-0.0131888	1.08277	1.76232	0.799482	0.774985	-0.0213373	0.160708	0.0758107	-0.125557	-0.409178	0.00103837	-0.19248	-0.157019
2647.81	2715.3	1236.98	-403.016	6379.22	5550.22	644.08	5317.02	-359.413	283.461	-369.016	-867.571	-1132.73	-338.604	467.047	-786.159					0.537905	0.551616	0.251294	-0.081873	1.29594	1.12753	0.130845	1.08016	-0.073015	0.0575853	-0.0749658	-0.176248	-0.230115	-0.0687876	0.094881	-0.159709
4384.57	2678.21	550.841	-314.206	7649.51	-687.587	1516.7	5521.54	-902.365	-427.492	695.555	-72.286	-1708.92	-119.937	-349.333	-877.682					0.890729	0.54408	0.111904	-0.0638312	1.554	-0.139684	0.308119	1.12171	-0.183316	-0.0868454	0.141303	-0.014685	-0.347169	-0.0243652	-0.0709672	-0.178302
4252.05	3869.78	1024.13	-656.302	6965.32	6094.41	1285.65	4919.21	-777.223	288.318	601.793	1040.38	-1274.68	-724.889	-356.143	160.127					0.863807	0.786148	0.208052	-0.133328	1.41501	1.23809	0.261181	0.999341	-0.157893	0.058572	0.122255	0.211354	-0.258953	-0.147262	-0.0723507	0.0325299
4990.98	2576.25	88.2227	239.889	9876.49	6005.56	771.826	4399.78	-1887.86	1246.75	-258.412	-1191.3	-404.396	1103.52	-1602.92	-252.682					1.01392	0.523368	0.0179225	0.0487336	2.00642	1.22003	0.156797	0.893818	-0.38352	0.253278	-0.0524967	-0.242014	-0.0821534	0.224182	-0.325635	-0.0513325
3201.56	4181.92	-454.587	393.27	9508.54	8109.41	1058.63	5959.44	-852.714	1069.56	-338.555	-976.778	-914.873	3671.33	-1531.92	-440.397					0.650399	0.849561	-0.0923498	0.0798931	1.93167	1.64743	0.215062	1.21067	-0.17323	0.217281	-0.0687778	-0.198433	-0.185857	0.745834	-0.311211	-0.0894669
3502.56	4756.16	-161.444	719.746	20484.9	11091.5	474.826	7215.35	-491.952	739.936	-266.936	-922.588	-305.063	-1214.43	-2736.78	-1315.54					0.711547	0.966217	-0.0327975	0.146217	4.16153	2.25325	0.0964612	1.4658	-0.0999404	0.150319	-0.0542283	-0.187424	-0.0619739	-0.246712	-0.555979	-0.267253
3120.84	4235.87	38.4127	405.651	12520.8	6686.7	741.683	5301.59	-957.619	-589.016	-112.936	-1124.92	-316.539	229.143	-132.873	-1293.25					0.634001	0.860521	0.00780356	0.0824083	2.54361	1.35841	0.150673	1.07702	-0.194541	-0.119659	-0.0229431	-0.228529	-0.0643052	0.0465505	-0.0269932	-0.262726
2534.79	3138.64	83.6987	856.079	17542	11405.2	3694.06	4625.68	-2118.62	260.079	-415.603	-462.921	-212.873	7492.86	-371.826	-602.778					0.514945	0.637616	0.0170035	0.173913	3.56367	2.31698	0.750452	0.939711	-0.430399	0.0528353	-0.0844302	-0.0940427	-0.0432454	1.52218	-0.0755367	-0.122455
3549.79	6522.35	526.794	465.032	14013.4	1517.89	2533.73	6722.02	-821.143	731.555	-537.079	-838.778	-465.73	8834.43	83.0793	-779.54					0.721143	1.32502	0.107019	0.0944716	2.84684	0.30836	0.514729	1.36558	-0.166816	0.148616	-0.109108	-0.170398	-0.0946135	1.79472	0.0168776	-0.158364
3848.17	4952.73	275.461	70.2697	13001.2	-652.111	1088.25	6157.35	983.429	366.317	-586.317	-529.064	-68.2543	7694.71	-612.016	-277.682					0.78176	1.00615	0.0559601	0.0142753	2.6412	-0.132477	0.22108	1.25087	0.199784	0.0744177	-0.119111	-0.10748	-0.0138659	1.56319	-0.124331	-0.0564113
3974.41	5951.16	933.318	-209.111	13168.6	4496.89	666.826	5996.49	-545.381	-409.873	-267.984	-406.493	334.413	1466.86	-922.826	-586.968					0.807405	1.20898	0.189604	-0.0424811	2.67521	0.913547	0.135466	1.21819	-0.110795	-0.083266	-0.0544412	-0.0825793	0.0679362	0.297993	-0.187473	-0.119243
5245.56	6568.25	746.175	237.841	12722.5	10382.6	492.35	6876.11	479.333	49.4603	-116.603	-1074.54	-693.92	7451.81	77.9363	-511.016					1.06564	1.33435	0.151586	0.0483175	2.58459	2.10923	0.100021	1.39689	0.0973769	0.0100479	-0.0236881	-0.218294	-0.14097	1.51384	0.0158328	-0.103813
4428.94	4647.3	302.747	152.318	11377.8	5731.08	1879.54	7675.97	-1171.29	1131.32	-418.222	-1059.02	251.699	4767.86	-659.588	-690.492					0.899742	0.944103	0.0615032	0.0309435	2.3114	1.16427	0.38183	1.55938	-0.237948	0.229828	-0.0849622	-0.21514	0.0511328	0.968594	-0.133996	-0.140274
5168.51	4332.25	81.4127	401.984	12600.2	6743.6	2008.83	4864.49	-1506.9	-856.206	-896.222	-1458.02	-165.016	1059.76	-1300.87	-691.206					1.04999	0.880101	0.016539	0.0816633	2.55973	1.36997	0.408095	0.988226	-0.306129	-0.173939	-0.182068	-0.296197	-0.0335232	0.215291	-0.264273	-0.140419
4909.13	4495.78	-117.206	249.175	10605.3	4484.79	935.969	4970.54	-702.762	465.984	-610.508	-1363.78	-46.0163	-844.904	1018.03	-578.206					0.997293	0.913321	-0.0238106	0.05062	2.15447	0.91109	0.190143	1.00977	-0.142767	0.0946651	-0.124025	-0.277053	-0.00934826	-0.171643	0.206814	-0.117463
5584.98	3546.64	-285.444	-269.206	10382.3	8634.56	1734.25	5347.44	-1387.48	-425.159	-564.841	-1759.44	-369.968	-620.619	-160.207	-404.397					1.13459	0.720502	-0.0579882	-0.0546895	2.10917	1.75412	0.352315	1.08634	-0.281867	-0.0863713	-0.114748	-0.357433	-0.0751594	-0.126079	-0.0325461	-0.0821535
3559.37	4985.44	170.461	395.222	4790.21	8441.84	541.683	6068.44	-895.381	977.698	-318.079	-1614.4	-572.301	-1167.52	-464.492	-717.873					0.723088	1.0128	0.0346292	0.0802896	0.973134	1.71497	0.110043	1.23281	-0.181897	0.19862	-0.0646181	-0.327966	-0.116263	-0.237183	-0.0943619	-0.145836
3407.94	3807.3	1349.32	607.556	17763.3	17096.6	745.207	4920.25	-871.381	-1315.92	-329.555	-933.159	-1010.64	-744.904	1309.13	-685.397					0.692325	0.773456	0.274115	0.123425	3.60863	3.47318	0.151389	0.999554	-0.177022	-0.26733	-0.0669494	-0.189572	-0.205311	-0.151328	0.26595	-0.139239
3636.41	2400.49	686.127	214.032	10979.5	8773.37	1774.21	3182.11	-1113.48	-722.397	-359.936	-1507.64	-720.444	-403.523	-53.0637	-942.254					0.73874	0.487662	0.139387	0.0434807	2.23049	1.78232	0.360432	0.646449	-0.226204	-0.146755	-0.0731214	-0.306277	-0.146359	-0.0819761	-0.0107799	-0.19142
4237.22	3178.87	892.937	150.603	13102.2	2423.22	334.254	3668.83	-1301.29	-270.826	-595.031	-1073.11	223.223	2242.14	753.508	-709.063					0.860795	0.645791	0.181401	0.0305951	2.66172	0.49228	0.0679039	0.745325	-0.264357	-0.0550185	-0.120881	-0.218004	0.0453479	0.455493	0.153076	-0.144047
3801.94	4490.11	1205.79	-409.635	14326.5	2803.27	1602.3	5105.64	-888.762	-1419.16	-784.793	-910.731	-7.92033	4772.95	454.222	-952.682					0.772366	0.91217	0.244958	-0.0832178	2.91045	0.569487	0.325509	1.03721	-0.180553	-0.288303	-0.159431	-0.185016	-0.00160902	0.969629	0.0922756	-0.193538
6156.46	4449.87	1118.37	-179.492	8190.49	4768.75	1516.63	5627.16	-2022.57	-2204.35	-506.698	-1197.4	-18.4443	-2295.24	17.3173	-604.111					1.25069	0.903995	0.227197	-0.036464	1.66391	0.968775	0.308106	1.14316	-0.410887	-0.447815	-0.102936	-0.243252	-0.00374698	-0.46628	0.00351803	-0.122726
4727.08	2440.54	1475.41	-59.3023	11440.4	857.603	1017.3	3813.68	-1196.62	-1787.92	-46.9363	-1578.68	-42.7773	-2217.76	121.841	-170.492					0.96031	0.495798	0.299731	-0.0120473	2.32414	0.174223	0.206666	0.774753	-0.243094	-0.363218	-0.00953515	-0.320711	-0.00869025	-0.45054	0.0247522	-0.0346355
6059.37	3975.02	1437.13	46.6507	10849.2	5029.17	1234.21	4757.11	-1662.14	-13.6347	-107.365	-1052.87	-40.8253	-289.428	-105.445	-1017.97					1.23096	0.807528	0.291953	0.00947712	2.20403	1.02168	0.25073	0.966411	-0.337666	-0.00276989	-0.0218114	-0.213892	-0.0082937	-0.0587976	-0.0214212	-0.206801
5626.51	2913.54	1012.79	-98.8733	7927.3	4924.08	1925.25	2928.97	-812.809	163.984	-263.651	-1229.83	-413.254	-1040.71	-224.254	-1269.63					1.14303	0.591888	0.20575	-0.0200862	1.61044	1.00033	0.391117	0.595022	-0.165123	0.0333136	-0.053561	-0.24984	-0.083953	-0.211422	-0.0455573	-0.257927
5887.6	4595.73	780.556	-52.2063	7882.11	4862.6	1089.06		-729.095	-717.206	-276.412	-1457.02	-549.254	-815.19	590.984	-476.873					1.19607	0.933626	0.158571	-0.0106058	1.60126	0.987842	0.221244		-0.148116	-0.145701	-0.0561534	-0.295994	-0.111581	-0.165607	0.120059	-0.0968771
5067.13	3700.68	501.794	-639.54	5767.25	4960.17	855.73		-695.619	293.555	-703.889	-1329.87	-157.777	-169.762	-44.7777	-1579.59					1.02939	0.751797	0.10194	-0.129923	1.17162	1.00766	0.173842		-0.141316	0.059636	-0.142996	-0.270165	-0.0320526	-0.0344874	-0.00909662	-0.320894
5162.17	4559.44	850.175	325.508	9718.11	3401.46	2197.44		234.524	112.698	-488.936	-906.778	-285.063	-1069.62	1174.41	-1378.4					1.0487	0.926255	0.172714	0.0661271	1.97424	0.691009	0.446413		0.0476437	0.0228948	-0.0993278	-0.184213	-0.0579108	-0.217294	0.238583	-0.280022
