# Supplementary material for: PLK1 promotes the mitotic surveillance pathway by controlling cytosolic 53BP1 availability
Source: EMBO Rep. 2023 Oct 27;24(12):e57234. doi: 10.15252/embr.202357234 (PMC10702821; doi:10.15252/embr.202357234)
Supplement: Supplementary file 12 — Source Data for Figure 4 [file EMBR-24-e57234-s012.zip]

Archive with 11 entries (8 files):
- Figure 4/4A/
- Figure 4/4A/4A_quantification.xlsx
- Figure 4/4B/
- Figure 4/4B/E564P M+6h (3MBPP1).tif
- Figure 4/4B/E564P M+6h.tif
- Figure 4/4B/TP53BP1 KO M+6h (3MBPP1).tif
- Figure 4/4B/TP53BP1 KO M+6h.tif
- Figure 4/4B/WT M+6h (3MBPP1).tif
- Figure 4/4B/WT M+6h.tif
- Figure 4/4C/
- Figure 4/4C/4C_quantification.xlsx
