# Supplementary material for: PLK1 promotes the mitotic surveillance pathway by controlling cytosolic 53BP1 availability
Source: EMBO Rep. 2023 Oct 27;24(12):e57234. doi: 10.15252/embr.202357234 (PMC10702821; doi:10.15252/embr.202357234)
Supplement: Supplementary file 12 — Source Data for Figure 4 [file EMBR-24-e57234-s012.zip › Figure 4/4A/4A_quantification.xlsx]

## Sheet: 1st replicate
control								CENP-F WT								CENP-F E564P
M	M + 2h	M + 4h	M + 6h	M (BI2536)	M + 2h (BI2536)	M + 4h (BI2536)	M + 6h (BI2536)	M	M + 2h	M + 4h	M + 6h	M (BI2536)	M + 2h (BI2536)	M + 4h (BI2536)	M + 6h (BI2536)	M	M + 2h	M + 4h	M + 6h	M (BI2536)	M + 2h (BI2536)	M + 4h (BI2536)	M + 6h (BI2536)
13	1	1	1	2	9	1	0	31	17	59	92	41	50	40	19	20	70	80	113	56	41	59	100
3	0	6	3	8	5	1	7	24	18	65	96	37	39	19	23	31	68	70	102	39	51	92	118
7	0	2	2	1	4	3	7	21	28	80	71	43	35	35	31	42	97	72	120	42	64	78	175
3	1	3	9	5	12	4	5	33	19	30	88	39	39	18	37	17	65	72	165	46	46	86	112
1	3	6	6	4	9	4	1	20	33	25	128	45	39	40	24	28	100	65	136	34	31	50	74
3	0	3	6	7	6	2	0	38	21	26	133	47	44	21	27	48	63	117	113	38	53	62	83
6	5	2	4	8	10	3	5	33	34	29	95	52	54	34	35	25	55	82	109	50	53	88	119
2	1	4	0	4	1	3	2	38	37	41	111	42	34	29	30	36	70	98	110	56	42	84	81
5	3	2	3	9	1	3	4	18	21	32	103	36	49	34	40	40	50	58	113	65	47	57	108
9	4	1	0	4	1	3	6	28	38	51	112	31	45	32	38	38	97	56	163	44	59	84	129
0	4	8	2	6	5	0	4	52	41	43	78	42	48	41	29	15	68	85	109	50	53	75	144
6	4	3	3	9	5	1	6	41	45	42	81	30	45	22	38	31	77	66	152	41	42	79	91
6	4	2	0	7	11	5	2	36	42	30	72	29	46	44	35	37	84	64	136	64	47	41	100
5	3	7	2	4	8	6	2	32	50	37	125	35	48	40	26	35	46	95	106	56	59	49	88
3	3	4	4	6	4	3	2	34	33	41	106	31	41	45	28	36	72	83	145	67	53	62	82
2	12	4	1	3	6	0	6	27	54	56	117	30	39	24	29	26	67	55	119	45	42	96	107
3	2	4	2	4	7	4	4	50	51	32	115	37	42	29	30	28	36	52	122	43	47	79	115
0	6	8	0	5	6	5	5	35	28	34	94	41	25	49	31	48	51	62	121	47	59	129	135
5	4	2	0	2	5	2	2	30	56	25	113	25	35	35	35	21	46	90	134	60	53	85	89
3	4	3	1	4	6	1	2	35	37	43	86	41	54	45	25	44	54	80	125	68	59	54	163
5	6	8	7	7	6	11	4	42	62	33	134	31	29	12	0	28	28	65	149	47	53	74	165
5	10	6	6	7	7	3	6	39	25	56	147	35	25	18	34	20	43	67	214	54	43	84	143
6	7	7	7	7	10	6	3	34	38	49	144	43	56	16	74	49	49	56	121	55	50	84	135
6	10	9	5	9	11	2	5	25	35	39	141	35	51	38	30	21	55	82	122	66	51	71	124
5	12	12	4	13	11	6	5	29	31	40	128	40	18	42	75	12	67	40	173	76	50	70

## Sheet: 2nd replicate
control								CENP-F WT								CENP-F E564P
M	M + 2h	M + 4h	M + 6h	M (BI2536)	M + 2h (BI2536)	M + 4h (BI2536)	M + 6h (BI2536)	M	M + 2h	M + 4h	M + 6h	M (BI2536)	M + 2h (BI2536)	M + 4h (BI2536)	M + 6h (BI2536)	M	M + 2h	M + 4h	M + 6h	M (BI2536)	M + 2h (BI2536)	M + 4h (BI2536)	M + 6h (BI2536)
2	1	6	9	1	4	6	4	14	42	86	113	23	18	47	27	66	59	79	198	48	51	78	77
4	1	8	10	2	0	3	3	21	39	92	98	16	23	13	22	23	100	116	149	52	79	60	127
3	2	8	6	2	2	3	7	23	35	104	78	44	34	25	40	40	131	89	193	65	59	128	100
0	1	8	11	1	3	3	2	19	69	51	179	31	35	22	42	38	120	94	107	41	61	69	143
2	2	12	3	4	2	2	3	22	45	69	103	31	22	40	30	29	79	77	93	52	53	41	138
1	4	10	12	0	2	1	1	23	31	74	98	21	23	37	31	42	86	47	176	52	73	40	124
3	4	4	5	2	3	2	0	25	58	81	91	31	16	38	40	29	80	71	145	45	67	54	85
1	0	12	6	2	1	2	1	23	75	93	79	13	26	17	32	24	80	97	128	47	51	57	116
1	2	4	6	2	2	2	1	31	29	74	76	20	19	19	29	54	83	100	86	36	81	81	98
1	2	3	6	2	2	1	3	33	52	62	83	11	14	23	22	36	61	87	102	43	69	75	152
1	2	3	7	3	0	3	2	23	41	98	151	22	18	20	35	40	100	67	130	44	68	65	93
3	3	3	8	1	2	4	2	28	42	119	114	23	20	31	16	44	31	77	137	34	53	100	150
1	1	6	10	2	0	1	3	19	24	78	78	40	32	59	29	29	62	113	120	42	84	66	119
1	0	2	5	4	4	1	1	24	28	75	111	25	15	27	43	27	71	83	98	54	70	71	118
0	1	2	7	2	2	5	2	21	40	50	104	20	16	49	38	25	79	90	80	44	82	65	80
1	1	3	5	5	1	2	2	28	29	79	134	21	19	35	21	36	68	160	88	39	82	82	112
1	5	5	4	2	1	0	3	32	20	31	135	32	25	21	28	25	80	104	64	55	89	72	143
2	4	5	7	1	0	1	3	19	29	73	106	16	21	49	27	70	75	195	137	48	62	58	147
2	2	3	8	2	0	0	1	30	35	59	105	17	26	35	30	29	69	79	175	62	73	79	95
1	1	5	12	1	0	5	2	34	39	94	92	13	17	29	18	33	58	41	154	34	76	88	183
1	3	3	8	4	0	2	2	12	57	67	103	39	14	26	29	57	68	44	124	51	42	60	96
0	3	4	6	6	0	3	3	25	43	26	118	27	28	16	35	55	66	62	144	45	58	69	126
2	1	4	5	2	2	1	1	37	48	57	91	13	33	20	25	23	62	72	191	55	60	170	141
2	0	4	8	3	2	3	2	33	38	74	104	21	21	38	63	33	27	66	156	59	67	53	154
3	1	3	10	3	1	2	1	35	30	102	84	14	34	41	20	51	61	112	143	66	51	103	104
2	2	5	4	4	0	3	2	28	39	41	113	22	25	21	21	53	62	120	118	46	58	63	179
2	2	8	3	0	2	3	0	23	35	45	97	35	28	18	19	50	36	92	148	64	82	55	191
1	2	12	12	3	1	2	2	22	32	95	120	27	19	35	19	36	47	68	185	54	62	67	161
1	1	8	8	1	1	1	0	23	29	65	132	16	36	25	20	29	50	112	66	52	90	102	168
																		89	106
