# Supplementary material for: PLK1 promotes the mitotic surveillance pathway by controlling cytosolic 53BP1 availability
Source: EMBO Rep. 2023 Oct 27;24(12):e57234. doi: 10.15252/embr.202357234 (PMC10702821; doi:10.15252/embr.202357234)
Supplement: Supplementary file 12 — Source Data for Figure 4 [file EMBR-24-e57234-s012.zip › Figure 4/4C/4C_quantification.xlsx]

## Sheet: Summary
	1st replicate			2nd replicate			3rd replicate
	genotype	number of colonies		genotype	number of colonies		genotype	number of colonies
	WT M+6h	28		WT M+6h	0		WT M+6h	2
	E564P M+6h	50		E564P M+6h	0		E564P M+6h	0
	TP53BP1 KO M+6h	576		TP53BP1 KO M+6h	158		TP53BP1 KO M+6h	271
	WT M+6h (3MBPP1)	243		WT M+6h (3MBPP1)	62		WT M+6h (3MBPP1)	267
	E564P M+6h (3MBPP1)	61		E564P M+6h (3MBPP1)	6		E564P M+6h (3MBPP1)	13
	TP53BP1 KO M+6h (3MBPP1)	342		TP53BP1 KO M+6h (3MBPP1)	45		TP53BP1 KO M+6h (3MBPP1)	282
	genotype	normalized number of colonies		genotype	normalized number of colonies		genotype	normalized number of colonies
	WT M+6h	0.0486111		WT M+6h	0		WT M+6h	0.00738007
	E564P M+6h	0.0868056		E564P M+6h	0		E564P M+6h	0
	TP53BP1 KO M+6h	1		TP53BP1 KO M+6h	1		TP53BP1 KO M+6h	1
	WT M+6h (3MBPP1)	0.421875		WT M+6h (3MBPP1)	0.392405		WT M+6h (3MBPP1)	0.98524
	E564P M+6h (3MBPP1)	0.105903		E564P M+6h (3MBPP1)	0.0379747		E564P M+6h (3MBPP1)	0.0479705
	TP53BP1 KO M+6h (3MBPP1)	0.59375		TP53BP1 KO M+6h (3MBPP1)	0.28481		TP53BP1 KO M+6h (3MBPP1)	1.04059
